# Supplementary material for: Self-protecting CoFeAl-layered double hydroxides enable stable and efficient brine oxidation at 2 A cm−2
Source: Nat Commun. 2024 Jun 3;15:4712. doi: 10.1038/s41467-024-49195-z (PMC11148009; doi:10.1038/s41467-024-49195-z)
Supplement: Supplementary file 3 — Source data [file 41467_2024_49195_MOESM3_ESM.xlsx]

## Sheet: Figure 1b
0.5 M NaCl__Frequency/Hz	Potential/V vs RHE	Phase angle/°	3.0 M NaCl__Frequency/Hz	Potential/V vs RHE	Phase angle/°
10000	0.344	4.63391	10000	0.344	23.5739
7943.28	0.344	5.15996	7943.28	0.344	27.8063
6309.57	0.344	5.7369	6309.57	0.344	32.4863
5011.87	0.344	6.07844	5011.87	0.344	37.6704
3981.07	0.344	6.69664	3981.07	0.344	43.1481
3162.28	0.344	8.02194	3162.28	0.344	48.5375
2511.89	0.344	10.1865	2511.89	0.344	53.7139
1995.26	0.344	12.5958	1995.26	0.344	58.4552
1584.89	0.344	15.2588	1584.89	0.344	62.596
1258.93	0.344	18.418	1258.93	0.344	66.1224
1000	0.344	22.0741	1000	0.344	68.8277
794.328	0.344	26.1878	794.328	0.344	70.7781
630.957	0.344	30.7601	630.957	0.344	72.3819
501.187	0.344	35.7183	501.187	0.344	73.7094
398.107	0.344	40.9411	398.107	0.344	74.3876
316.228	0.344	46.1093	316.228	0.344	74.4999
251.189	0.344	51.0807	251.189	0.344	73.9873
199.526	0.344	55.7362	199.526	0.344	72.911
158.489	0.344	59.9487	158.489	0.344	70.9667
125.893	0.344	63.5897	125.893	0.344	67.9844
100	0.344	66.7158	100	0.344	64.141
79.4328	0.344	69.6108	79.4328	0.344	59.6934
63.0957	0.344	72.0122	63.0957	0.344	54.2269
50.1187	0.344	74.0632	50.1187	0.344	47.9942
39.8107	0.344	75.8578	39.8107	0.344	41.3985
31.6228	0.344	77.3587	31.6228	0.344	34.7565
25.1189	0.344	78.5996	25.1189	0.344	28.4397
19.9526	0.344	79.5663	19.9526	0.344	22.8117
15.8489	0.344	80.349	15.8489	0.344	17.9903
12.5893	0.344	80.9809	12.5893	0.344	13.835
10	0.344	81.2726	10	0.344	10.1051
7.94328	0.344	81.2605	7.94328	0.344	7.12822
6.30957	0.344	80.7568	6.30957	0.344	5.12714
5.01187	0.344	79.9207	5.01187	0.344	3.7152
3.98107	0.344	78.1688	3.98107	0.344	2.73235
3.16228	0.344	76.1149	3.16228	0.344	2.08272
2.51189	0.344	70.2526	2.51189	0.344	1.60179
1.99526	0.344	62.6323	1.99526	0.344	1.24739
1.58489	0.344	60.4055	1.58489	0.344	1.15684
1.25893	0.344	61.0126	1.25893	0.344	1.19839
1	0.344	60.478	1	0.344	1.1665
10000	0.394	4.45013	10000	0.394	24.7659
7943.28	0.394	5.08208	7943.28	0.394	28.755
6309.57	0.394	5.48492	6309.57	0.394	33.1625
5011.87	0.394	5.69504	5011.87	0.394	37.7982
3981.07	0.394	6.09351	3981.07	0.394	42.3611
3162.28	0.394	7.34488	3162.28	0.394	46.4751
2511.89	0.394	9.43774	2511.89	0.394	49.8809
1995.26	0.394	11.6679	1995.26	0.394	52.4031
1584.89	0.394	14.1092	1584.89	0.394	53.4849
1258.93	0.394	17.0233	1258.93	0.394	53.3814
1000	0.394	20.4139	1000	0.394	51.667
794.328	0.394	24.2478	794.328	0.394	48.7654
630.957	0.394	28.5464	630.957	0.394	45.1129
501.187	0.394	33.276	501.187	0.394	40.7464
398.107	0.394	38.3584	398.107	0.394	35.7191
316.228	0.394	43.4639	316.228	0.394	30.4246
251.189	0.394	48.4497	251.189	0.394	25.3387
199.526	0.394	53.198	199.526	0.394	20.7707
158.489	0.394	57.5623	158.489	0.394	16.7923
125.893	0.394	61.3819	125.893	0.394	13.4031
100	0.394	64.6854	100	0.394	10.6886
79.4328	0.394	67.7533	79.4328	0.394	8.5771
63.0957	0.394	70.3259	63.0957	0.394	6.86587
50.1187	0.394	72.5509	50.1187	0.394	5.49998
39.8107	0.394	74.4934	39.8107	0.394	4.40568
31.6228	0.394	76.1185	31.6228	0.394	3.54671
25.1189	0.394	77.482	25.1189	0.394	2.88251
19.9526	0.394	78.5299	19.9526	0.394	2.34081
15.8489	0.394	79.3975	15.8489	0.394	1.93099
12.5893	0.394	79.9958	12.5893	0.394	1.61187
10	0.394	79.9798	10	0.394	1.27957
7.94328	0.394	79.5635	7.94328	0.394	1.05112
6.30957	0.394	78.4571	6.30957	0.394	0.99294
5.01187	0.394	77.2082	5.01187	0.394	0.93186
3.98107	0.394	76.9888	3.98107	0.394	0.85873
3.16228	0.394	74.8708	3.16228	0.394	0.85646
2.51189	0.394	72.1563	2.51189	0.394	0.89726
1.99526	0.394	73.7418	1.99526	0.394	0.93487
1.58489	0.394	74.9135	1.58489	0.394	1.02891
1.25893	0.394	73.5647	1.25893	0.394	1.1332
1	0.394	70.7219	1	0.394	1.16139
10000	0.444	4.13968	10000	0.444	22.7827
7943.28	0.444	4.67269	7943.28	0.444	25.6874
6309.57	0.444	5.14556	6309.57	0.444	28.3382
5011.87	0.444	5.32228	5011.87	0.444	30.5791
3981.07	0.444	5.72771	3981.07	0.444	31.8681
3162.28	0.444	6.766	3162.28	0.444	32.1205
2511.89	0.444	8.52157	2511.89	0.444	31.0377
1995.26	0.444	10.5015	1995.26	0.444	28.9161
1584.89	0.444	12.692	1584.89	0.444	25.4095
1258.93	0.444	15.3004	1258.93	0.444	21.4238
1000	0.444	18.3336	1000	0.444	17.6055
794.328	0.444	21.7849	794.328	0.444	14.294
630.957	0.444	25.7056	630.957	0.444	11.528
501.187	0.444	30.0749	501.187	0.444	9.12736
398.107	0.444	34.8463	398.107	0.444	7.18548
316.228	0.444	39.7581	316.228	0.444	5.62972
251.189	0.444	44.6878	251.189	0.444	4.37524
199.526	0.444	49.4862	199.526	0.444	3.418
158.489	0.444	53.9998	158.489	0.444	2.68225
125.893	0.444	58.0249	125.893	0.444	2.10978
100	0.444	61.5482	100	0.444	1.66395
79.4328	0.444	64.8507	79.4328	0.444	1.34535
63.0957	0.444	67.6455	63.0957	0.444	1.09504
50.1187	0.444	70.0502	50.1187	0.444	0.8751
39.8107	0.444	72.1617	39.8107	0.444	0.72365
31.6228	0.444	73.9467	31.6228	0.444	0.63103
25.1189	0.444	75.4189	25.1189	0.444	0.54131
19.9526	0.444	76.5735	19.9526	0.444	0.45098
15.8489	0.444	77.5343	15.8489	0.444	0.43675
12.5893	0.444	78.2424	12.5893	0.444	0.41552
10	0.444	78.5558	10	0.444	0.37812
7.94328	0.444	78.6909	7.94328	0.444	0.36124
6.30957	0.444	78.5685	6.30957	0.444	0.3905
5.01187	0.444	78.0173	5.01187	0.444	0.43185
3.98107	0.444	77.5638	3.98107	0.444	0.47781
3.16228	0.444	77.048	3.16228	0.444	0.52968
2.51189	0.444	76.2402	2.51189	0.444	0.54709
1.99526	0.444	75.0671	1.99526	0.444	0.62504
1.58489	0.444	72.6753	1.58489	0.444	0.72719
1.25893	0.444	69.1482	1.25893	0.444	0.80507
1	0.444	64.9457	1	0.444	0.85815
10000	0.494	3.85001	10000	0.494	18.9159
7943.28	0.494	4.25262	7943.28	0.494	20.3853
6309.57	0.494	4.56719	6309.57	0.494	21.0033
5011.87	0.494	4.62563	5011.87	0.494	21.0215
3981.07	0.494	4.75322	3981.07	0.494	20.091
3162.28	0.494	5.7024	3162.28	0.494	18.3897
2511.89	0.494	7.35945	2511.89	0.494	16.1411
1995.26	0.494	9.08416	1995.26	0.494	13.6423
1584.89	0.494	10.9572	1584.89	0.494	11.1806
1258.93	0.494	13.1937	1258.93	0.494	8.89956
1000	0.494	15.7972	1000	0.494	6.97255
794.328	0.494	18.7687	794.328	0.494	5.45166
630.957	0.494	22.1682	630.957	0.494	4.23934
501.187	0.494	26.0214	501.187	0.494	3.26742
398.107	0.494	30.3233	398.107	0.494	2.51475
316.228	0.494	34.8644	316.228	0.494	1.93797
251.189	0.494	39.5641	251.189	0.494	1.48076
199.526	0.494	44.2758	199.526	0.494	1.12699
158.489	0.494	48.8396	158.489	0.494	0.89161
125.893	0.494	53.013	125.893	0.494	0.67557
100	0.494	56.7334	100	0.494	0.48617
79.4328	0.494	60.2388	79.4328	0.494	0.4528
63.0957	0.494	63.2188	63.0957	0.494	0.42054
50.1187	0.494	65.7911	50.1187	0.494	0.39067
39.8107	0.494	68.0106	39.8107	0.494	0.34727
31.6228	0.494	69.821	31.6228	0.494	0.27089
25.1189	0.494	71.267	25.1189	0.494	0.2285
19.9526	0.494	72.3063	19.9526	0.494	0.24716
15.8489	0.494	72.9115	15.8489	0.494	0.26799
12.5893	0.494	73.1982	12.5893	0.494	0.28054
10	0.494	72.822	10	0.494	0.29638
7.94328	0.494	72.0231	7.94328	0.494	0.30354
6.30957	0.494	70.7919	6.30957	0.494	0.31341
5.01187	0.494	68.5998	5.01187	0.494	0.33682
3.98107	0.494	65.15	3.98107	0.494	0.39586
3.16228	0.494	60.2698	3.16228	0.494	0.45006
2.51189	0.494	54.541	2.51189	0.494	0.46093
1.99526	0.494	51.3013	1.99526	0.494	0.55821
1.58489	0.494	44.1644	1.58489	0.494	0.67777
1.25893	0.494	35.2955	1.25893	0.494	0.77964
1	0.494	29.6844	1	0.494	0.90043
10000	0.544	3.47152	10000	0.544	15.2264
7943.28	0.544	3.85449	7943.28	0.544	15.6179
6309.57	0.544	4.11057	6309.57	0.544	15.4328
5011.87	0.544	4.06388	5011.87	0.544	14.6375
3981.07	0.544	4.04085	3981.07	0.544	13.2077
3162.28	0.544	4.82894	3162.28	0.544	11.4841
2511.89	0.544	6.2599	2511.89	0.544	9.64406
1995.26	0.544	7.7248	1995.26	0.544	7.83365
1584.89	0.544	9.3004	1584.89	0.544	6.23534
1258.93	0.544	11.1714	1258.93	0.544	4.83685
1000	0.544	13.3404	1000	0.544	3.70229
794.328	0.544	15.8134	794.328	0.544	2.83147
630.957	0.544	18.6542	630.957	0.544	2.14872
501.187	0.544	21.892	501.187	0.544	1.61619
398.107	0.544	25.5705	398.107	0.544	1.20327
316.228	0.544	29.5562	316.228	0.544	0.8942
251.189	0.544	33.8113	251.189	0.544	0.6721
199.526	0.544	38.2184	199.526	0.544	0.49893
158.489	0.544	42.6435	158.489	0.544	0.384
125.893	0.544	46.8125	125.893	0.544	0.30321
100	0.544	50.6333	100	0.544	0.22057
79.4328	0.544	54.2567	79.4328	0.544	0.19123
63.0957	0.544	57.323	63.0957	0.544	0.187
50.1187	0.544	59.9455	50.1187	0.544	0.18248
39.8107	0.544	62.1288	39.8107	0.544	0.17563
31.6228	0.544	63.7608	31.6228	0.544	0.16111
25.1189	0.544	64.8385	25.1189	0.544	0.15786
19.9526	0.544	65.3936	19.9526	0.544	0.17331
15.8489	0.544	65.3063	15.8489	0.544	0.17848
12.5893	0.544	64.6178	12.5893	0.544	0.19262
10	0.544	62.8291	10	0.544	0.22046
7.94328	0.544	59.7554	7.94328	0.544	0.24225
6.30957	0.544	55.2861	6.30957	0.544	0.31036
5.01187	0.544	50.5692	5.01187	0.544	0.36379
3.98107	0.544	45.3062	3.98107	0.544	0.3827
3.16228	0.544	38.8696	3.16228	0.544	0.4096
2.51189	0.544	32.6947	2.51189	0.544	0.43033
1.99526	0.544	26.5283	1.99526	0.544	0.45371
1.58489	0.544	21.6304	1.58489	0.544	0.52413
1.25893	0.544	17.7143	1.25893	0.544	0.59517
1	0.544	14.0631	1	0.544	0.63899
10000	0.594	3.35526	10000	0.594	12.7548
7943.28	0.594	3.33	7943.28	0.594	12.6136
6309.57	0.594	2.79763	6309.57	0.594	11.9917
5011.87	0.594	2.4114	5011.87	0.594	10.8811
3981.07	0.594	3.14028	3981.07	0.594	9.43909
3162.28	0.594	4.26326	3162.28	0.594	7.91818
2511.89	0.594	5.31315	2511.89	0.594	6.43721
1995.26	0.594	6.45866	1995.26	0.594	5.08178
1584.89	0.594	7.77612	1584.89	0.594	3.92006
1258.93	0.594	9.30003	1258.93	0.594	2.9423
1000	0.594	11.0518	1000	0.594	2.17698
794.328	0.594	13.0407	794.328	0.594	1.61248
630.957	0.594	15.3275	630.957	0.594	1.18572
501.187	0.594	17.9461	501.187	0.594	0.84832
398.107	0.594	20.9586	398.107	0.594	0.59936
316.228	0.594	24.2961	316.228	0.594	0.41575
251.189	0.594	27.9647	251.189	0.594	0.29651
199.526	0.594	31.8802	199.526	0.594	0.22464
158.489	0.594	35.9624	158.489	0.594	0.15241
125.893	0.594	39.9281	125.893	0.594	0.10642
100	0.594	43.6653	100	0.594	0.09238
79.4328	0.594	47.2942	79.4328	0.594	0.08615
63.0957	0.594	50.3681	63.0957	0.594	0.08057
50.1187	0.594	52.919	50.1187	0.594	0.07291
39.8107	0.594	54.9417	39.8107	0.594	0.08273
31.6228	0.594	56.3496	31.6228	0.594	0.10125
25.1189	0.594	56.9727	25.1189	0.594	0.10686
19.9526	0.594	56.8647	19.9526	0.594	0.10582
15.8489	0.594	56.0362	15.8489	0.594	0.11549
12.5893	0.594	54.2572	12.5893	0.594	0.13493
10	0.594	51.1553	10	0.594	0.17389
7.94328	0.594	47.3587	7.94328	0.594	0.20418
6.30957	0.594	42.2987	6.30957	0.594	0.19237
5.01187	0.594	36.6892	5.01187	0.594	0.19476
3.98107	0.594	30.9476	3.98107	0.594	0.27925
3.16228	0.594	24.9563	3.16228	0.594	0.35974
2.51189	0.594	21.1601	2.51189	0.594	0.37742
1.99526	0.594	17.9163	1.99526	0.594	0.41368
1.58489	0.594	14.5245	1.58489	0.594	0.43305
1.25893	0.594	11.2574	1.25893	0.594	0.43136
1	0.594	7.7586	1	0.594	0.44317
10000	0.644	2.98297	10000	0.644	9.77129
7943.28	0.644	3.06432	7943.28	0.644	9.24129
6309.57	0.644	2.48518	6309.57	0.644	8.40407
5011.87	0.644	2.00029	5011.87	0.644	7.34633
3981.07	0.644	2.64149	3981.07	0.644	6.15073
3162.28	0.644	3.6374	3162.28	0.644	5.02485
2511.89	0.644	4.53879	2511.89	0.644	4.00067
1995.26	0.644	5.50918	1995.26	0.644	3.09431
1584.89	0.644	6.61065	1584.89	0.644	2.36555
1258.93	0.644	7.86882	1258.93	0.644	1.75679
1000	0.644	9.30273	1000	0.644	1.27425
794.328	0.644	10.9156	794.328	0.644	0.92874
630.957	0.644	12.7717	630.957	0.644	0.66562
501.187	0.644	14.9033	501.187	0.644	0.46703
398.107	0.644	17.3667	398.107	0.644	0.32459
316.228	0.644	20.1311	316.228	0.644	0.22058
251.189	0.644	23.2275	251.189	0.644	0.15
199.526	0.644	26.6074	199.526	0.644	0.10462
158.489	0.644	30.2394	158.489	0.644	0.09296
125.893	0.644	33.8631	125.893	0.644	0.0732
100	0.644	37.3779	100	0.644	0.04686
79.4328	0.644	40.8332	79.4328	0.644	0.08203
63.0957	0.644	43.7808	63.0957	0.644	0.13492
50.1187	0.644	46.242	50.1187	0.644	0.13733
39.8107	0.644	48.0938	39.8107	0.644	0.12106
31.6228	0.644	49.2218	31.6228	0.644	0.1106
25.1189	0.644	49.532	25.1189	0.644	0.09708
19.9526	0.644	49.0941	19.9526	0.644	0.09107
15.8489	0.644	47.9731	15.8489	0.644	0.09967
12.5893	0.644	45.86	12.5893	0.644	0.15845
10	0.644	42.492	10	0.644	0.21212
7.94328	0.644	38.5098	7.94328	0.644	0.17248
6.30957	0.644	34.1022	6.30957	0.644	0.25218
5.01187	0.644	29.3195	5.01187	0.644	0.35845
3.98107	0.644	24.3786	3.98107	0.644	0.3433
3.16228	0.644	20.2562	3.16228	0.644	0.40281
2.51189	0.644	17.1446	2.51189	0.644	0.47624
1.99526	0.644	14.0169	1.99526	0.644	0.38387
1.58489	0.644	11.1816	1.58489	0.644	0.3606
1.25893	0.644	8.88529	1.25893	0.644	0.49465
1	0.644	7.08012	1	0.644	0.74535
10000	0.694	2.90489	10000	0.694	8.07846
7943.28	0.694	2.92449	7943.28	0.694	7.36721
6309.57	0.694	3.1071	6309.57	0.694	6.51059
5011.87	0.694	3.42025	5011.87	0.694	5.55794
3981.07	0.694	3.85586	3981.07	0.694	4.5387
3162.28	0.694	4.35296	3162.28	0.694	3.61263
2511.89	0.694	4.93182	2511.89	0.694	2.81271
1995.26	0.694	5.63063	1995.26	0.694	2.12462
1584.89	0.694	6.44559	1584.89	0.694	1.56572
1258.93	0.694	7.41669	1258.93	0.694	1.10495
1000	0.694	8.55956	1000	0.694	0.75786
794.328	0.694	9.87147	794.328	0.694	0.52389
630.957	0.694	11.3622	630.957	0.694	0.349
501.187	0.694	13.0997	501.187	0.694	0.21766
398.107	0.694	15.1503	398.107	0.694	0.12988
316.228	0.694	17.4448	316.228	0.694	0.07233
251.189	0.694	20.0271	251.189	0.694	0.04355
199.526	0.694	22.8572	199.526	0.694	0.02059
158.489	0.694	25.8906	158.489	0.694	0.00683
125.893	0.694	28.8955	125.893	0.694	0.0048
100	0.694	31.7833	100	0.694	0.01048
79.4328	0.694	34.589	79.4328	0.694	0.04505
63.0957	0.694	36.9173	63.0957	0.694	0.07065
50.1187	0.694	38.7679	50.1187	0.694	0.07821
39.8107	0.694	39.8807	39.8107	0.694	0.08734
31.6228	0.694	40.2896	31.6228	0.694	0.09661
25.1189	0.694	39.7955	25.1189	0.694	0.11125
19.9526	0.694	38.9651	19.9526	0.694	0.12238
15.8489	0.694	37.3656	15.8489	0.694	0.12451
12.5893	0.694	34.6368	12.5893	0.694	0.13008
10	0.694	30.9867	10	0.694	0.15077
7.94328	0.694	27.0866	7.94328	0.694	0.14531
6.30957	0.694	23.2633	6.30957	0.694	0.15609
5.01187	0.694	19.712	5.01187	0.694	0.27942
3.98107	0.694	16.649	3.98107	0.694	0.26888
3.16228	0.694	13.9619	3.16228	0.694	0.21191
2.51189	0.694	11.5303	2.51189	0.694	0.28888
1.99526	0.694	9.36035	1.99526	0.694	0.43704
1.58489	0.694	7.7751	1.58489	0.694	0.60003
1.25893	0.694	6.41086	1.25893	0.694	0.70268
1	0.694	4.78114	1	0.694	0.69718
10000	0.744	2.83546	10000	0.744	6.87282
7943.28	0.744	2.96303	7943.28	0.744	6.11914
6309.57	0.744	3.09788	6309.57	0.744	5.23754
5011.87	0.744	3.35625	5011.87	0.744	4.30529
3981.07	0.744	3.76184	3981.07	0.744	3.41594
3162.28	0.744	4.2076	3162.28	0.744	2.6316
2511.89	0.744	4.73383	2511.89	0.744	1.96923
1995.26	0.744	5.36448	1995.26	0.744	1.43157
1584.89	0.744	6.07939	1584.89	0.744	1.00429
1258.93	0.744	6.9219	1258.93	0.744	0.65849
1000	0.744	7.90327	1000	0.744	0.41313
794.328	0.744	9.02018	794.328	0.744	0.25473
630.957	0.744	10.3228	630.957	0.744	0.13908
501.187	0.744	11.823	501.187	0.744	0.05571
398.107	0.744	13.5693	398.107	0.744	0.01192
316.228	0.744	15.5086	316.228	0.744	-0.02515
251.189	0.744	17.6534	251.189	0.744	-0.04478
199.526	0.744	19.9485	199.526	0.744	-0.03522
158.489	0.744	22.3654	158.489	0.744	-0.02879
125.893	0.744	24.6799	125.893	0.744	-0.0252
100	0.744	26.7617	100	0.744	0.01837
79.4328	0.744	28.6901	79.4328	0.744	0.079
63.0957	0.744	30.1303	63.0957	0.744	0.11678
50.1187	0.744	31.0754	50.1187	0.744	0.09209
39.8107	0.744	31.3622	39.8107	0.744	0.07938
31.6228	0.744	31.0446	31.6228	0.744	0.06184
25.1189	0.744	30.1616	25.1189	0.744	0.13752
19.9526	0.744	28.6817	19.9526	0.744	0.22054
15.8489	0.744	26.8722	15.8489	0.744	0.20898
12.5893	0.744	24.6896	12.5893	0.744	0.19882
10	0.744	22.0147	10	0.744	0.21705
7.94328	0.744	19.3506	7.94328	0.744	0.20874
6.30957	0.744	16.9378	6.30957	0.744	0.18254
5.01187	0.744	14.6522	5.01187	0.744	0.21147
3.98107	0.744	12.7682	3.98107	0.744	0.31738
3.16228	0.744	10.755	3.16228	0.744	0.39087
2.51189	0.744	8.53799	2.51189	0.744	0.51658
1.99526	0.744	7.66772	1.99526	0.744	0.64021
1.58489	0.744	6.90815	1.58489	0.744	0.71527
1.25893	0.744	5.93935	1.25893	0.744	0.85024
1	0.744	5.38419	1	0.744	1.11554
10000	0.794	2.7795	10000	0.794	4.95103
7943.28	0.794	2.9402	7943.28	0.794	4.30455
6309.57	0.794	3.11614	6309.57	0.794	3.57078
5011.87	0.794	3.34284	5011.87	0.794	2.81078
3981.07	0.794	3.70469	3981.07	0.794	2.19672
3162.28	0.794	4.12282	3162.28	0.794	1.67268
2511.89	0.794	4.5839	2511.89	0.794	1.21657
1995.26	0.794	5.13026	1995.26	0.794	0.86611
1584.89	0.794	5.75199	1584.89	0.794	0.58937
1258.93	0.794	6.47416	1258.93	0.794	0.37953
1000	0.794	7.3152	1000	0.794	0.21859
794.328	0.794	8.29346	794.328	0.794	0.11283
630.957	0.794	9.41593	630.957	0.794	0.05508
501.187	0.794	10.695	501.187	0.794	0.02136
398.107	0.794	12.1605	398.107	0.794	0.00578
316.228	0.794	13.8035	316.228	0.794	-0.0075
251.189	0.794	15.6014	251.189	0.794	-3.07358e-06
199.526	0.794	17.4879	199.526	0.794	0.00769
158.489	0.794	19.4766	158.489	0.794	0.02189
125.893	0.794	21.3159	125.893	0.794	0.04196
100	0.794	22.9239	100	0.794	0.04899
79.4328	0.794	24.4541	79.4328	0.794	0.06463
63.0957	0.794	25.5554	63.0957	0.794	0.0898
50.1187	0.794	26.2523	50.1187	0.794	0.10352
39.8107	0.794	26.4562	39.8107	0.794	0.1243
31.6228	0.794	26.2165	31.6228	0.794	0.15954
25.1189	0.794	25.5059	25.1189	0.794	0.18611
19.9526	0.794	24.2846	19.9526	0.794	0.19468
15.8489	0.794	22.9208	15.8489	0.794	0.31268
12.5893	0.794	21.2825	12.5893	0.794	0.31607
10	0.794	18.8331	10	0.794	0.29324
7.94328	0.794	16.5623	7.94328	0.794	0.38485
6.30957	0.794	15.3444	6.30957	0.794	0.51524
5.01187	0.794	13.8486	5.01187	0.794	0.61381
3.98107	0.794	11.6966	3.98107	0.794	0.64287
3.16228	0.794	9.98508	3.16228	0.794	0.76326
2.51189	0.794	8.70704	2.51189	0.794	0.79844
1.99526	0.794	7.55045	1.99526	0.794	0.8309
1.58489	0.794	6.75365	1.58489	0.794	1.01531
1.25893	0.794	6.28633	1.25893	0.794	1.19858
1	0.794	5.99509	1	0.794	1.30437
10000	0.844	2.76218	10000	0.844	4.47742
7943.28	0.844	2.9062	7943.28	0.844	3.76969
6309.57	0.844	3.03759	6309.57	0.844	3.10332
5011.87	0.844	3.24314	5011.87	0.844	2.46322
3981.07	0.844	3.60126	3981.07	0.844	1.84734
3162.28	0.844	4.00783	3162.28	0.844	1.35889
2511.89	0.844	4.43121	2511.89	0.844	0.97654
1995.26	0.844	4.91834	1995.26	0.844	0.6611
1584.89	0.844	5.47973	1584.89	0.844	0.4424
1258.93	0.844	6.12097	1258.93	0.844	0.27219
1000	0.844	6.83997	1000	0.844	0.15345
794.328	0.844	7.67035	794.328	0.844	0.09041
630.957	0.844	8.63323	630.957	0.844	0.03001
501.187	0.844	9.70028	501.187	0.844	0.00508
398.107	0.844	10.9098	398.107	0.844	-0.000495481
316.228	0.844	12.2478	316.228	0.844	0.00032902
251.189	0.844	13.7115	251.189	0.844	0.01619
199.526	0.844	15.2368	199.526	0.844	0.03575
158.489	0.844	16.8338	158.489	0.844	0.05216
125.893	0.844	18.2952	125.893	0.844	0.06722
100	0.844	19.5794	100	0.844	0.07112
79.4328	0.844	20.8162	79.4328	0.844	0.10089
63.0957	0.844	21.7423	63.0957	0.844	0.14163
50.1187	0.844	22.4733	50.1187	0.844	0.1752
39.8107	0.844	22.8057	39.8107	0.844	0.22378
31.6228	0.844	22.7486	31.6228	0.844	0.24425
25.1189	0.844	22.3017	25.1189	0.844	0.23449
19.9526	0.844	21.5238	19.9526	0.844	0.30416
15.8489	0.844	20.5162	15.8489	0.844	0.42046
12.5893	0.844	19.232	12.5893	0.844	0.46685
10	0.844	17.4801	10	0.844	0.4902
7.94328	0.844	15.6164	7.94328	0.844	0.49374
6.30957	0.844	14.1256	6.30957	0.844	0.48819
5.01187	0.844	12.7475	5.01187	0.844	0.47048
3.98107	0.844	11.2843	3.98107	0.844	0.49655
3.16228	0.844	9.99809	3.16228	0.844	0.68178
2.51189	0.844	8.98514	2.51189	0.844	0.96339
1.99526	0.844	8.13783	1.99526	0.844	1.2885
1.58489	0.844	7.016	1.58489	0.844	1.44446
1.25893	0.844	6.00762	1.25893	0.844	1.65274
1	0.844	5.74009	1	0.844	2.12817

## Sheet: Figure 1c
(+) Ni foam || Ni foam (-) in 1 M NaOH + 3 M NaCl__Time/hour	Voltage/V	(+) Ni foam || Ni foam (-) in 20 wt.% NaOH + satu. NaCl __Time/hour	Voltage/V	(+) IrO2 || Ni foam (-) in 1 M NaOH + 3 M NaCl__Time/hour	Voltage/V	(+) IrO2 || Ni foam (-) in 20 wt.% NaOH + satu. NaCl __Time/hour	Voltage/V
0	2.197	0	2.068	0	0.469	0	1.342
0.000333333	2.879	0.000333333	2.748	0.000333333	1.739	0.000333333	1.976
0.0005	3.174	0.0005	3.082	0.0005	2.326	0.0005	2.392
0.000833333	3.276	0.000833333	3.245	0.000833333	2.458	0.000833333	2.438
0.00117	3.421	0.00117	3.26	0.00117	2.508	0.00117	2.449
0.00133	3.436	0.00133	3.268	0.00133	2.535	0.00133	2.455
0.00167	3.439	0.00167	3.274	0.00167	2.552	0.00167	2.458
0.002	3.444	0.002	3.279	0.002	2.563	0.002	2.461
0.00217	3.445	0.00217	3.282	0.00217	2.572	0.00217	2.466
0.0025	3.446	0.0025	3.286	0.0025	2.58	0.0025	2.468
0.00283	3.446	0.00283	3.289	0.00283	2.586	0.00283	2.468
0.003	3.446	0.003	3.291	0.003	2.591	0.003	2.469
0.00333	3.444	0.00333	3.292	0.00333	2.596	0.00333	2.47
0.00367	3.444	0.00367	3.295	0.00367	2.599	0.00367	2.472
0.00383	3.443	0.00383	3.295	0.00383	2.602	0.00383	2.477
0.00417	3.439	0.00417	3.297	0.00417	2.604	0.00417	2.478
0.0045	3.437	0.0045	3.299	0.0045	2.609	0.0045	2.477
0.00467	3.433	0.00467	3.299	0.00467	2.61	0.00467	2.477
0.005	3.431	0.005	3.301	0.005	2.612	0.005	2.479
0.00533	3.428	0.00533	3.302	0.00533	2.614	0.00533	2.477
0.0055	3.425	0.0055	3.304	0.0055	2.617	0.0055	2.479
0.00583	3.421	0.00583	3.305	0.00583	2.618	0.00583	2.478
0.00617	3.419	0.00617	3.305	0.00617	2.619	0.00617	2.48
0.00633	3.415	0.00633	3.307	0.00633	2.621	0.00633	2.481
0.00667	3.411	0.00667	3.307	0.00667	2.623	0.00667	2.482
0.007	3.408	0.007	3.308	0.007	2.623	0.007	2.481
0.00717	3.405	0.00717	3.31	0.00717	2.624	0.00717	2.483
0.0075	3.403	0.0075	3.31	0.0075	2.625	0.0075	2.483
0.00783	3.398	0.00783	3.31	0.00783	2.627	0.00783	2.481
0.008	3.395	0.008	3.312	0.008	2.63	0.008	2.482
0.00833	3.394	0.00833	3.312	0.00833	2.63	0.00833	2.483
0.00867	3.388	0.00867	3.313	0.00867	2.63	0.00867	2.483
0.00883	3.387	0.00883	3.313	0.00883	2.631	0.00883	2.481
0.00917	3.385	0.00917	3.315	0.00917	2.631	0.00917	2.48
0.0095	3.382	0.0095	3.315	0.0095	2.631	0.0095	2.482
0.00967	3.377	0.00967	3.316	0.00967	2.632	0.00967	2.483
0.01	3.374	0.01	3.317	0.01	2.632	0.01	2.483
0.01033	3.37	0.01033	3.317	0.01033	2.633	0.01033	2.483
0.0105	3.366	0.0105	3.318	0.0105	2.633	0.0105	2.484
0.01083	3.36	0.01083	3.318	0.01083	2.635	0.01083	2.485
0.01117	3.358	0.01117	3.318	0.01117	2.636	0.01117	2.484
0.01133	3.354	0.01133	3.319	0.01133	2.636	0.01133	2.483
0.01167	3.353	0.01167	3.322	0.01167	2.635	0.01167	2.484
0.012	3.349	0.012	3.319	0.012	2.635	0.012	2.485
0.01217	3.348	0.01217	3.321	0.01217	2.636	0.01217	2.485
0.0125	3.347	0.0125	3.321	0.0125	2.636	0.0125	2.485
0.01283	3.341	0.01283	3.322	0.01283	2.637	0.01283	2.486
0.013	3.34	0.013	3.322	0.013	2.636	0.013	2.484
0.01333	3.336	0.01333	3.322	0.01333	2.635	0.01333	2.484
0.01367	3.335	0.01367	3.323	0.01367	2.636	0.01367	2.483
0.01383	3.335	0.01383	3.324	0.01383	2.636	0.01383	2.485
0.01417	3.333	0.01417	3.325	0.01417	2.636	0.01417	2.484
0.0145	3.33	0.0145	3.325	0.0145	2.636	0.0145	2.485
0.01467	3.326	0.01467	3.325	0.01467	2.636	0.01467	2.484
0.015	3.324	0.015	3.325	0.015	2.637	0.015	2.484
0.01533	3.317	0.01533	3.326	0.01533	2.638	0.01533	2.483
0.0155	3.315	0.0155	3.325	0.0155	2.638	0.0155	2.484
0.01583	3.311	0.01583	3.326	0.01583	2.638	0.01583	2.485
0.01617	3.308	0.01617	3.327	0.01617	2.638	0.01617	2.485
0.01633	3.305	0.01633	3.327	0.01633	2.637	0.01633	2.484
0.01667	3.304	0.01667	3.328	0.01667	2.638	0.01667	2.484
0.017	3.302	0.017	3.329	0.017	2.638	0.017	2.487
0.01717	3.297	0.01717	3.33	0.01717	2.638	0.01717	2.486
0.0175	3.292	0.0175	3.33	0.0175	2.638	0.0175	2.485
0.01783	3.289	0.01783	3.33	0.01783	2.638	0.01783	2.487
0.018	3.281	0.018	3.331	0.018	2.638	0.018	2.487
0.01833	3.278	0.01833	3.331	0.01833	2.639	0.01833	2.485
0.01867	3.273	0.01867	3.333	0.01867	2.64	0.01867	2.487
0.01883	3.27	0.01883	3.333	0.01883	2.637	0.01883	2.487
0.01917	3.266	0.01917	3.333	0.01917	2.638	0.01917	2.487
0.0195	3.261	0.0195	3.333	0.0195	2.638	0.0195	2.486
0.01967	3.26	0.01967	3.334	0.01967	2.638	0.01967	2.487
0.02	3.256	0.02	3.335	0.02	2.639	0.02	2.486
0.02033	3.252	0.02033	3.335	0.02033	2.64	0.02033	2.486
0.0205	3.251	0.0205	3.335	0.0205	2.635	0.0205	2.485
0.02083	3.25	0.02083	3.336	0.02083	2.636	0.02083	2.487
0.02117	3.249	0.02117	3.336	0.02117	2.635	0.02117	2.488
0.02133	3.249	0.02133	3.336	0.02133	2.636	0.02133	2.487
0.02167	3.248	0.02167	3.336	0.02167	2.637	0.02167	2.487
0.022	3.245	0.022	3.338	0.022	2.636	0.022	2.485
0.02217	3.244	0.02217	3.338	0.02217	2.635	0.02217	2.487
0.0225	3.243	0.0225	3.337	0.0225	2.635	0.0225	2.487
0.02283	3.239	0.02283	3.337	0.02283	2.635	0.02283	2.488
0.023	3.237	0.023	3.338	0.023	2.636	0.023	2.488
0.02333	3.235	0.02333	3.338	0.02333	2.637	0.02333	2.487
0.02367	3.234	0.02367	3.338	0.02367	2.637	0.02367	2.486
0.02383	3.233	0.02383	3.338	0.02383	2.635	0.02383	2.487
0.02417	3.23	0.02417	3.339	0.02417	2.633	0.02417	2.486
0.0245	3.229	0.0245	3.34	0.0245	2.632	0.0245	2.487
0.02467	3.224	0.02467	3.341	0.02467	2.633	0.02467	2.487
0.025	3.223	0.025	3.341	0.025	2.634	0.025	2.487
0.02533	3.222	0.02533	3.341	0.02533	2.635	0.02533	2.485
0.0255	3.222	0.0255	3.34	0.0255	2.634	0.0255	2.486
0.02583	3.22	0.02583	3.34	0.02583	2.635	0.02583	2.487
0.02617	3.218	0.02617	3.341	0.02617	2.635	0.02617	2.488
0.02633	3.218	0.02633	3.341	0.02633	2.635	0.02633	2.489
0.02667	3.217	0.02667	3.341	0.02667	2.632	0.02667	2.49
0.027	3.214	0.027	3.341	0.027	2.631	0.027	2.489
0.02717	3.213	0.02717	3.341	0.02717	2.632	0.02717	2.489
0.0275	3.212	0.0275	3.341	0.0275	2.632	0.0275	2.489
0.02783	3.213	0.02783	3.342	0.02783	2.633	0.02783	2.488
0.028	3.211	0.028	3.342	0.028	2.633	0.028	2.485
0.02833	3.211	0.02833	3.342	0.02833	2.633	0.02833	2.486
0.02867	3.212	0.02867	3.343	0.02867	2.632	0.02867	2.487
0.02883	3.212	0.02883	3.343	0.02883	2.633	0.02883	2.488
0.02917	3.211	0.02917	3.343	0.02917	2.633	0.02917	2.489
0.0295	3.211	0.0295	3.343	0.0295	2.633	0.0295	2.489
0.02967	3.211	0.02967	3.343	0.02967	2.634	0.02967	2.489
0.03	3.212	0.03	3.344	0.03	2.635	0.03	2.492
0.03033	3.211	0.03033	3.344	0.03033	2.634	0.03033	2.49
0.0305	3.209	0.0305	3.344	0.0305	2.633	0.0305	2.489
0.03083	3.209	0.03083	3.345	0.03083	2.634	0.03083	2.489
0.03117	3.208	0.03117	3.345	0.03117	2.634	0.03117	2.49
0.03133	3.209	0.03133	3.345	0.03133	2.634	0.03133	2.489
0.03167	3.209	0.03167	3.346	0.03167	2.635	0.03167	2.489
0.032	3.21	0.032	3.345	0.032	2.635	0.032	2.489
0.03217	3.209	0.03217	3.346	0.03217	2.635	0.03217	2.489
0.0325	3.209	0.0325	3.346	0.0325	2.634	0.0325	2.488
0.03283	3.207	0.03283	3.346	0.03283	2.634	0.03283	2.49
0.033	3.207	0.033	3.347	0.033	2.633	0.033	2.49
0.03333	3.209	0.03333	3.346	0.03333	2.634	0.03333	2.488
0.03367	3.209	0.03367	3.347	0.03367	2.634	0.03367	2.489
0.03383	3.211	0.03383	3.346	0.03383	2.635	0.03383	2.49
0.03417	3.211	0.03417	3.347	0.03417	2.635	0.03417	2.49
0.0345	3.21	0.0345	3.348	0.0345	2.635	0.0345	2.49
0.03467	3.21	0.03467	3.347	0.03467	2.636	0.03467	2.488
0.035	3.21	0.035	3.348	0.035	2.632	0.035	2.491
0.03533	3.211	0.03533	3.348	0.03533	2.632	0.03533	2.492
0.0355	3.211	0.0355	3.348	0.0355	2.633	0.0355	2.492
0.03583	3.209	0.03583	3.348	0.03583	2.633	0.03583	2.494
0.03617	3.207	0.03617	3.348	0.03617	2.632	0.03617	2.494
0.03633	3.209	0.03633	3.349	0.03633	2.633	0.03633	2.495
0.03667	3.209	0.03667	3.348	0.03667	2.63	0.03667	2.495
0.037	3.211	0.037	3.348	0.037	2.63	0.037	2.495
0.03717	3.212	0.03717	3.349	0.03717	2.629	0.03717	2.492
0.0375	3.212	0.0375	3.349	0.0375	2.627	0.0375	2.489
0.03783	3.211	0.03783	3.351	0.03783	2.628	0.03783	2.49
0.038	3.21	0.038	3.351	0.038	2.628	0.038	2.49
0.03833	3.212	0.03833	3.351	0.03833	2.626	0.03833	2.492
0.03867	3.214	0.03867	3.351	0.03867	2.627	0.03867	2.493
0.03883	3.215	0.03883	3.351	0.03883	2.627	0.03883	2.494
0.03917	3.215	0.03917	3.351	0.03917	2.628	0.03917	2.495
0.0395	3.215	0.0395	3.352	0.0395	2.627	0.0395	2.495
0.03967	3.217	0.03967	3.352	0.03967	2.628	0.03967	2.495
0.04	3.216	0.04	3.353	0.04	2.63	0.04	2.495
0.04033	3.214	0.04033	3.353	0.04033	2.63	0.04033	2.494
0.0405	3.214	0.0405	3.353	0.0405	2.63	0.0405	2.492
0.04083	3.216	0.04083	3.353	0.04083	2.629	0.04083	2.493
0.04117	3.217	0.04117	3.354	0.04117	2.63	0.04117	2.492
0.04133	3.217	0.04133	3.354	0.04133	2.63	0.04133	2.492
0.04167	3.22	0.04167	3.355	0.04167	2.627	0.04167	2.492
0.042	3.22	0.042	3.355	0.042	2.627	0.042	2.491
0.04217	3.222	0.04217	3.355	0.04217	2.627	0.04217	2.491
0.0425	3.225	0.0425	3.356	0.0425	2.627	0.0425	2.493
0.04283	3.226	0.04283	3.357	0.04283	2.627	0.04283	2.492
0.043	3.225	0.043	3.357	0.043	2.627	0.043	2.49
0.04333	3.226	0.04333	3.357	0.04333	2.629	0.04333	2.492
0.04367	3.227	0.04367	3.357	0.04367	2.63	0.04367	2.493
0.04383	3.225	0.04383	3.358	0.04383	2.631	0.04383	2.492
0.04417	3.226	0.04417	3.357	0.04417	2.63	0.04417	2.492
0.0445	3.227	0.0445	3.357	0.0445	2.629	0.0445	2.492
0.04467	3.227	0.04467	3.357	0.04467	2.628	0.04467	2.493
0.045	3.227	0.045	3.358	0.045	2.629	0.045	2.492
0.04533	3.227	0.04533	3.358	0.04533	2.63	0.04533	2.494
0.0455	3.228	0.0455	3.358	0.0455	2.628	0.0455	2.492
0.04583	3.227	0.04583	3.358	0.04583	2.628	0.04583	2.492
0.04617	3.227	0.04617	3.358	0.04617	2.628	0.04617	2.492
0.04633	3.227	0.04633	3.358	0.04633	2.629	0.04633	2.494
0.04667	3.225	0.04667	3.359	0.04667	2.629	0.04667	2.495
0.047	3.226	0.047	3.359	0.047	2.627	0.047	2.494
0.04717	3.227	0.04717	3.359	0.04717	2.625	0.04717	2.496
0.0475	3.228	0.0475	3.359	0.0475	2.627	0.0475	2.495
0.04783	3.229	0.04783	3.359	0.04783	2.627	0.04783	2.496
0.048	3.229	0.048	3.359	0.048	2.627	0.048	2.496
0.04833	3.229	0.04833	3.36	0.04833	2.627	0.04833	2.495
0.04867	3.23	0.04867	3.36	0.04867	2.627	0.04867	2.495
0.04883	3.232	0.04883	3.361	0.04883	2.627	0.04883	2.495
0.04917	3.232	0.04917	3.36	0.04917	2.627	0.04917	2.494
0.0495	3.233	0.0495	3.359	0.0495	2.626	0.0495	2.494
0.04967	3.233	0.04967	3.361	0.04967	2.626	0.04967	2.496
0.05	3.235	0.05	3.361	0.05	2.626	0.05	2.495
0.05033	3.236	0.05033	3.361	0.05033	2.627	0.05033	2.497
0.0505	3.237	0.0505	3.362	0.0505	2.627	0.0505	2.495
0.05083	3.238	0.05083	3.362	0.05083	2.629	0.05083	2.492
0.05117	3.239	0.05117	3.362	0.05117	2.629	0.05117	2.492
0.05133	3.24	0.05133	3.362	0.05133	2.627	0.05133	2.494
0.05167	3.242	0.05167	3.362	0.05167	2.625	0.05167	2.493
0.052	3.242	0.052	3.362	0.052	2.626	0.052	2.495
0.05217	3.24	0.05217	3.362	0.05217	2.625	0.05217	2.497
0.0525	3.241	0.0525	3.363	0.0525	2.625	0.0525	2.497
0.05283	3.241	0.05283	3.363	0.05283	2.625	0.05283	2.499
0.053	3.242	0.053	3.363	0.053	2.623	0.053	2.499
0.05333	3.243	0.05333	3.363	0.05333	2.623	0.05333	2.5
0.05367	3.242	0.05367	3.364	0.05367	2.624	0.05367	2.499
0.05383	3.242	0.05383	3.363	0.05383	2.624	0.05383	2.496
0.05417	3.245	0.05417	3.364	0.05417	2.625	0.05417	2.497
0.0545	3.245	0.0545	3.364	0.0545	2.625	0.0545	2.496
0.05467	3.247	0.05467	3.364	0.05467	2.623	0.05467	2.497
0.055	3.246	0.055	3.364	0.055	2.623	0.055	2.499
0.05533	3.245	0.05533	3.364	0.05533	2.623	0.05533	2.498
0.0555	3.245	0.0555	3.364	0.0555	2.623	0.0555	2.497
0.05583	3.245	0.05583	3.364	0.05583	2.623	0.05583	2.497
0.05617	3.246	0.05617	3.365	0.05617	2.623	0.05617	2.495
0.05633	3.246	0.05633	3.366	0.05633	2.623	0.05633	2.492
0.05667	3.248	0.05667	3.365	0.05667	2.62	0.05667	2.491
0.057	3.249	0.057	3.366	0.057	2.622	0.057	2.491
0.05717	3.247	0.05717	3.366	0.05717	2.624	0.05717	2.492
0.0575	3.248	0.0575	3.366	0.0575	2.624	0.0575	2.492
0.05783	3.249	0.05783	3.366	0.05783	2.625	0.05783	2.492
0.058	3.251	0.058	3.366	0.058	2.62	0.058	2.493
0.05833	3.251	0.05833	3.366	0.05833	2.62	0.05833	2.494
0.05867	3.251	0.05867	3.366	0.05867	2.618	0.05867	2.494
0.05883	3.252	0.05883	3.367	0.05883	2.617	0.05883	2.497
0.05917	3.253	0.05917	3.367	0.05917	2.617	0.05917	2.499
0.0595	3.254	0.0595	3.367	0.0595	2.618	0.0595	2.493
0.05967	3.254	0.05967	3.367	0.05967	2.619	0.05967	2.491
0.06	3.253	0.06	3.368	0.06	2.618	0.06	2.492
0.06033	3.255	0.06033	3.368	0.06033	2.619	0.06033	2.492
0.0605	3.256	0.0605	3.368	0.0605	2.62	0.0605	2.492
0.06083	3.256	0.06083	3.368	0.06083	2.621	0.06083	2.494
0.06117	3.258	0.06117	3.369	0.06117	2.622	0.06117	2.493
0.06133	3.256	0.06133	3.369	0.06133	2.618	0.06133	2.491
0.06167	3.256	0.06167	3.369	0.06167	2.618	0.06167	2.493
0.062	3.256	0.062	3.369	0.062	2.618	0.062	2.492
0.06217	3.256	0.06217	3.369	0.06217	2.618	0.06217	2.494
0.0625	3.255	0.0625	3.37	0.0625	2.619	0.0625	2.494
0.06283	3.256	0.06283	3.369	0.06283	2.619	0.06283	2.496
0.063	3.257	0.063	3.369	0.063	2.62	0.063	2.495
0.06333	3.256	0.06333	3.369	0.06333	2.619	0.06333	2.496
0.06367	3.258	0.06367	3.37	0.06367	2.62	0.06367	2.498
0.06383	3.259	0.06383	3.371	0.06383	2.62	0.06383	2.494
0.06417	3.258	0.06417	3.37	0.06417	2.62	0.06417	2.494
0.0645	3.258	0.0645	3.369	0.0645	2.62	0.0645	2.496
0.06467	3.26	0.06467	3.37	0.06467	2.62	0.06467	2.495
0.065	3.26	0.065	3.37	0.065	2.618	0.065	2.496
0.06533	3.26	0.06533	3.37	0.06533	2.619	0.06533	2.496
0.0655	3.261	0.0655	3.37	0.0655	2.619	0.0655	2.496
0.06583	3.261	0.06583	3.37	0.06583	2.62	0.06583	2.496
0.06617	3.264	0.06617	3.37	0.06617	2.62	0.06617	2.498
0.06633	3.264	0.06633	3.37	0.06633	2.622	0.06633	2.498
0.06667	3.266	0.06667	3.371	0.06667	2.616	0.06667	2.499
0.067	3.267	0.067	3.369	0.067	2.609	0.067	2.496
0.06717	3.268	0.06717	3.371	0.06717	2.613	0.06717	2.497
0.0675	3.269	0.0675	3.371	0.0675	2.615	0.0675	2.499
0.06783	3.27	0.06783	3.371	0.06783	2.616	0.06783	2.5
0.068	3.273	0.068	3.371	0.068	2.613	0.068	2.495
0.06833	3.271	0.06833	3.371	0.06833	2.613	0.06833	2.493
0.06867	3.27	0.06867	3.371	0.06867	2.615	0.06867	2.495
0.06883	3.272	0.06883	3.371	0.06883	2.613	0.06883	2.495
0.06917	3.273	0.06917	3.371	0.06917	2.613	0.06917	2.495
0.0695	3.275	0.0695	3.371	0.0695	2.615	0.0695	2.494
0.06967	3.276	0.06967	3.371	0.06967	2.616	0.06967	2.493
0.07	3.276	0.07	3.372	0.07	2.616	0.07	2.494
0.07033	3.275	0.07033	3.372	0.07033	2.616	0.07033	2.495
0.0705	3.276	0.0705	3.371	0.0705	2.618	0.0705	2.496
0.07083	3.277	0.07083	3.372	0.07083	2.618	0.07083	2.497
0.07117	3.28	0.07117	3.372	0.07117	2.614	0.07117	2.498
0.07133	3.281	0.07133	3.372	0.07133	2.615	0.07133	2.499
0.07167	3.28	0.07167	3.372	0.07167	2.615	0.07167	2.5
0.072	3.283	0.072	3.372	0.072	2.615	0.072	2.5
0.07217	3.282	0.07217	3.372	0.07217	2.615	0.07217	2.498
0.0725	3.285	0.0725	3.373	0.0725	2.614	0.0725	2.499
0.07283	3.285	0.07283	3.372	0.07283	2.613	0.07283	2.5
0.073	3.286	0.073	3.372	0.073	2.614	0.073	2.502
0.07333	3.289	0.07333	3.372	0.07333	2.615	0.07333	2.5
0.07367	3.29	0.07367	3.372	0.07367	2.615	0.07367	2.502
0.07383	3.288	0.07383	3.373	0.07383	2.617	0.07383	2.502
0.07417	3.287	0.07417	3.372	0.07417	2.617	0.07417	2.503
0.0745	3.288	0.0745	3.372	0.0745	2.618	0.0745	2.502
0.07467	3.289	0.07467	3.372	0.07467	2.617	0.07467	2.499
0.075	3.29	0.075	3.372	0.075	2.617	0.075	2.5
0.07533	3.289	0.07533	3.372	0.07533	2.615	0.07533	2.497
0.0755	3.291	0.0755	3.372	0.0755	2.617	0.0755	2.497
0.07583	3.292	0.07583	3.374	0.07583	2.615	0.07583	2.497
0.07617	3.292	0.07617	3.374	0.07617	2.615	0.07617	2.497
0.07633	3.292	0.07633	3.374	0.07633	2.616	0.07633	2.496
0.07667	3.294	0.07667	3.374	0.07667	2.617	0.07667	2.496
0.077	3.295	0.077	3.374	0.077	2.618	0.077	2.495
0.07717	3.296	0.07717	3.374	0.07717	2.618	0.07717	2.496
0.0775	3.295	0.0775	3.374	0.0775	2.617	0.0775	2.494
0.07783	3.294	0.07783	3.374	0.07783	2.618	0.07783	2.495
0.078	3.295	0.078	3.375	0.078	2.616	0.078	2.497
0.07833	3.299	0.07833	3.375	0.07833	2.611	0.07833	2.498
0.07867	3.298	0.07867	3.375	0.07867	2.612	0.07867	2.497
0.07883	3.299	0.07883	3.375	0.07883	2.612	0.07883	2.499
0.07917	3.3	0.07917	3.375	0.07917	2.612	0.07917	2.499
0.0795	3.3	0.0795	3.375	0.0795	2.612	0.0795	2.494
0.07967	3.302	0.07967	3.375	0.07967	2.61	0.07967	2.492
0.08	3.303	0.08	3.375	0.08	2.612	0.08	2.493
0.08033	3.304	0.08033	3.375	0.08033	2.612	0.08033	2.49
0.0805	3.306	0.0805	3.376	0.0805	2.613	0.0805	2.494
0.08083	3.305	0.08083	3.376	0.08083	2.614	0.08083	2.494
0.08117	3.305	0.08117	3.376	0.08117	2.613	0.08117	2.493
0.08133	3.304	0.08133	3.376	0.08133	2.611	0.08133	2.495
0.08167	3.305	0.08167	3.377	0.08167	2.611	0.08167	2.495
0.082	3.304	0.082	3.377	0.082	2.61	0.082	2.495
0.08217	3.305	0.08217	3.377	0.08217	2.612	0.08217	2.492
0.0825	3.305	0.0825	3.377	0.0825	2.612	0.0825	2.493
0.08283	3.306	0.08283	3.377	0.08283	2.613	0.08283	2.494
0.083	3.307	0.083	3.377	0.083	2.614	0.083	2.495
0.08333	3.307	0.08333	3.377	0.08333	2.615	0.08333	2.494
0.08367	3.307	0.08367	3.377	0.08367	2.616	0.08367	2.494
0.08383	3.306	0.08383	3.377	0.08383	2.616	0.08383	2.495
0.08417	3.306	0.08417	3.376	0.08417	2.616	0.08417	2.495
0.0845	3.304	0.0845	3.377	0.0845	2.617	0.0845	2.492
0.08467	3.304	0.08467	3.377	0.08467	2.616	0.08467	2.495
0.085	3.304	0.085	3.377	0.085	2.617	0.085	2.495
0.08533	3.306	0.08533	3.377	0.08533	2.615	0.08533	2.497
0.0855	3.305	0.0855	3.377	0.0855	2.615	0.0855	2.499
0.08583	3.307	0.08583	3.377	0.08583	2.616	0.08583	2.499
0.08617	3.306	0.08617	3.377	0.08617	2.617	0.08617	2.5
0.08633	3.306	0.08633	3.377	0.08633	2.618	0.08633	2.498
0.08667	3.308	0.08667	3.377	0.08667	2.618	0.08667	2.499
0.087	3.307	0.087	3.377	0.087	2.618	0.087	2.499
0.08717	3.309	0.08717	3.377	0.08717	2.611	0.08717	2.495
0.0875	3.31	0.0875	3.377	0.0875	2.61	0.0875	2.495
0.08783	3.31	0.08783	3.378	0.08783	2.61	0.08783	2.497
0.088	3.31	0.088	3.377	0.088	2.611	0.088	2.495
0.08833	3.31	0.08833	3.377	0.08833	2.612	0.08833	2.495
0.08867	3.31	0.08867	3.377	0.08867	2.612	0.08867	2.496
0.08883	3.313	0.08883	3.377	0.08883	2.612	0.08883	2.496
0.08917	3.315	0.08917	3.379	0.08917	2.613	0.08917	2.496
0.0895	3.315	0.0895	3.379	0.0895	2.614	0.0895	2.496
0.08967	3.316	0.08967	3.379	0.08967	2.614	0.08967	2.497
0.09	3.314	0.09	3.379	0.09	2.615	0.09	2.496
0.09033	3.313	0.09033	3.379	0.09033	2.615	0.09033	2.496
0.0905	3.315	0.0905	3.379	0.0905	2.616	0.0905	2.496
0.09083	3.317	0.09083	3.38	0.09083	2.615	0.09083	2.494
0.09117	3.317	0.09117	3.38	0.09117	2.613	0.09117	2.493
0.09133	3.317	0.09133	3.381	0.09133	2.614	0.09133	2.495
0.09167	3.318	0.09167	3.38	0.09167	2.613	0.09167	2.497
0.092	3.317	0.092	3.382	0.092	2.614	0.092	2.497
0.09217	3.318	0.09217	3.387	0.09217	2.614	0.09217	2.499
0.0925	3.317	0.0925	3.387	0.0925	2.613	0.0925	2.498
0.09283	3.318	0.09283	3.387	0.09283	2.613	0.09283	2.499
0.093	3.318	0.093	3.387	0.093	2.615	0.093	2.498
0.09333	3.32	0.09333	3.387	0.09333	2.616	0.09333	2.5
0.09367	3.319	0.09367	3.387	0.09367	2.615	0.09367	2.495
0.09383	3.319	0.09383	3.387	0.09383	2.615	0.09383	2.494
0.09417	3.319	0.09417	3.387	0.09417	2.617	0.09417	2.495
0.0945	3.319	0.0945	3.387	0.0945	2.616	0.0945	2.497
0.09467	3.318	0.09467	3.385	0.09467	2.616	0.09467	2.497
0.095	3.318	0.095	3.386	0.095	2.615	0.095	2.497
0.09533	3.317	0.09533	3.387	0.09533	2.616	0.09533	2.5
0.0955	3.317	0.0955	3.386	0.0955	2.615	0.0955	2.5
0.09583	3.317	0.09583	3.387	0.09583	2.616	0.09583	2.499
0.09617	3.317	0.09617	3.387	0.09617	2.616	0.09617	2.501
0.09633	3.318	0.09633	3.386	0.09633	2.616	0.09633	2.497
0.09667	3.321	0.09667	3.386	0.09667	2.618	0.09667	2.495
0.097	3.319	0.097	3.386	0.097	2.617	0.097	2.496
0.09717	3.32	0.09717	3.387	0.09717	2.618	0.09717	2.497
0.0975	3.318	0.0975	3.386	0.0975	2.618	0.0975	2.496
0.09783	3.32	0.09783	3.387	0.09783	2.618	0.09783	2.495
0.098	3.325	0.098	3.387	0.098	2.618	0.098	2.496
0.09833	3.325	0.09833	3.387	0.09833	2.618	0.09833	2.495
0.09867	3.325	0.09867	3.387	0.09867	2.618	0.09867	2.495
0.09883	3.326	0.09883	3.387	0.09883	2.619	0.09883	2.495
0.09917	3.328	0.09917	3.387	0.09917	2.619	0.09917	2.497
0.0995	3.328	0.0995	3.387	0.0995	2.619	0.0995	2.499
0.09967	3.33	0.09967	3.387	0.09967	2.618	0.09967	2.5
0.1	3.33	0.1	3.387	0.1	2.619	0.1	2.5
0.10033	3.327	0.10033	3.387	0.10033	2.62	0.10033	2.501
0.1005	3.328	0.1005	3.387	0.1005	2.62	0.1005	2.5
0.10083	3.329	0.10083	3.387	0.10083	2.619	0.10083	2.499
0.10117	3.327	0.10117	3.387	0.10117	2.615	0.10117	2.499
0.10133	3.326	0.10133	3.387	0.10133	2.617	0.10133	2.497
0.10167	3.326	0.10167	3.387	0.10167	2.618	0.10167	2.497
0.102	3.329	0.102	3.387	0.102	2.62	0.102	2.499
0.10217	3.328	0.10217	3.387	0.10217	2.617	0.10217	2.5
0.1025	3.329	0.1025	3.387	0.1025	2.617	0.1025	2.5
0.10283	3.33	0.10283	3.387	0.10283	2.617	0.10283	2.502
0.103	3.331	0.103	3.387	0.103	2.616	0.103	2.503
0.10333	3.33	0.10333	3.388	0.10333	2.612	0.10333	2.5
0.10367	3.33	0.10367	3.388	0.10367	2.613	0.10367	2.499
0.10383	3.331	0.10383	3.388	0.10383	2.611	0.10383	2.498
0.10417	3.331	0.10417	3.388	0.10417	2.613	0.10417	2.497
0.1045	3.333	0.1045	3.388	0.1045	2.614	0.1045	2.494
0.10467	3.333	0.10467	3.388	0.10467	2.615	0.10467	2.494
0.105	3.333	0.105	3.388	0.105	2.616	0.105	2.495
0.10533	3.335	0.10533	3.389	0.10533	2.618	0.10533	2.495
0.1055	3.333	0.1055	3.388	0.1055	2.617	0.1055	2.497
0.10583	3.335	0.10583	3.388	0.10583	2.617	0.10583	2.498
0.10617	3.335	0.10617	3.388	0.10617	2.618	0.10617	2.501
0.10633	3.335	0.10633	3.388	0.10633	2.616	0.10633	2.501
0.10667	3.336	0.10667	3.388	0.10667	2.616	0.10667	2.498
0.107	3.335	0.107	3.388	0.107	2.617	0.107	2.498
0.10717	3.338	0.10717	3.388	0.10717	2.617	0.10717	2.497
0.1075	3.337	0.1075	3.388	0.1075	2.618	0.1075	2.495
0.10783	3.336	0.10783	3.389	0.10783	2.618	0.10783	2.496
0.108	3.335	0.108	3.389	0.108	2.618	0.108	2.495
0.10833	3.335	0.10833	3.389	0.10833	2.618	0.10833	2.497
0.10867	3.336	0.10867	3.389	0.10867	2.619	0.10867	2.497
0.10883	3.335	0.10883	3.389	0.10883	2.619	0.10883	2.498
0.10917	3.335	0.10917	3.388	0.10917	2.62	0.10917	2.499
0.1095	3.336	0.1095	3.39	0.1095	2.618	0.1095	2.499
0.10967	3.337	0.10967	3.389	0.10967	2.618	0.10967	2.498
0.11	3.341	0.11	3.389	0.11	2.617	0.11	2.494
0.11033	3.341	0.11033	3.39	0.11033	2.618	0.11033	2.495
0.1105	3.341	0.1105	3.389	0.1105	2.619	0.1105	2.496
0.11083	3.341	0.11083	3.39	0.11083	2.62	0.11083	2.496
0.11117	3.341	0.11117	3.39	0.11117	2.621	0.11117	2.495
0.11133	3.342	0.11133	3.39	0.11133	2.62	0.11133	2.497
0.11167	3.342	0.11167	3.39	0.11167	2.62	0.11167	2.497
0.112	3.341	0.112	3.39	0.112	2.619	0.112	2.495
0.11217	3.341	0.11217	3.39	0.11217	2.621	0.11217	2.495
0.1125	3.34	0.1125	3.39	0.1125	2.619	0.1125	2.497
0.11283	3.34	0.11283	3.391	0.11283	2.612	0.11283	2.494
0.113	3.341	0.113	3.391	0.113	2.611	0.113	2.495
0.11333	3.342	0.11333	3.39	0.11333	2.612	0.11333	2.495
0.11367	3.341	0.11367	3.391	0.11367	2.611	0.11367	2.496
0.11383	3.342	0.11383	3.392	0.11383	2.611	0.11383	2.498
0.11417	3.343	0.11417	3.391	0.11417	2.612	0.11417	2.499
0.1145	3.341	0.1145	3.391	0.1145	2.612	0.1145	2.499
0.11467	3.341	0.11467	3.391	0.11467	2.614	0.11467	2.498
0.115	3.343	0.115	3.392	0.115	2.615	0.115	2.497
0.11533	3.348	0.11533	3.392	0.11533	2.616	0.11533	2.499
0.1155	3.349	0.1155	3.392	0.1155	2.617	0.1155	2.497
0.11583	3.35	0.11583	3.392	0.11583	2.616	0.11583	2.497
0.11617	3.353	0.11617	3.392	0.11617	2.615	0.11617	2.496
0.11633	3.356	0.11633	3.392	0.11633	2.615	0.11633	2.496
0.11667	3.355	0.11667	3.392	0.11667	2.615	0.11667	2.495
0.117	3.356	0.117	3.392	0.117	2.616	0.117	2.495
0.11717	3.356	0.11717	3.393	0.11717	2.617	0.11717	2.495
0.1175	3.354	0.1175	3.393	0.1175	2.618	0.1175	2.496
0.11783	3.355	0.11783	3.393	0.11783	2.619	0.11783	2.497
0.118	3.356	0.118	3.393	0.118	2.62	0.118	2.493
0.11833	3.357	0.11833	3.393	0.11833	2.62	0.11833	2.494
0.11867	3.357	0.11867	3.393	0.11867	2.622	0.11867	2.494
0.11883	3.357	0.11883	3.393	0.11883	2.618	0.11883	2.495
0.11917	3.357	0.11917	3.393	0.11917	2.618	0.11917	2.496
0.1195	3.356	0.1195	3.393	0.1195	2.62	0.1195	2.495
0.11967	3.354	0.11967	3.394	0.11967	2.613	0.11967	2.497
0.12	3.354	0.12	3.394	0.12	2.614	0.12	2.498
0.12033	3.354	0.12033	3.395	0.12033	2.616	0.12033	2.497
0.1205	3.355	0.1205	3.394	0.1205	2.613	0.1205	2.495
0.12083	3.353	0.12083	3.395	0.12083	2.613	0.12083	2.496
0.12117	3.354	0.12117	3.394	0.12117	2.615	0.12117	2.498
0.12133	3.352	0.12133	3.395	0.12133	2.615	0.12133	2.5
0.12167	3.353	0.12167	3.395	0.12167	2.615	0.12167	2.498
0.122	3.353	0.122	3.395	0.122	2.615	0.122	2.5
0.12217	3.354	0.12217	3.396	0.12217	2.616	0.12217	2.499
0.1225	3.36	0.1225	3.395	0.1225	2.617	0.1225	2.5
0.12283	3.362	0.12283	3.395	0.12283	2.613	0.12283	2.5
0.123	3.364	0.123	3.395	0.123	2.614	0.123	2.497
0.12333	3.366	0.12333	3.396	0.12333	2.613	0.12333	2.497
0.12367	3.368	0.12367	3.396	0.12367	2.614	0.12367	2.497
0.12383	3.369	0.12383	3.397	0.12383	2.614	0.12383	2.498
0.12417	3.37	0.12417	3.397	0.12417	2.615	0.12417	2.499
0.1245	3.369	0.1245	3.397	0.1245	2.615	0.1245	2.499
0.12467	3.372	0.12467	3.397	0.12467	2.616	0.12467	2.499
0.125	3.372	0.125	3.397	0.125	2.617	0.125	2.498
0.12533	3.376	0.12533	3.397	0.12533	2.617	0.12533	2.5
0.1255	3.375	0.1255	3.397	0.1255	2.617	0.1255	2.5
0.12583	3.375	0.12583	3.396	0.12583	2.616	0.12583	2.499
0.12617	3.382	0.12617	3.396	0.12617	2.617	0.12617	2.498
0.12633	3.382	0.12633	3.396	0.12633	2.617	0.12633	2.5
0.12667	3.384	0.12667	3.396	0.12667	2.615	0.12667	2.5
0.127	3.384	0.127	3.396	0.127	2.615	0.127	2.499
0.12717	3.383	0.12717	3.396	0.12717	2.615	0.12717	2.498
0.1275	3.38	0.1275	3.397	0.1275	2.615	0.1275	2.498
0.12783	3.38	0.12783	3.396	0.12783	2.614	0.12783	2.499
0.128	3.381	0.128	3.397	0.128	2.613	0.128	2.498
0.12833	3.382	0.12833	3.397	0.12833	2.615	0.12833	2.497
0.12867	3.384	0.12867	3.397	0.12867	2.616	0.12867	2.499
0.12883	3.384	0.12883	3.397	0.12883	2.616	0.12883	2.495
0.12917	3.384	0.12917	3.397	0.12917	2.617	0.12917	2.497
0.1295	3.385	0.1295	3.397	0.1295	2.618	0.1295	2.497
0.12967	3.386	0.12967	3.397	0.12967	2.62	0.12967	2.499
0.13	3.385	0.13	3.397	0.13	2.619	0.13	2.495
0.13033	3.387	0.13033	3.397	0.13033	2.617	0.13033	2.495
0.1305	3.387	0.1305	3.397	0.1305	2.618	0.1305	2.497
0.13083	3.386	0.13083	3.397	0.13083	2.618	0.13083	2.494
0.13117	3.385	0.13117	3.397	0.13117	2.618	0.13117	2.495
0.13133	3.387	0.13133	3.397	0.13133	2.618	0.13133	2.496
0.13167	3.392	0.13167	3.397	0.13167	2.615	0.13167	2.495
0.132	3.392	0.132	3.397	0.132	2.617	0.132	2.497
0.13217	3.393	0.13217	3.397	0.13217	2.618	0.13217	2.497
0.1325	3.395	0.1325	3.397	0.1325	2.617	0.1325	2.495
0.13283	3.396	0.13283	3.397	0.13283	2.617	0.13283	2.495
0.133	3.397	0.133	3.397	0.133	2.617	0.133	2.497
0.13333	3.404	0.13333	3.397	0.13333	2.618	0.13333	2.499
0.13367	3.406	0.13367	3.397	0.13367	2.619	0.13367	2.498
0.13383	3.405	0.13383	3.397	0.13383	2.62	0.13383	2.498
0.13417	3.403	0.13417	3.397	0.13417	2.62	0.13417	2.5
0.1345	3.407	0.1345	3.397	0.1345	2.621	0.1345	2.497
0.13467	3.408	0.13467	3.398	0.13467	2.622	0.13467	2.497
0.135	3.408	0.135	3.398	0.135	2.621	0.135	2.497
0.13533	3.408	0.13533	3.398	0.13533	2.62	0.13533	2.499
0.1355	3.408	0.1355	3.398	0.1355	2.619	0.1355	2.497
0.13583	3.408	0.13583	3.398	0.13583	2.62	0.13583	2.499
0.13617	3.408	0.13617	3.398	0.13617	2.622	0.13617	2.495
0.13633	3.411	0.13633	3.398	0.13633	2.622	0.13633	2.494
0.13667	3.41	0.13667	3.398	0.13667	2.625	0.13667	2.495
0.137	3.411	0.137	3.398	0.137	2.625	0.137	2.495
0.13717	3.411	0.13717	3.398	0.13717	2.621	0.13717	2.495
0.1375	3.384	0.1375	3.399	0.1375	2.622	0.1375	2.497
0.13783	3.386	0.13783	3.399	0.13783	2.618	0.13783	2.497
0.138	3.39	0.138	3.398	0.138	2.613	0.138	2.497
0.13833	3.391	0.13833	3.398	0.13833	2.615	0.13833	2.498
0.13867	3.391	0.13867	3.4	0.13867	2.616	0.13867	2.495
0.13883	3.393	0.13883	3.4	0.13883	2.617	0.13883	2.496
0.13917	3.396	0.13917	3.4	0.13917	2.618	0.13917	2.497
0.1395	3.397	0.1395	3.4	0.1395	2.618	0.1395	2.497
0.13967	3.398	0.13967	3.4	0.13967	2.618	0.13967	2.495
0.14	3.397	0.14	3.4	0.14	2.618	0.14	2.496
0.14033	3.4	0.14033	3.4	0.14033	2.618	0.14033	2.496
0.1405	3.404	0.1405	3.4	0.1405	2.62	0.1405	2.496
0.14083	3.405	0.14083	3.4	0.14083	2.619	0.14083	2.498
0.14117	3.405	0.14117	3.4	0.14117	2.62	0.14117	2.499
0.14133	3.406	0.14133	3.4	0.14133	2.621	0.14133	2.499
0.14167	3.406	0.14167	3.4	0.14167	2.617	0.14167	2.497
0.142	3.406	0.142	3.4	0.142	2.616	0.142	2.495
0.14217	3.408	0.14217	3.4	0.14217	2.616	0.14217	2.497
0.1425	3.409	0.1425	3.4	0.1425	2.616	0.1425	2.496
0.14283	3.41	0.14283	3.4	0.14283	2.617	0.14283	2.495
0.143	3.41	0.143	3.401	0.143	2.617	0.143	2.496
0.14333	3.41	0.14333	3.4	0.14333	2.618	0.14333	2.494
0.14367	3.415	0.14367	3.4	0.14367	2.618	0.14367	2.495
0.14383	3.413	0.14383	3.401	0.14383	2.619	0.14383	2.496
0.14417	3.414	0.14417	3.401	0.14417	2.618	0.14417	2.497
0.1445	3.414	0.1445	3.401	0.1445	2.618	0.1445	2.497
0.14467	3.416	0.14467	3.401	0.14467	2.618	0.14467	2.496
0.145	3.418	0.145	3.401	0.145	2.618	0.145	2.499
0.14533	3.418	0.14533	3.401	0.14533	2.62	0.14533	2.493
0.1455	3.418	0.1455	3.401	0.1455	2.621	0.1455	2.494
0.14583	3.42	0.14583	3.402	0.14583	2.62	0.14583	2.495
0.14617	3.42	0.14617	3.402	0.14617	2.62	0.14617	2.496
0.14633	3.421	0.14633	3.401	0.14633	2.619	0.14633	2.497
0.14667	3.425	0.14667	3.402	0.14667	2.62	0.14667	2.496
0.147	3.439	0.147	3.402	0.147	2.622	0.147	2.495
0.14717	3.447	0.14717	3.402	0.14717	2.623	0.14717	2.496
0.1475	3.449	0.1475	3.402	0.1475	2.623	0.1475	2.497
0.14783	3.45	0.14783	3.402	0.14783	2.624	0.14783	2.498
0.148	3.45	0.148	3.403	0.148	2.623	0.148	2.497
0.14833	3.454	0.14833	3.403	0.14833	2.622	0.14833	2.497
0.14867	3.455	0.14867	3.403	0.14867	2.622	0.14867	2.495
0.14883	3.451	0.14883	3.403	0.14883	2.622	0.14883	2.495
0.14917	3.455	0.14917	3.403	0.14917	2.623	0.14917	2.497
0.1495	3.458	0.1495	3.404	0.1495	2.62	0.1495	2.495
0.14967	3.457	0.14967	3.403	0.14967	2.62	0.14967	2.499
0.15	3.46	0.15	3.404	0.15	2.62	0.15	2.497
0.15033	3.463	0.15033	3.404	0.15033	2.622	0.15033	2.495
0.1505	3.465	0.1505	3.404	0.1505	2.622	0.1505	2.495
0.15083	3.468	0.15083	3.404	0.15083	2.617	0.15083	2.495
0.15117	3.469	0.15117	3.404	0.15117	2.617	0.15117	2.497
0.15133	3.472	0.15133	3.404	0.15133	2.618	0.15133	2.497
0.15167	3.472	0.15167	3.405	0.15167	2.62	0.15167	2.497
0.152	3.475	0.152	3.405	0.152	2.618	0.152	2.498
0.15217	3.476	0.15217	3.404	0.15217	2.618	0.15217	2.495
0.1525	3.479	0.1525	3.404	0.1525	2.614	0.1525	2.495
0.15283	3.481	0.15283	3.404	0.15283	2.615	0.15283	2.496
0.153	3.483	0.153	3.405	0.153	2.617	0.153	2.496
0.15333	3.847	0.15333	3.404	0.15333	2.617	0.15333	2.494
0.15367	4.084	0.15367	3.405	0.15367	2.617	0.15367	2.495
0.15383	4.072	0.15383	3.404	0.15383	2.617	0.15383	2.495
0.15417	4.485	0.15417	3.404	0.15417	2.617	0.15417	2.494
0.1545	4.475	0.1545	3.405	0.1545	2.618	0.1545	2.495
0.15467	4.504	0.15467	3.404	0.15467	2.618	0.15467	2.494
0.155	4.49	0.155	3.404	0.155	2.618	0.155	2.492
0.15533	4.502	0.15533	3.405	0.15533	2.618	0.15533	2.493
0.1555	4.516	0.1555	3.405	0.1555	2.618	0.1555	2.493
0.15583	4.513	0.15583	3.404	0.15583	2.619	0.15583	2.491
0.15617	4.536	0.15617	3.405	0.15617	2.62	0.15617	2.493
0.15633	4.526	0.15633	3.405	0.15633	2.624	0.15633	2.492
0.15667	4.544	0.15667	3.404	0.15667	2.619	0.15667	2.493
0.157	4.536	0.157	3.404	0.157	2.62	0.157	2.493
0.15717	4.578	0.15717	3.404	0.15717	2.619	0.15717	2.492
0.1575	4.582	0.1575	3.405	0.1575	2.62	0.1575	2.493
0.15783	4.596	0.15783	3.405	0.15783	2.621	0.15783	2.492
0.158	4.582	0.158	3.405	0.158	2.622	0.158	2.494
0.15833	4.603	0.15833	3.405	0.15833	2.623	0.15833	2.495
0.15867	4.604	0.15867	3.405	0.15867	2.624	0.15867	2.495
0.15883	4.667	0.15883	3.405	0.15883	2.624	0.15883	2.495
0.15917	4.789	0.15917	3.405	0.15917	2.625	0.15917	2.496
0.1595	4.801	0.1595	3.405	0.1595	2.626	0.1595	2.496
0.15967	4.806	0.15967	3.405	0.15967	2.626	0.15967	2.495
0.16	4.789	0.16	3.405	0.16	2.626	0.16	2.495
0.16033	4.747	0.16033	3.405	0.16033	2.627	0.16033	2.494
0.1605	4.505	0.1605	3.405	0.1605	2.626	0.1605	2.493
0.16083	4.448	0.16083	3.405	0.16083	2.625	0.16083	2.494
0.16117	4.525	0.16117	3.405	0.16117	2.625	0.16117	2.495
0.16133	4.635	0.16133	3.405	0.16133	2.622	0.16133	2.497
0.16167	4.682	0.16167	3.406	0.16167	2.623	0.16167	2.495
0.162	4.807	0.162	3.405	0.162	2.623	0.162	2.496
0.16217	4.936	0.16217	3.405	0.16217	2.624	0.16217	2.497
0.1625	5.184	0.1625	3.405	0.1625	2.625	0.1625	2.495
0.16283	5.18	0.16283	3.405	0.16283	2.625	0.16283	2.494
0.163	5.351	0.163	3.406	0.163	2.626	0.163	2.495
0.16333	5.405	0.16333	3.405	0.16333	2.627	0.16333	2.496
0.16367	5.467	0.16367	3.406	0.16367	2.628	0.16367	2.494
0.16383	5.451	0.16383	3.405	0.16383	2.626	0.16383	2.494
0.16417	5.479	0.16417	3.405	0.16417	2.628	0.16417	2.495
0.1645	5.488	0.1645	3.406	0.1645	2.627	0.1645	2.495
0.16467	5.525	0.16467	3.405	0.16467	2.627	0.16467	2.495
0.165	5.551	0.165	3.406	0.165	2.627	0.165	2.494
0.16533	5.569	0.16533	3.405	0.16533	2.628	0.16533	2.495
0.1655	5.544	0.1655	3.406	0.1655	2.628	0.1655	2.495
0.16583	5.577	0.16583	3.406	0.16583	2.627	0.16583	2.494
0.16617	5.592	0.16617	3.406	0.16617	2.628	0.16617	2.494
0.16633	5.648	0.16633	3.406	0.16633	2.63	0.16633	2.494
0.16667	5.701	0.16667	3.406	0.16667	2.629	0.16667	2.494
0.167	5.81	0.167	3.406	0.167	2.63	0.167	2.493
0.16717	5.849	0.16717	3.406	0.16717	2.629	0.16717	2.493
0.1675	5.851	0.1675	3.406	0.1675	2.625	0.1675	2.493
0.16783	5.899	0.16783	3.406	0.16783	2.625	0.16783	2.495
0.168	5.937	0.168	3.406	0.168	2.625	0.168	2.495
0.16833	5.952	0.16833	3.405	0.16833	2.627	0.16833	2.496
0.16867	5.995	0.16867	3.405	0.16867	2.627	0.16867	2.495
0.16883	6.068	0.16883	3.406	0.16883	2.628	0.16883	2.496
0.16917	6.113	0.16917	3.406	0.16917	2.629	0.16917	2.498
0.1695	6.127	0.1695	3.406	0.1695	2.63	0.1695	2.494
0.16967	6.15	0.16967	3.413	0.16967	2.63	0.16967	2.495
0.17	6.156	0.17	3.413	0.17	2.63	0.17	2.496
0.17033	6.214	0.17033	3.413	0.17033	2.625	0.17033	2.497
0.1705	6.246	0.1705	3.413	0.1705	2.625	0.1705	2.497
0.17083	6.272	0.17083	3.413	0.17083	2.624	0.17083	2.494
0.17117	6.334	0.17117	3.413	0.17117	2.623	0.17117	2.494
0.17133	6.399	0.17133	3.413	0.17133	2.623	0.17133	2.495
0.17167	6.414	0.17167	3.413	0.17167	2.617	0.17167	2.494
0.172	6.477	0.172	3.414	0.172	2.618	0.172	2.496
0.17217	6.509	0.17217	3.413	0.17217	2.62	0.17217	2.497
0.1725	6.571	0.1725	3.412	0.1725	2.62	0.1725	2.496
0.17283	6.61	0.17283	3.412	0.17283	2.62	0.17283	2.492
0.173	6.635	0.173	3.413	0.173	2.622	0.173	2.491
0.17333	6.626	0.17333	3.412	0.17333	2.622	0.17333	2.494
0.17367	6.683	0.17367	3.412	0.17367	2.623	0.17367	2.493
0.17383	6.721	0.17383	3.412	0.17383	2.625	0.17383	2.494
0.17417	6.752	0.17417	3.413	0.17417	2.625	0.17417	2.495
0.1745	6.789	0.1745	3.413	0.1745	2.626	0.1745	2.493
0.17467	6.832	0.17467	3.413	0.17467	2.625	0.17467	2.494
0.175	6.872	0.175	3.413	0.175	2.627	0.175	2.494
0.17533	6.917	0.17533	3.413	0.17533	2.626	0.17533	2.492
0.1755	6.858	0.1755	3.413	0.1755	2.627	0.1755	2.492
0.17583	6.966	0.17583	3.413	0.17583	2.624	0.17583	2.493
0.17617	7.011	0.17617	3.413	0.17617	2.627	0.17617	2.493
0.17633	7.098	0.17633	3.414	0.17633	2.627	0.17633	2.494
0.17667	7.261	0.17667	3.413	0.17667	2.629	0.17667	2.494
0.177	7.286	0.177	3.413	0.177	2.629	0.177	2.495
0.17717	7.329	0.17717	3.413	0.17717	2.63	0.17717	2.495
0.1775	7.372	0.1775	3.413	0.1775	2.63	0.1775	2.495
0.17783	7.414	0.17783	3.413	0.17783	2.63	0.17783	2.495
0.178	7.455	0.178	3.413	0.178	2.63	0.178	2.495
0.17833	7.493	0.17833	3.413	0.17833	2.631	0.17833	2.496
0.17867	7.524	0.17867	3.414	0.17867	2.631	0.17867	2.495
0.17883	7.571	0.17883	3.413	0.17883	2.633	0.17883	2.498
0.17917	7.567	0.17917	3.415	0.17917	2.633	0.17917	2.497
0.1795	7.577	0.1795	3.414	0.1795	2.633	0.1795	2.498
0.17967	7.586	0.17967	3.414	0.17967	2.634	0.17967	2.498
0.18	7.644	0.18	3.413	0.18	2.631	0.18	2.499
0.18033	7.754	0.18033	3.414	0.18033	2.63	0.18033	2.498
0.1805	7.801	0.1805	3.414	0.1805	2.627	0.1805	2.498
0.18083	7.874	0.18083	3.414	0.18083	2.627	0.18083	2.497
0.18117	7.878	0.18117	3.414	0.18117	2.621	0.18117	2.497
0.18133	7.907	0.18133	3.414	0.18133	2.622	0.18133	2.497
0.18167	7.955	0.18167	3.414	0.18167	2.621	0.18167	2.5
0.182	8.041	0.182	3.415	0.182	2.622	0.182	2.497
0.18217	8.065	0.18217	3.415	0.18217	2.623	0.18217	2.496
0.1825	8.136	0.1825	3.415	0.1825	2.622	0.1825	2.497
0.18283	8.227	0.18283	3.415	0.18283	2.622	0.18283	2.495
0.183	8.302	0.183	3.414	0.183	2.623	0.183	2.497
0.18333	8.385	0.18333	3.415	0.18333	2.624	0.18333	2.493
0.18367	8.459	0.18367	3.415	0.18367	2.626	0.18367	2.494
0.18383	8.545	0.18383	3.415	0.18383	2.625	0.18383	2.494
0.18417	8.613	0.18417	3.415	0.18417	2.625	0.18417	2.494
0.1845	8.703	0.1845	3.415	0.1845	2.625	0.1845	2.494
0.18467	8.71	0.18467	3.415	0.18467	2.626	0.18467	2.49
0.185	8.788	0.185	3.415	0.185	2.626	0.185	2.491
0.18533	8.903	0.18533	3.415	0.18533	2.627	0.18533	2.492
0.1855	9.031	0.1855	3.416	0.1855	2.627	0.1855	2.492
0.18583	8.794	0.18583	3.415	0.18583	2.629	0.18583	2.492
0.18617	8.654	0.18617	3.415	0.18617	2.628	0.18617	2.492
0.18633	8.791	0.18633	3.415	0.18633	2.627	0.18633	2.493
0.18667	8.69	0.18667	3.415	0.18667	2.629	0.18667	2.494
0.187	8.105	0.187	3.415	0.187	2.629	0.187	2.495
		0.18717	3.415	0.18717	2.629	0.18717	2.495
		0.1875	3.415	0.1875	2.631	0.1875	2.497
		0.18783	3.416	0.18783	2.631	0.18783	2.496
		0.188	3.416	0.188	2.622	0.188	2.497
		0.18833	3.415	0.18833	2.621	0.18833	2.495
		0.18867	3.415	0.18867	2.622	0.18867	2.495
		0.18883	3.415	0.18883	2.622	0.18883	2.493
		0.18917	3.416	0.18917	2.623	0.18917	2.493
		0.1895	3.415	0.1895	2.624	0.1895	2.495
		0.18967	3.416	0.18967	2.624	0.18967	2.495
		0.19	3.416	0.19	2.625	0.19	2.495
		0.19033	3.416	0.19033	2.625	0.19033	2.494
		0.1905	3.416	0.1905	2.626	0.1905	2.492
		0.19083	3.416	0.19083	2.625	0.19083	2.494
		0.19117	3.416	0.19117	2.625	0.19117	2.495
		0.19133	3.416	0.19133	2.625	0.19133	2.494
		0.19167	3.416	0.19167	2.627	0.19167	2.495
		0.192	3.416	0.192	2.627	0.192	2.492
		0.19217	3.416	0.19217	2.627	0.19217	2.492
		0.1925	3.416	0.1925	2.627	0.1925	2.489
		0.19283	3.416	0.19283	2.629	0.19283	2.49
		0.193	3.416	0.193	2.63	0.193	2.49
		0.19333	3.417	0.19333	2.629	0.19333	2.49
		0.19367	3.416	0.19367	2.629	0.19367	2.49
		0.19383	3.416	0.19383	2.63	0.19383	2.491
		0.19417	3.416	0.19417	2.631	0.19417	2.492
		0.1945	3.416	0.1945	2.631	0.1945	2.493
		0.19467	3.417	0.19467	2.631	0.19467	2.494
		0.195	3.417	0.195	2.632	0.195	2.494
		0.19533	3.416	0.19533	2.628	0.19533	2.493
		0.1955	3.416	0.1955	2.629	0.1955	2.493
		0.19583	3.417	0.19583	2.63	0.19583	2.495
		0.19617	3.417	0.19617	2.631	0.19617	2.496
		0.19633	3.417	0.19633	2.631	0.19633	2.495
		0.19667	3.417	0.19667	2.63	0.19667	2.495
		0.197	3.417	0.197	2.63	0.197	2.495
		0.19717	3.417	0.19717	2.63	0.19717	2.495
		0.1975	3.417	0.1975	2.63	0.1975	2.497
		0.19783	3.417	0.19783	2.631	0.19783	2.495
		0.198	3.417	0.198	2.631	0.198	2.497
		0.19833	3.417	0.19833	2.632	0.19833	2.496
		0.19867	3.417	0.19867	2.633	0.19867	2.496
		0.19883	3.418	0.19883	2.631	0.19883	2.498
		0.19917	3.417	0.19917	2.633	0.19917	2.496
		0.1995	3.418	0.1995	2.633	0.1995	2.494
		0.19967	3.418	0.19967	2.632	0.19967	2.492
		0.2	3.418	0.2	2.631	0.2	2.49
		0.20033	3.417	0.20033	2.631	0.20033	2.492
		0.2005	3.418	0.2005	2.63	0.2005	2.493
		0.20083	3.418	0.20083	2.628	0.20083	2.493
		0.20117	3.418	0.20117	2.629	0.20117	2.495
		0.20133	3.418	0.20133	2.629	0.20133	2.495
		0.20167	3.418	0.20167	2.629	0.20167	2.494
		0.202	3.418	0.202	2.627	0.202	2.495
		0.20217	3.418	0.20217	2.626	0.20217	2.494
		0.2025	3.418	0.2025	2.627	0.2025	2.494
		0.20283	3.418	0.20283	2.629	0.20283	2.492
		0.203	3.418	0.203	2.63	0.203	2.491
		0.20333	3.418	0.20333	2.631	0.20333	2.491
		0.20367	3.418	0.20367	2.63	0.20367	2.493
		0.20383	3.418	0.20383	2.63	0.20383	2.493
		0.20417	3.418	0.20417	2.63	0.20417	2.494
		0.2045	3.418	0.2045	2.63	0.2045	2.493
		0.20467	3.418	0.20467	2.63	0.20467	2.492
		0.205	3.419	0.205	2.631	0.205	2.493
		0.20533	3.418	0.20533	2.63	0.20533	2.492
		0.2055	3.419	0.2055	2.63	0.2055	2.491
		0.20583	3.418	0.20583	2.631	0.20583	2.491
		0.20617	3.419	0.20617	2.631	0.20617	2.492
		0.20633	3.419	0.20633	2.631	0.20633	2.489
		0.20667	3.419	0.20667	2.631	0.20667	2.489
		0.207	3.419	0.207	2.63	0.207	2.49
		0.20717	3.419	0.20717	2.63	0.20717	2.49
		0.2075	3.419	0.2075	2.63	0.2075	2.492
		0.20783	3.419	0.20783	2.63	0.20783	2.491
		0.208	3.419	0.208	2.631	0.208	2.491
		0.20833	3.419	0.20833	2.632	0.20833	2.492
		0.20867	3.419	0.20867	2.633	0.20867	2.492
		0.20883	3.418	0.20883	2.633	0.20883	2.492
		0.20917	3.419	0.20917	2.635	0.20917	2.49
		0.2095	3.419	0.2095	2.635	0.2095	2.49
		0.20967	3.419	0.20967	2.635	0.20967	2.49
		0.21	3.419	0.21	2.629	0.21	2.492
		0.21033	3.419	0.21033	2.63	0.21033	2.493
		0.2105	3.42	0.2105	2.63	0.2105	2.494
		0.21083	3.419	0.21083	2.63	0.21083	2.492
		0.21117	3.42	0.21117	2.63	0.21117	2.491
		0.21133	3.42	0.21133	2.631	0.21133	2.493
		0.21167	3.42	0.21167	2.629	0.21167	2.492
		0.212	3.42	0.212	2.628	0.212	2.492
		0.21217	3.42	0.21217	2.63	0.21217	2.49
		0.2125	3.42	0.2125	2.631	0.2125	2.492
		0.21283	3.419	0.21283	2.63	0.21283	2.492
		0.213	3.419	0.213	2.631	0.213	2.492
		0.21333	3.419	0.21333	2.631	0.21333	2.494
		0.21367	3.421	0.21367	2.631	0.21367	2.492
		0.21383	3.42	0.21383	2.631	0.21383	2.491
		0.21417	3.421	0.21417	2.631	0.21417	2.491
		0.2145	3.42	0.2145	2.631	0.2145	2.494
		0.21467	3.421	0.21467	2.63	0.21467	2.494
		0.215	3.421	0.215	2.63	0.215	2.489
		0.21533	3.421	0.21533	2.63	0.21533	2.489
		0.2155	3.421	0.2155	2.631	0.2155	2.489
		0.21583	3.421	0.21583	2.63	0.21583	2.489
		0.21617	3.421	0.21617	2.631	0.21617	2.487
		0.21633	3.421	0.21633	2.631	0.21633	2.487
		0.21667	3.421	0.21667	2.632	0.21667	2.489
		0.217	3.421	0.217	2.631	0.217	2.489
		0.21717	3.421	0.21717	2.632	0.21717	2.49
		0.2175	3.421	0.2175	2.631	0.2175	2.491
		0.21783	3.421	0.21783	2.632	0.21783	2.491
		0.218	3.421	0.218	2.632	0.218	2.49
		0.21833	3.421	0.21833	2.633	0.21833	2.491
		0.21867	3.421	0.21867	2.632	0.21867	2.493
		0.21883	3.422	0.21883	2.632	0.21883	2.49
		0.21917	3.421	0.21917	2.633	0.21917	2.49
		0.2195	3.422	0.2195	2.631	0.2195	2.489
		0.21967	3.422	0.21967	2.632	0.21967	2.49
		0.22	3.422	0.22	2.632	0.22	2.489
		0.22033	3.422	0.22033	2.632	0.22033	2.489
		0.2205	3.423	0.2205	2.633	0.2205	2.489
		0.22083	3.422	0.22083	2.634	0.22083	2.49
		0.22117	3.422	0.22117	2.635	0.22117	2.489
		0.22133	3.423	0.22133	2.635	0.22133	2.49
		0.22167	3.423	0.22167	2.635	0.22167	2.49
		0.222	3.423	0.222	2.635	0.222	2.492
		0.22217	3.423	0.22217	2.635	0.22217	2.489
		0.2225	3.423	0.2225	2.631	0.2225	2.489
		0.22283	3.423	0.22283	2.632	0.22283	2.489
		0.223	3.423	0.223	2.633	0.223	2.488
		0.22333	3.423	0.22333	2.631	0.22333	2.488
		0.22367	3.423	0.22367	2.631	0.22367	2.487
		0.22383	3.423	0.22383	2.632	0.22383	2.486
		0.22417	3.423	0.22417	2.633	0.22417	2.487
		0.2245	3.423	0.2245	2.633	0.2245	2.487
		0.22467	3.423	0.22467	2.633	0.22467	2.487
		0.225	3.423	0.225	2.633	0.225	2.487
		0.22533	3.423	0.22533	2.633	0.22533	2.487
		0.2255	3.423	0.2255	2.634	0.2255	2.488
		0.22583	3.424	0.22583	2.635	0.22583	2.489
		0.22617	3.423	0.22617	2.635	0.22617	2.488
		0.22633	3.424	0.22633	2.635	0.22633	2.488
		0.22667	3.424	0.22667	2.636	0.22667	2.487
		0.227	3.424	0.227	2.636	0.227	2.489
		0.22717	3.424	0.22717	2.636	0.22717	2.489
		0.2275	3.424	0.2275	2.635	0.2275	2.49
		0.22783	3.424	0.22783	2.636	0.22783	2.489
		0.228	3.424	0.228	2.636	0.228	2.489
		0.22833	3.423	0.22833	2.638	0.22833	2.49
		0.22867	3.424	0.22867	2.631	0.22867	2.491
		0.22883	3.424	0.22883	2.631	0.22883	2.489
		0.22917	3.424	0.22917	2.631	0.22917	2.489
		0.2295	3.424	0.2295	2.63	0.2295	2.489
		0.22967	3.424	0.22967	2.63	0.22967	2.489
		0.23	3.424	0.23	2.631	0.23	2.49
		0.23033	3.424	0.23033	2.631	0.23033	2.489
		0.2305	3.424	0.2305	2.631	0.2305	2.49
		0.23083	3.425	0.23083	2.633	0.23083	2.489
		0.23117	3.424	0.23117	2.633	0.23117	2.488
		0.23133	3.424	0.23133	2.631	0.23133	2.487
		0.23167	3.425	0.23167	2.631	0.23167	2.488
		0.232	3.424	0.232	2.633	0.232	2.489
		0.23217	3.425	0.23217	2.633	0.23217	2.49
		0.2325	3.424	0.2325	2.633	0.2325	2.488
		0.23283	3.426	0.23283	2.635	0.23283	2.489
		0.233	3.424	0.233	2.641	0.233	2.489
		0.23333	3.424	0.23333	2.641	0.23333	2.489
		0.23367	3.425	0.23367	2.641	0.23367	2.491
		0.23383	3.425	0.23383	2.641	0.23383	2.489
		0.23417	3.424	0.23417	2.641	0.23417	2.49
		0.2345	3.425	0.2345	2.641	0.2345	2.492
		0.23467	3.425	0.23467	2.642	0.23467	2.492
		0.235	3.426	0.235	2.643	0.235	2.492
		0.23533	3.424	0.23533	2.643	0.23533	2.492
		0.2355	3.424	0.2355	2.643	0.2355	2.493
		0.23583	3.425	0.23583	2.642	0.23583	2.491
		0.23617	3.425	0.23617	2.642	0.23617	2.49
		0.23633	3.425	0.23633	2.643	0.23633	2.489
		0.23667	3.425	0.23667	2.642	0.23667	2.49
		0.237	3.425	0.237	2.643	0.237	2.488
		0.23717	3.425	0.23717	2.643	0.23717	2.487
		0.2375	3.425	0.2375	2.645	0.2375	2.487
		0.23783	3.425	0.23783	2.646	0.23783	2.487
		0.238	3.425	0.238	2.643	0.238	2.488
		0.23833	3.425	0.23833	2.642	0.23833	2.487
		0.23867	3.426	0.23867	2.642	0.23867	2.487
		0.23883	3.426	0.23883	2.642	0.23883	2.487
		0.23917	3.425	0.23917	2.642	0.23917	2.489
		0.2395	3.425	0.2395	2.641	0.2395	2.487
		0.23967	3.426	0.23967	2.643	0.23967	2.489
		0.24	3.425	0.24	2.642	0.24	2.489
		0.24033	3.425	0.24033	2.643	0.24033	2.486
		0.2405	3.426	0.2405	2.644	0.2405	2.488
		0.24083	3.426	0.24083	2.643	0.24083	2.488
		0.24117	3.426	0.24117	2.643	0.24117	2.489
		0.24133	3.426	0.24133	2.643	0.24133	2.491
		0.24167	3.426	0.24167	2.643	0.24167	2.491
		0.242	3.426	0.242	2.643	0.242	2.49
		0.24217	3.426	0.24217	2.641	0.24217	2.49
		0.2425	3.426	0.2425	2.642	0.2425	2.49
		0.24283	3.426	0.24283	2.643	0.24283	2.492
		0.243	3.426	0.243	2.643	0.243	2.49
		0.24333	3.426	0.24333	2.644	0.24333	2.489
		0.24367	3.426	0.24367	2.643	0.24367	2.487
		0.24383	3.426	0.24383	2.644	0.24383	2.489
		0.24417	3.426	0.24417	2.644	0.24417	2.489
		0.2445	3.426	0.2445	2.643	0.2445	2.49
		0.24467	3.426	0.24467	2.643	0.24467	2.49
		0.245	3.426	0.245	2.643	0.245	2.489
		0.24533	3.426	0.24533	2.639	0.24533	2.489
		0.2455	3.426	0.2455	2.64	0.2455	2.489
		0.24583	3.426	0.24583	2.64	0.24583	2.487
		0.24617	3.426	0.24617	2.638	0.24617	2.489
		0.24633	3.426	0.24633	2.638	0.24633	2.488
		0.24667	3.425	0.24667	2.638	0.24667	2.489
		0.247	3.426	0.247	2.64	0.247	2.489
		0.24717	3.426	0.24717	2.64	0.24717	2.49
		0.2475	3.426	0.2475	2.64	0.2475	2.489
		0.24783	3.426	0.24783	2.641	0.24783	2.489
		0.248	3.426	0.248	2.641	0.248	2.491
		0.24833	3.426	0.24833	2.642	0.24833	2.489
		0.24867	3.426	0.24867	2.644	0.24867	2.491
		0.24883	3.426	0.24883	2.644	0.24883	2.49
		0.24917	3.426	0.24917	2.644	0.24917	2.491
		0.2495	3.426	0.2495	2.643	0.2495	2.489
		0.24967	3.426	0.24967	2.643	0.24967	2.489
		0.25	3.426	0.25	2.643	0.25	2.489
		0.25033	3.426	0.25033	2.643	0.25033	2.489
		0.2505	3.426	0.2505	2.644	0.2505	2.489
		0.25083	3.426	0.25083	2.644	0.25083	2.49
		0.25117	3.426	0.25117	2.641	0.25117	2.489
		0.25133	3.426	0.25133	2.641	0.25133	2.489
		0.25167	3.426	0.25167	2.641	0.25167	2.489
		0.252	3.427	0.252	2.641	0.252	2.49
		0.25217	3.427	0.25217	2.643	0.25217	2.488
		0.2525	3.427	0.2525	2.644	0.2525	2.49
		0.25283	3.427	0.25283	2.644	0.25283	2.49
		0.253	3.426	0.253	2.644	0.253	2.49
		0.25333	3.426	0.25333	2.645	0.25333	2.49
		0.25367	3.427	0.25367	2.646	0.25367	2.489
		0.25383	3.426	0.25383	2.646	0.25383	2.49
		0.25417	3.426	0.25417	2.647	0.25417	2.492
		0.2545	3.427	0.2545	2.647	0.2545	2.492
		0.25467	3.427	0.25467	2.647	0.25467	2.49
		0.255	3.427	0.255	2.646	0.255	2.489
		0.25533	3.427	0.25533	2.645	0.25533	2.49
		0.2555	3.427	0.2555	2.646	0.2555	2.49
		0.25583	3.426	0.25583	2.646	0.25583	2.49
		0.25617	3.426	0.25617	2.645	0.25617	2.489
		0.25633	3.427	0.25633	2.646	0.25633	2.488
		0.25667	3.432	0.25667	2.647	0.25667	2.489
		0.257	3.437	0.257	2.648	0.257	2.489
		0.25717	3.436	0.25717	2.648	0.25717	2.491
		0.2575	3.437	0.2575	2.648	0.2575	2.49
		0.25783	3.437	0.25783	2.648	0.25783	2.49
		0.258	3.437	0.258	2.647	0.258	2.492
		0.25833	3.438	0.25833	2.646	0.25833	2.492
		0.25867	3.437	0.25867	2.64	0.25867	2.493
		0.25883	3.437	0.25883	2.643	0.25883	2.494
		0.25917	3.437	0.25917	2.644	0.25917	2.492
		0.2595	3.437	0.2595	2.641	0.2595	2.494
		0.25967	3.437	0.25967	2.642	0.25967	2.492
		0.26	3.437	0.26	2.642	0.26	2.487
		0.26033	3.436	0.26033	2.643	0.26033	2.488
		0.2605	3.436	0.2605	2.644	0.2605	2.487
		0.26083	3.436	0.26083	2.644	0.26083	2.487
		0.26117	3.434	0.26117	2.644	0.26117	2.488
		0.26133	3.436	0.26133	2.645	0.26133	2.489
		0.26167	3.435	0.26167	2.646	0.26167	2.487
		0.262	3.435	0.262	2.646	0.262	2.487
		0.26217	3.435	0.26217	2.647	0.26217	2.489
		0.2625	3.435	0.2625	2.648	0.2625	2.488
		0.26283	3.434	0.26283	2.648	0.26283	2.49
		0.263	3.434	0.263	2.648	0.263	2.491
		0.26333	3.435	0.26333	2.649	0.26333	2.49
		0.26367	3.434	0.26367	2.645	0.26367	2.49
		0.26383	3.434	0.26383	2.645	0.26383	2.49
		0.26417	3.435	0.26417	2.645	0.26417	2.491
		0.2645	3.434	0.2645	2.646	0.2645	2.49
		0.26467	3.434	0.26467	2.646	0.26467	2.491
		0.265	3.434	0.265	2.646	0.265	2.492
		0.26533	3.435	0.26533	2.647	0.26533	2.493
		0.2655	3.434	0.2655	2.648	0.2655	2.488
		0.26583	3.434	0.26583	2.645	0.26583	2.49
		0.26617	3.434	0.26617	2.643	0.26617	2.489
		0.26633	3.434	0.26633	2.644	0.26633	2.49
		0.26667	3.434	0.26667	2.643	0.26667	2.49
		0.267	3.434	0.267	2.642	0.267	2.492
		0.26717	3.434	0.26717	2.643	0.26717	2.49
		0.2675	3.434	0.2675	2.645	0.2675	2.491
		0.26783	3.434	0.26783	2.644	0.26783	2.488
		0.268	3.434	0.268	2.644	0.268	2.487
		0.26833	3.433	0.26833	2.646	0.26833	2.487
		0.26867	3.434	0.26867	2.646	0.26867	2.488
		0.26883	3.433	0.26883	2.644	0.26883	2.489
		0.26917	3.434	0.26917	2.645	0.26917	2.49
		0.2695	3.433	0.2695	2.644	0.2695	2.49
		0.26967	3.434	0.26967	2.645	0.26967	2.488
		0.27	3.434	0.27	2.646	0.27	2.49
		0.27033	3.433	0.27033	2.646	0.27033	2.489
		0.2705	3.433	0.2705	2.645	0.2705	2.486
		0.27083	3.433	0.27083	2.644	0.27083	2.486
		0.27117	3.433	0.27117	2.644	0.27117	2.486
		0.27133	3.433	0.27133	2.645	0.27133	2.487
		0.27167	3.433	0.27167	2.646	0.27167	2.487
		0.272	3.433	0.272	2.648	0.272	2.488
		0.27217	3.434	0.27217	2.647	0.27217	2.489
		0.2725	3.433	0.2725	2.647	0.2725	2.489
		0.27283	3.433	0.27283	2.648	0.27283	2.488
		0.273	3.434	0.273	2.641	0.273	2.489
		0.27333	3.432	0.27333	2.643	0.27333	2.49
		0.27367	3.433	0.27367	2.644	0.27367	2.49
		0.27383	3.433	0.27383	2.645	0.27383	2.492
		0.27417	3.433	0.27417	2.644	0.27417	2.49
		0.2745	3.433	0.2745	2.644	0.2745	2.49
		0.27467	3.433	0.27467	2.645	0.27467	2.49
		0.275	3.433	0.275	2.645	0.275	2.49
		0.27533	3.433	0.27533	2.646	0.27533	2.49
		0.2755	3.433	0.2755	2.646	0.2755	2.49
		0.27583	3.433	0.27583	2.648	0.27583	2.49
		0.27617	3.434	0.27617	2.648	0.27617	2.491
		0.27633	3.434	0.27633	2.649	0.27633	2.491
		0.27667	3.433	0.27667	2.649	0.27667	2.492
		0.277	3.433	0.277	2.649	0.277	2.492
		0.27717	3.434	0.27717	2.648	0.27717	2.492
		0.2775	3.433	0.2775	2.647	0.2775	2.493
		0.27783	3.434	0.27783	2.648	0.27783	2.492
		0.278	3.434	0.278	2.646	0.278	2.49
		0.27833	3.434	0.27833	2.648	0.27833	2.488
		0.27867	3.434	0.27867	2.647	0.27867	2.487
		0.27883	3.434	0.27883	2.647	0.27883	2.485
		0.27917	3.433	0.27917	2.648	0.27917	2.485
		0.2795	3.434	0.2795	2.646	0.2795	2.487
		0.27967	3.434	0.27967	2.646	0.27967	2.485
		0.28	3.433	0.28	2.647	0.28	2.487
		0.28033	3.434	0.28033	2.648	0.28033	2.487
		0.2805	3.434	0.2805	2.648	0.2805	2.487
		0.28083	3.433	0.28083	2.646	0.28083	2.487
		0.28117	3.433	0.28117	2.645	0.28117	2.487
		0.28133	3.433	0.28133	2.646	0.28133	2.486
		0.28167	3.434	0.28167	2.644	0.28167	2.487
		0.282	3.434	0.282	2.645	0.282	2.488
		0.28217	3.433	0.28217	2.646	0.28217	2.487
		0.2825	3.434	0.2825	2.646	0.2825	2.489
		0.28283	3.434	0.28283	2.647	0.28283	2.489
		0.283	3.434	0.283	2.647	0.283	2.487
		0.28333	3.433	0.28333	2.647	0.28333	2.486
		0.28367	3.434	0.28367	2.648	0.28367	2.487
		0.28383	3.433	0.28383	2.647	0.28383	2.487
		0.28417	3.433	0.28417	2.647	0.28417	2.488
		0.2845	3.433	0.2845	2.647	0.2845	2.49
		0.28467	3.433	0.28467	2.646	0.28467	2.49
		0.285	3.433	0.285	2.646	0.285	2.49
		0.28533	3.433	0.28533	2.646	0.28533	2.49
		0.2855	3.433	0.2855	2.646	0.2855	2.49
		0.28583	3.433	0.28583	2.647	0.28583	2.49
		0.28617	3.433	0.28617	2.649	0.28617	2.49
		0.28633	3.434	0.28633	2.648	0.28633	2.489
		0.28667	3.433	0.28667	2.648	0.28667	2.488
		0.287	3.433	0.287	2.649	0.287	2.489
		0.28717	3.433	0.28717	2.648	0.28717	2.486
		0.2875	3.434	0.2875	2.646	0.2875	2.486
		0.28783	3.434	0.28783	2.646	0.28783	2.486
		0.288	3.433	0.288	2.647	0.288	2.487
		0.28833	3.434	0.28833	2.649	0.28833	2.486
		0.28867	3.434	0.28867	2.649	0.28867	2.487
		0.28883	3.434	0.28883	2.648	0.28883	2.486
		0.28917	3.434	0.28917	2.649	0.28917	2.488
		0.2895	3.434	0.2895	2.649	0.2895	2.489
		0.28967	3.434	0.28967	2.65	0.28967	2.489
		0.29	3.434	0.29	2.65	0.29	2.488
		0.29033	3.434	0.29033	2.65	0.29033	2.489
		0.2905	3.434	0.2905	2.651	0.2905	2.489
		0.29083	3.434	0.29083	2.651	0.29083	2.486
		0.29117	3.434	0.29117	2.652	0.29117	2.487
		0.29133	3.434	0.29133	2.653	0.29133	2.487
		0.29167	3.434	0.29167	2.653	0.29167	2.487
		0.292	3.433	0.292	2.654	0.292	2.486
		0.29217	3.434	0.29217	2.654	0.29217	2.487
		0.2925	3.434	0.2925	2.653	0.2925	2.488
		0.29283	3.434	0.29283	2.652	0.29283	2.489
		0.293	3.434	0.293	2.648	0.293	2.489
		0.29333	3.434	0.29333	2.649	0.29333	2.489
		0.29367	3.434	0.29367	2.65	0.29367	2.488
		0.29383	3.434	0.29383	2.65	0.29383	2.487
		0.29417	3.435	0.29417	2.649	0.29417	2.487
		0.2945	3.435	0.2945	2.649	0.2945	2.487
		0.29467	3.434	0.29467	2.649	0.29467	2.489
		0.295	3.434	0.295	2.648	0.295	2.487
		0.29533	3.435	0.29533	2.648	0.29533	2.487
		0.2955	3.435	0.2955	2.649	0.2955	2.485
		0.29583	3.435	0.29583	2.648	0.29583	2.486
		0.29617	3.434	0.29617	2.647	0.29617	2.486
		0.29633	3.436	0.29633	2.647	0.29633	2.487
		0.29667	3.435	0.29667	2.647	0.29667	2.489
		0.297	3.436	0.297	2.646	0.297	2.487
		0.29717	3.436	0.29717	2.646	0.29717	2.489
		0.2975	3.436	0.2975	2.646	0.2975	2.488
		0.29783	3.436	0.29783	2.646	0.29783	2.488
		0.298	3.436	0.298	2.647	0.298	2.487
		0.29833	3.436	0.29833	2.648	0.29833	2.488
		0.29867	3.435	0.29867	2.647	0.29867	2.489
		0.29883	3.436	0.29883	2.647	0.29883	2.49
		0.29917	3.436	0.29917	2.648	0.29917	2.49
		0.2995	3.435	0.2995	2.648	0.2995	2.491
		0.29967	3.436	0.29967	2.648	0.29967	2.493
		0.3	3.436	0.3	2.649	0.3	2.487
		0.30033	3.437	0.30033	2.65	0.30033	2.488
		0.3005	3.436	0.3005	2.65	0.3005	2.487
		0.30083	3.436	0.30083	2.65	0.30083	2.488
		0.30117	3.436	0.30117	2.65	0.30117	2.487
		0.30133	3.436	0.30133	2.651	0.30133	2.489
		0.30167	3.436	0.30167	2.65	0.30167	2.49
		0.302	3.437	0.302	2.649	0.302	2.489
		0.30217	3.436	0.30217	2.648	0.30217	2.489
		0.3025	3.436	0.3025	2.648	0.3025	2.488
		0.30283	3.437	0.30283	2.649	0.30283	2.489
		0.303	3.437	0.303	2.65	0.303	2.489
		0.30333	3.437	0.30333	2.651	0.30333	2.49
		0.30367	3.436	0.30367	2.652	0.30367	2.49
		0.30383	3.437	0.30383	2.653	0.30383	2.492
		0.30417	3.436	0.30417	2.654	0.30417	2.492
		0.3045	3.437	0.3045	2.654	0.3045	2.489
		0.30467	3.437	0.30467	2.654	0.30467	2.489
		0.305	3.436	0.305	2.654	0.305	2.489
		0.30533	3.437	0.30533	2.655	0.30533	2.486
		0.3055	3.437	0.3055	2.654	0.3055	2.486
		0.30583	3.437	0.30583	2.654	0.30583	2.487
		0.30617	3.437	0.30617	2.654	0.30617	2.485
		0.30633	3.437	0.30633	2.655	0.30633	2.486
		0.30667	3.437	0.30667	2.654	0.30667	2.487
		0.307	3.437	0.307	2.652	0.307	2.488
		0.30717	3.437	0.30717	2.653	0.30717	2.488
		0.3075	3.437	0.3075	2.652	0.3075	2.488
		0.30783	3.437	0.30783	2.652	0.30783	2.489
		0.308	3.437	0.308	2.653	0.308	2.488
		0.30833	3.437	0.30833	2.651	0.30833	2.489
		0.30867	3.437	0.30867	2.648	0.30867	2.489
		0.30883	3.437	0.30883	2.648	0.30883	2.489
		0.30917	3.437	0.30917	2.647	0.30917	2.487
		0.3095	3.437	0.3095	2.644	0.3095	2.489
		0.30967	3.437	0.30967	2.644	0.30967	2.49
		0.31	3.437	0.31	2.645	0.31	2.49
		0.31033	3.437	0.31033	2.647	0.31033	2.49
		0.3105	3.437	0.3105	2.647	0.3105	2.487
		0.31083	3.437	0.31083	2.648	0.31083	2.487
		0.31117	3.438	0.31117	2.648	0.31117	2.486
		0.31133	3.438	0.31133	2.649	0.31133	2.489
		0.31167	3.439	0.31167	2.648	0.31167	2.487
		0.312	3.439	0.312	2.648	0.312	2.487
		0.31217	3.438	0.31217	2.648	0.31217	2.488
		0.3125	3.438	0.3125	2.648	0.3125	2.487
		0.31283	3.438	0.31283	2.648	0.31283	2.486
		0.313	3.437	0.313	2.648	0.313	2.487
		0.31333	3.438	0.31333	2.649	0.31333	2.484
		0.31367	3.438	0.31367	2.65	0.31367	2.485
		0.31383	3.437	0.31383	2.651	0.31383	2.487
		0.31417	3.438	0.31417	2.651	0.31417	2.487
		0.3145	3.439	0.3145	2.658	0.3145	2.488
		0.31467	3.438	0.31467	2.659	0.31467	2.49
		0.315	3.438	0.315	2.659	0.315	2.487
		0.31533	3.439	0.31533	2.66	0.31533	2.485
		0.3155	3.439	0.3155	2.659	0.3155	2.487
		0.31583	3.438	0.31583	2.66	0.31583	2.486
		0.31617	3.439	0.31617	2.66	0.31617	2.487
		0.31633	3.439	0.31633	2.659	0.31633	2.489
		0.31667	3.439	0.31667	2.658	0.31667	2.487
		0.317	3.438	0.317	2.656	0.317	2.487
		0.31717	3.438	0.31717	2.657	0.31717	2.485
		0.3175	3.439	0.3175	2.659	0.3175	2.486
		0.31783	3.439	0.31783	2.66	0.31783	2.485
		0.318	3.439	0.318	2.66	0.318	2.485
		0.31833	3.439	0.31833	2.659	0.31833	2.485
		0.31867	3.439	0.31867	2.66	0.31867	2.484
		0.31883	3.439	0.31883	2.659	0.31883	2.484
		0.31917	3.439	0.31917	2.661	0.31917	2.483
		0.3195	3.439	0.3195	2.662	0.3195	2.483
		0.31967	3.439	0.31967	2.664	0.31967	2.484
		0.32	3.439	0.32	2.662	0.32	2.484
		0.32033	3.439	0.32033	2.663	0.32033	2.483
		0.3205	3.438	0.3205	2.663	0.3205	2.484
		0.32083	3.439	0.32083	2.664	0.32083	2.484
		0.32117	3.439	0.32117	2.664	0.32117	2.485
		0.32133	3.439	0.32133	2.658	0.32133	2.485
		0.32167	3.439	0.32167	2.658	0.32167	2.485
		0.322	3.439	0.322	2.659	0.322	2.485
		0.32217	3.439	0.32217	2.661	0.32217	2.484
		0.3225	3.438	0.3225	2.661	0.3225	2.486
		0.32283	3.439	0.32283	2.661	0.32283	2.486
		0.323	3.439	0.323	2.661	0.323	2.486
		0.32333	3.438	0.32333	2.661	0.32333	2.485
		0.32367	3.438	0.32367	2.662	0.32367	2.485
		0.32383	3.437	0.32383	2.661	0.32383	2.485
		0.32417	3.439	0.32417	2.661	0.32417	2.485
		0.3245	3.438	0.3245	2.661	0.3245	2.482
		0.32467	3.439	0.32467	2.662	0.32467	2.483
		0.325	3.438	0.325	2.661	0.325	2.484
		0.32533	3.438	0.32533	2.662	0.32533	2.485
		0.3255	3.439	0.3255	2.661	0.3255	2.487
		0.32583	3.439	0.32583	2.661	0.32583	2.487
		0.32617	3.438	0.32617	2.662	0.32617	2.485
		0.32633	3.439	0.32633	2.662	0.32633	2.485
		0.32667	3.438	0.32667	2.662	0.32667	2.485
		0.327	3.438	0.327	2.661	0.327	2.483
		0.32717	3.438	0.32717	2.657	0.32717	2.484
		0.3275	3.437	0.3275	2.655	0.3275	2.485
		0.32783	3.438	0.32783	2.655	0.32783	2.487
		0.328	3.438	0.328	2.655	0.328	2.485
		0.32833	3.438	0.32833	2.656	0.32833	2.484
		0.32867	3.437	0.32867	2.656	0.32867	2.483
		0.32883	3.437	0.32883	2.657	0.32883	2.482
		0.32917	3.438	0.32917	2.658	0.32917	2.483
		0.3295	3.439	0.3295	2.659	0.3295	2.484
		0.32967	3.439	0.32967	2.66	0.32967	2.484
		0.33	3.437	0.33	2.659	0.33	2.485
		0.33033	3.437	0.33033	2.659	0.33033	2.485
		0.3305	3.438	0.3305	2.661	0.3305	2.485
		0.33083	3.437	0.33083	2.661	0.33083	2.482
		0.33117	3.438	0.33117	2.661	0.33117	2.483
		0.33133	3.438	0.33133	2.661	0.33133	2.484
		0.33167	3.438	0.33167	2.662	0.33167	2.483
		0.332	3.438	0.332	2.663	0.332	2.483
		0.33217	3.437	0.33217	2.664	0.33217	2.485
		0.3325	3.437	0.3325	2.662	0.3325	2.485
		0.33283	3.437	0.33283	2.662	0.33283	2.485
		0.333	3.437	0.333	2.664	0.333	2.486
		0.33333	3.437	0.33333	2.662	0.33333	2.487
		0.33367	3.438	0.33367	2.664	0.33367	2.487
		0.33383	3.437	0.33383	2.663	0.33383	2.486
		0.33417	3.437	0.33417	2.662	0.33417	2.487
		0.3345	3.437	0.3345	2.664	0.3345	2.487
		0.33467	3.437	0.33467	2.658	0.33467	2.488
		0.335	3.437	0.335	2.656	0.335	2.487
		0.33533	3.437	0.33533	2.657	0.33533	2.489
		0.3355	3.437	0.3355	2.658	0.3355	2.487
		0.33583	3.437	0.33583	2.658	0.33583	2.487
		0.33617	3.438	0.33617	2.658	0.33617	2.487
		0.33633	3.438	0.33633	2.659	0.33633	2.487
		0.33667	3.437	0.33667	2.66	0.33667	2.485
		0.337	3.438	0.337	2.659	0.337	2.483
		0.33717	3.437	0.33717	2.66	0.33717	2.484
		0.3375	3.437	0.3375	2.661	0.3375	2.483
		0.33783	3.447	0.33783	2.659	0.33783	2.485
		0.338	3.447	0.338	2.66	0.338	2.485
		0.33833	3.446	0.33833	2.661	0.33833	2.483
		0.33867	3.447	0.33867	2.662	0.33867	2.482
		0.33883	3.447	0.33883	2.662	0.33883	2.484
		0.33917	3.447	0.33917	2.662	0.33917	2.484
		0.3395	3.447	0.3395	2.662	0.3395	2.485
		0.33967	3.447	0.33967	2.663	0.33967	2.486
		0.34	3.447	0.34	2.661	0.34	2.486
		0.34033	3.447	0.34033	2.663	0.34033	2.485
		0.3405	3.447	0.3405	2.657	0.3405	2.484
		0.34083	3.447	0.34083	2.658	0.34083	2.482
		0.34117	3.447	0.34117	2.658	0.34117	2.482
		0.34133	3.447	0.34133	2.658	0.34133	2.482
		0.34167	3.447	0.34167	2.658	0.34167	2.483
		0.342	3.447	0.342	2.658	0.342	2.484
		0.34217	3.447	0.34217	2.658	0.34217	2.484
		0.3425	3.447	0.3425	2.658	0.3425	2.484
		0.34283	3.448	0.34283	2.658	0.34283	2.485
		0.343	3.447	0.343	2.659	0.343	2.487
		0.34333	3.447	0.34333	2.659	0.34333	2.485
		0.34367	3.447	0.34367	2.659	0.34367	2.486
		0.34383	3.447	0.34383	2.659	0.34383	2.487
		0.34417	3.447	0.34417	2.659	0.34417	2.487
		0.3445	3.447	0.3445	2.659	0.3445	2.487
		0.34467	3.447	0.34467	2.658	0.34467	2.487
		0.345	3.447	0.345	2.659	0.345	2.487
		0.34533	3.448	0.34533	2.66	0.34533	2.488
		0.3455	3.447	0.3455	2.66	0.3455	2.487
		0.34583	3.447	0.34583	2.659	0.34583	2.486
		0.34617	3.447	0.34617	2.659	0.34617	2.486
		0.34633	3.447	0.34633	2.66	0.34633	2.486
		0.34667	3.447	0.34667	2.661	0.34667	2.485
		0.347	3.447	0.347	2.661	0.347	2.486
		0.34717	3.447	0.34717	2.661	0.34717	2.485
		0.3475	3.447	0.3475	2.661	0.3475	2.484
		0.34783	3.447	0.34783	2.662	0.34783	2.482
		0.348	3.447	0.348	2.663	0.348	2.485
		0.34833	3.447	0.34833	2.664	0.34833	2.484
		0.34867	3.447	0.34867	2.663	0.34867	2.482
		0.34883	3.447	0.34883	2.664	0.34883	2.483
		0.34917	3.447	0.34917	2.662	0.34917	2.483
		0.3495	3.447	0.3495	2.663	0.3495	2.484
		0.34967	3.447	0.34967	2.662	0.34967	2.484
		0.35	3.447	0.35	2.664	0.35	2.485
		0.35033	3.447	0.35033	2.665	0.35033	2.485
		0.3505	3.447	0.3505	2.665	0.3505	2.485
		0.35083	3.447	0.35083	2.666	0.35083	2.484
		0.35117	3.447	0.35117	2.666	0.35117	2.485
		0.35133	3.447	0.35133	2.665	0.35133	2.487
		0.35167	3.447	0.35167	2.666	0.35167	2.487
		0.352	3.447	0.352	2.666	0.352	2.485
		0.35217	3.448	0.35217	2.664	0.35217	2.485
		0.3525	3.447	0.3525	2.664	0.3525	2.486
		0.35283	3.447	0.35283	2.666	0.35283	2.487
		0.353	3.448	0.353	2.664	0.353	2.492
		0.35333	3.447	0.35333	2.663	0.35333	2.487
		0.35367	3.447	0.35367	2.663	0.35367	2.489
		0.35383	3.447	0.35383	2.664	0.35383	2.489
		0.35417	3.447	0.35417	2.659	0.35417	2.49
		0.3545	3.448	0.3545	2.661	0.3545	2.492
		0.35467	3.448	0.35467	2.661	0.35467	2.495
		0.355	3.447	0.355	2.661	0.355	2.495
		0.35533	3.447	0.35533	2.661	0.35533	2.495
		0.3555	3.448	0.3555	2.661	0.3555	2.493
		0.35583	3.448	0.35583	2.66	0.35583	2.481
		0.35617	3.448	0.35617	2.661	0.35617	2.484
		0.35633	3.449	0.35633	2.662	0.35633	2.487
		0.35667	3.448	0.35667	2.662	0.35667	2.487
		0.357	3.448	0.357	2.662	0.357	2.489
		0.35717	3.449	0.35717	2.663	0.35717	2.489
		0.3575	3.449	0.3575	2.664	0.3575	2.489
		0.35783	3.449	0.35783	2.664	0.35783	2.489
		0.358	3.449	0.358	2.664	0.358	2.489
		0.35833	3.449	0.35833	2.665	0.35833	2.489
		0.35867	3.449	0.35867	2.664	0.35867	2.49
		0.35883	3.449	0.35883	2.666	0.35883	2.491
		0.35917	3.449	0.35917	2.667	0.35917	2.49
		0.3595	3.449	0.3595	2.669	0.3595	2.49
		0.35967	3.449	0.35967	2.666	0.35967	2.491
		0.36	3.449	0.36	2.667	0.36	2.49
		0.36033	3.449	0.36033	2.662	0.36033	2.489
		0.3605	3.449	0.3605	2.662	0.3605	2.49
		0.36083	3.449	0.36083	2.662	0.36083	2.491
		0.36117	3.449	0.36117	2.663	0.36117	2.492
		0.36133	3.449	0.36133	2.664	0.36133	2.492
		0.36167	3.449	0.36167	2.664	0.36167	2.491
		0.362	3.449	0.362	2.664	0.362	2.491
		0.36217	3.449	0.36217	2.665	0.36217	2.491
		0.3625	3.449	0.3625	2.666	0.3625	2.49
		0.36283	3.45	0.36283	2.667	0.36283	2.49
		0.363	3.45	0.363	2.669	0.363	2.489
		0.36333	3.449	0.36333	2.669	0.36333	2.49
		0.36367	3.449	0.36367	2.667	0.36367	2.49
		0.36383	3.449	0.36383	2.666	0.36383	2.49
		0.36417	3.449	0.36417	2.664	0.36417	2.492
		0.3645	3.45	0.3645	2.665	0.3645	2.493
		0.36467	3.45	0.36467	2.664	0.36467	2.494
		0.365	3.45	0.365	2.664	0.365	2.49
		0.36533	3.45	0.36533	2.661	0.36533	2.49
		0.3655	3.45	0.3655	2.66	0.3655	2.491
		0.36583	3.45	0.36583	2.66	0.36583	2.493
		0.36617	3.45	0.36617	2.661	0.36617	2.491
		0.36633	3.45	0.36633	2.659	0.36633	2.492
		0.36667	3.45	0.36667	2.66	0.36667	2.493
		0.367	3.45	0.367	2.66	0.367	2.494
		0.36717	3.45	0.36717	2.661	0.36717	2.495
		0.3675	3.45	0.3675	2.661	0.3675	2.495
		0.36783	3.45	0.36783	2.662	0.36783	2.494
		0.368	3.45	0.368	2.664	0.368	2.495
		0.36833	3.45	0.36833	2.664	0.36833	2.495
		0.36867	3.45	0.36867	2.664	0.36867	2.491
		0.36883	3.45	0.36883	2.663	0.36883	2.49
		0.36917	3.45	0.36917	2.662	0.36917	2.49
		0.3695	3.45	0.3695	2.662	0.3695	2.492
		0.36967	3.45	0.36967	2.663	0.36967	2.49
		0.37	3.45	0.37	2.662	0.37	2.49
		0.37033	3.45	0.37033	2.664	0.37033	2.491
		0.3705	3.45	0.3705	2.664	0.3705	2.492
		0.37083	3.45	0.37083	2.664	0.37083	2.491
		0.37117	3.45	0.37117	2.664	0.37117	2.491
		0.37133	3.45	0.37133	2.665	0.37133	2.49
		0.37167	3.45	0.37167	2.665	0.37167	2.49
		0.372	3.451	0.372	2.666	0.372	2.489
		0.37217	3.451	0.37217	2.666	0.37217	2.49
		0.3725	3.452	0.3725	2.667	0.3725	2.492
		0.37283	3.451	0.37283	2.667	0.37283	2.49
		0.373	3.452	0.373	2.667	0.373	2.491
		0.37333	3.45	0.37333	2.669	0.37333	2.492
		0.37367	3.45	0.37367	2.67	0.37367	2.493
		0.37383	3.451	0.37383	2.666	0.37383	2.49
		0.37417	3.451	0.37417	2.664	0.37417	2.49
		0.3745	3.451	0.3745	2.663	0.3745	2.49
		0.37467	3.451	0.37467	2.662	0.37467	2.491
		0.375	3.452	0.375	2.664	0.375	2.492
		0.37533	3.451	0.37533	2.664	0.37533	2.492
		0.3755	3.451	0.3755	2.665	0.3755	2.491
		0.37583	3.451	0.37583	2.664	0.37583	2.491
		0.37617	3.451	0.37617	2.666	0.37617	2.492
		0.37633	3.451	0.37633	2.665	0.37633	2.492
		0.37667	3.45	0.37667	2.666	0.37667	2.491
		0.377	3.451	0.377	2.667	0.377	2.489
		0.37717	3.451	0.37717	2.667	0.37717	2.49
		0.3775	3.452	0.3775	2.667	0.3775	2.489
		0.37783	3.451	0.37783	2.667	0.37783	2.489
		0.378	3.451	0.378	2.669	0.378	2.489
		0.37833	3.451	0.37833	2.67	0.37833	2.489
		0.37867	3.451	0.37867	2.671	0.37867	2.489
		0.37883	3.451	0.37883	2.667	0.37883	2.49
		0.37917	3.451	0.37917	2.67	0.37917	2.49
		0.3795	3.451	0.3795	2.671	0.3795	2.492
		0.37967	3.452	0.37967	2.67	0.37967	2.49
		0.38	3.451	0.38	2.669	0.38	2.491
		0.38033	3.451	0.38033	2.67	0.38033	2.491
		0.3805	3.452	0.3805	2.664	0.3805	2.491
		0.38083	3.451	0.38083	2.665	0.38083	2.491
		0.38117	3.451	0.38117	2.666	0.38117	2.49
		0.38133	3.452	0.38133	2.666	0.38133	2.489
		0.38167	3.452	0.38167	2.666	0.38167	2.49
		0.382	3.451	0.382	2.667	0.382	2.49
		0.38217	3.452	0.38217	2.667	0.38217	2.492
		0.3825	3.452	0.3825	2.665	0.3825	2.49
		0.38283	3.452	0.38283	2.662	0.38283	2.49
		0.383	3.452	0.383	2.663	0.383	2.49
		0.38333	3.452	0.38333	2.664	0.38333	2.489
		0.38367	3.452	0.38367	2.665	0.38367	2.489
		0.38383	3.452	0.38383	2.666	0.38383	2.489
		0.38417	3.452	0.38417	2.667	0.38417	2.489
		0.3845	3.452	0.3845	2.669	0.3845	2.488
		0.38467	3.452	0.38467	2.669	0.38467	2.49
		0.385	3.452	0.385	2.669	0.385	2.489
		0.38533	3.452	0.38533	2.665	0.38533	2.49
		0.3855	3.452	0.3855	2.666	0.3855	2.492
		0.38583	3.452	0.38583	2.666	0.38583	2.489
		0.38617	3.452	0.38617	2.666	0.38617	2.491
		0.38633	3.452	0.38633	2.667	0.38633	2.492
		0.38667	3.452	0.38667	2.667	0.38667	2.49
		0.387	3.452	0.387	2.669	0.387	2.491
		0.38717	3.452	0.38717	2.669	0.38717	2.489
		0.3875	3.452	0.3875	2.67	0.3875	2.491
		0.38783	3.452	0.38783	2.671	0.38783	2.491
		0.388	3.452	0.388	2.671	0.388	2.491
		0.38833	3.453	0.38833	2.671	0.38833	2.492
		0.38867	3.453	0.38867	2.669	0.38867	2.49
		0.38883	3.452	0.38883	2.67	0.38883	2.492
		0.38917	3.452	0.38917	2.671	0.38917	2.492
		0.3895	3.452	0.3895	2.672	0.3895	2.493
		0.38967	3.452	0.38967	2.672	0.38967	2.49
		0.39	3.452	0.39	2.672	0.39	2.49
		0.39033	3.452	0.39033	2.669	0.39033	2.487
		0.3905	3.452	0.3905	2.669	0.3905	2.489
		0.39083	3.453	0.39083	2.667	0.39083	2.485
		0.39117	3.453	0.39117	2.666	0.39117	2.485
		0.39133	3.453	0.39133	2.666	0.39133	2.485
		0.39167	3.452	0.39167	2.666	0.39167	2.487
		0.392	3.452	0.392	2.666	0.392	2.489
		0.39217	3.452	0.39217	2.666	0.39217	2.489
		0.3925	3.452	0.3925	2.666	0.3925	2.489
		0.39283	3.452	0.39283	2.664	0.39283	2.489
		0.393	3.452	0.393	2.666	0.393	2.489
		0.39333	3.452	0.39333	2.666	0.39333	2.487
		0.39367	3.452	0.39367	2.667	0.39367	2.489
		0.39383	3.453	0.39383	2.669	0.39383	2.489
		0.39417	3.452	0.39417	2.669	0.39417	2.49
		0.3945	3.453	0.3945	2.669	0.3945	2.489
		0.39467	3.453	0.39467	2.669	0.39467	2.487
		0.395	3.452	0.395	2.669	0.395	2.489
		0.39533	3.453	0.39533	2.669	0.39533	2.49
		0.3955	3.453	0.3955	2.666	0.3955	2.49
		0.39583	3.453	0.39583	2.666	0.39583	2.489
		0.39617	3.453	0.39617	2.667	0.39617	2.49
		0.39633	3.454	0.39633	2.667	0.39633	2.49
		0.39667	3.453	0.39667	2.667	0.39667	2.491
		0.397	3.454	0.397	2.667	0.397	2.489
		0.39717	3.454	0.39717	2.667	0.39717	2.487
		0.3975	3.454	0.3975	2.667	0.3975	2.488
		0.39783	3.454	0.39783	2.667	0.39783	2.489
		0.398	3.454	0.398	2.667	0.398	2.488
		0.39833	3.454	0.39833	2.667	0.39833	2.489
		0.39867	3.454	0.39867	2.669	0.39867	2.489
		0.39883	3.454	0.39883	2.669	0.39883	2.491
		0.39917	3.454	0.39917	2.669	0.39917	2.492
		0.3995	3.454	0.3995	2.669	0.3995	2.491
		0.39967	3.453	0.39967	2.669	0.39967	2.492
		0.4	3.454	0.4	2.67	0.4	2.493
		0.40033	3.454	0.40033	2.671	0.40033	2.49
		0.4005	3.454	0.4005	2.671	0.4005	2.491
		0.40083	3.454	0.40083	2.672	0.40083	2.49
		0.40117	3.454	0.40117	2.673	0.40117	2.488
		0.40133	3.454	0.40133	2.672	0.40133	2.489
		0.40167	3.454	0.40167	2.672	0.40167	2.489
		0.402	3.454	0.402	2.671	0.402	2.49
		0.40217	3.454	0.40217	2.672	0.40217	2.489
		0.4025	3.454	0.4025	2.672	0.4025	2.489
		0.40283	3.454	0.40283	2.667	0.40283	2.489
		0.403	3.454	0.403	2.666	0.403	2.49
		0.40333	3.454	0.40333	2.667	0.40333	2.49
		0.40367	3.454	0.40367	2.666	0.40367	2.49
		0.40383	3.454	0.40383	2.666	0.40383	2.487
		0.40417	3.455	0.40417	2.666	0.40417	2.487
		0.4045	3.455	0.4045	2.666	0.4045	2.489
		0.40467	3.454	0.40467	2.666	0.40467	2.49
		0.405	3.454	0.405	2.666	0.405	2.49
		0.40533	3.454	0.40533	2.667	0.40533	2.489
		0.4055	3.454	0.4055	2.667	0.4055	2.489
		0.40583	3.454	0.40583	2.669	0.40583	2.49
		0.40617	3.454	0.40617	2.667	0.40617	2.49
		0.40633	3.454	0.40633	2.667	0.40633	2.491
		0.40667	3.455	0.40667	2.669	0.40667	2.491
		0.407	3.454	0.407	2.671	0.407	2.492
		0.40717	3.454	0.40717	2.671	0.40717	2.49
		0.4075	3.454	0.4075	2.671	0.4075	2.491
		0.40783	3.455	0.40783	2.671	0.40783	2.492
		0.408	3.455	0.408	2.671	0.408	2.493
		0.40833	3.454	0.40833	2.672	0.40833	2.493
		0.40867	3.455	0.40867	2.672	0.40867	2.494
		0.40883	3.455	0.40883	2.673	0.40883	2.494
		0.40917	3.455	0.40917	2.674	0.40917	2.493
		0.4095	3.455	0.4095	2.669	0.4095	2.493
		0.40967	3.455	0.40967	2.669	0.40967	2.49
		0.41	3.455	0.41	2.67	0.41	2.489
		0.41033	3.455	0.41033	2.67	0.41033	2.49
		0.4105	3.455	0.4105	2.67	0.4105	2.485
		0.41083	3.455	0.41083	2.671	0.41083	2.485
		0.41117	3.456	0.41117	2.672	0.41117	2.485
		0.41133	3.455	0.41133	2.672	0.41133	2.485
		0.41167	3.455	0.41167	2.672	0.41167	2.487
		0.412	3.455	0.412	2.672	0.412	2.489
		0.41217	3.455	0.41217	2.672	0.41217	2.489
		0.4125	3.455	0.4125	2.671	0.4125	2.488
		0.41283	3.455	0.41283	2.672	0.41283	2.488
		0.413	3.455	0.413	2.672	0.413	2.488
		0.41333	3.455	0.41333	2.672	0.41333	2.487
		0.41367	3.455	0.41367	2.673	0.41367	2.486
		0.41383	3.455	0.41383	2.674	0.41383	2.487
		0.41417	3.455	0.41417	2.674	0.41417	2.487
		0.4145	3.455	0.4145	2.674	0.4145	2.49
		0.41467	3.456	0.41467	2.674	0.41467	2.49
		0.415	3.455	0.415	2.674	0.415	2.49
		0.41533	3.455	0.41533	2.671	0.41533	2.489
		0.4155	3.455	0.4155	2.671	0.4155	2.49
		0.41583	3.455	0.41583	2.671	0.41583	2.49
		0.41617	3.455	0.41617	2.672	0.41617	2.492
		0.41633	3.455	0.41633	2.671	0.41633	2.492
		0.41667	3.455	0.41667	2.671	0.41667	2.492
		0.417	3.455	0.417	2.672	0.417	2.492
		0.41717	3.455	0.41717	2.673	0.41717	2.489
		0.4175	3.455	0.4175	2.673	0.4175	2.49
		0.41783	3.455	0.41783	2.672	0.41783	2.491
		0.418	3.456	0.418	2.673	0.418	2.49
		0.41833	3.456	0.41833	2.674	0.41833	2.489
		0.41867	3.456	0.41867	2.674	0.41867	2.489
		0.41883	3.455	0.41883	2.674	0.41883	2.49
		0.41917	3.455	0.41917	2.674	0.41917	2.49
		0.4195	3.455	0.4195	2.674	0.4195	2.491
		0.41967	3.456	0.41967	2.675	0.41967	2.491
		0.42	3.456	0.42	2.672	0.42	2.491
		0.42033	3.456	0.42033	2.674	0.42033	2.491
		0.4205	3.455	0.4205	2.672	0.4205	2.491
		0.42083	3.455	0.42083	2.666	0.42083	2.488
		0.42117	3.455	0.42117	2.667	0.42117	2.489
		0.42133	3.456	0.42133	2.666	0.42133	2.488
		0.42167	3.456	0.42167	2.666	0.42167	2.489
		0.422	3.456	0.422	2.667	0.422	2.491
		0.42217	3.456	0.42217	2.666	0.42217	2.491
		0.4225	3.456	0.4225	2.667	0.4225	2.487
		0.42283	3.455	0.42283	2.669	0.42283	2.488
		0.423	3.456	0.423	2.669	0.423	2.488
		0.42333	3.456	0.42333	2.67	0.42333	2.489
		0.42367	3.456	0.42367	2.669	0.42367	2.489
		0.42383	3.456	0.42383	2.671	0.42383	2.489
		0.42417	3.456	0.42417	2.67	0.42417	2.489
		0.4245	3.456	0.4245	2.671	0.4245	2.49
		0.42467	3.457	0.42467	2.671	0.42467	2.491
		0.425	3.456	0.425	2.67	0.425	2.491
		0.42533	3.457	0.42533	2.671	0.42533	2.491
		0.4255	3.457	0.4255	2.671	0.4255	2.492
		0.42583	3.456	0.42583	2.67	0.42583	2.491
		0.42617	3.456	0.42617	2.67	0.42617	2.491
		0.42633	3.457	0.42633	2.671	0.42633	2.489
		0.42667	3.457	0.42667	2.671	0.42667	2.489
		0.427	3.457	0.427	2.672	0.427	2.489
		0.42717	3.457	0.42717	2.671	0.42717	2.488
		0.4275	3.457	0.4275	2.671	0.4275	2.489
		0.42783	3.456	0.42783	2.671	0.42783	2.488
		0.428	3.457	0.428	2.672	0.428	2.488
		0.42833	3.457	0.42833	2.673	0.42833	2.49
		0.42867	3.457	0.42867	2.673	0.42867	2.49
		0.42883	3.457	0.42883	2.674	0.42883	2.49
		0.42917	3.457	0.42917	2.674	0.42917	2.487
		0.4295	3.457	0.4295	2.674	0.4295	2.489
		0.42967	3.457	0.42967	2.674	0.42967	2.489
		0.43	3.457	0.43	2.675	0.43	2.489
		0.43033	3.457	0.43033	2.675	0.43033	2.489
		0.4305	3.457	0.4305	2.675	0.4305	2.49
		0.43083	3.457	0.43083	2.674	0.43083	2.49
		0.43117	3.457	0.43117	2.67	0.43117	2.491
		0.43133	3.457	0.43133	2.669	0.43133	2.489
		0.43167	3.457	0.43167	2.67	0.43167	2.49
		0.432	3.457	0.432	2.671	0.432	2.49
		0.43217	3.457	0.43217	2.671	0.43217	2.491
		0.4325	3.457	0.4325	2.671	0.4325	2.49
		0.43283	3.457	0.43283	2.672	0.43283	2.49
		0.433	3.457	0.433	2.672	0.433	2.489
		0.43333	3.457	0.43333	2.672	0.43333	2.49
		0.43367	3.457	0.43367	2.672	0.43367	2.491
		0.43383	3.457	0.43383	2.674	0.43383	2.491
		0.43417	3.457	0.43417	2.674	0.43417	2.49
		0.4345	3.457	0.4345	2.674	0.4345	2.49
		0.43467	3.457	0.43467	2.673	0.43467	2.492
		0.435	3.457	0.435	2.673	0.435	2.491
		0.43533	3.457	0.43533	2.673	0.43533	2.49
		0.4355	3.457	0.4355	2.673	0.4355	2.493
		0.43583	3.457	0.43583	2.674	0.43583	2.492
		0.43617	3.457	0.43617	2.675	0.43617	2.492
		0.43633	3.457	0.43633	2.674	0.43633	2.492
		0.43667	3.457	0.43667	2.674	0.43667	2.489
		0.437	3.457	0.437	2.671	0.437	2.49
		0.43717	3.457	0.43717	2.671	0.43717	2.489
		0.4375	3.456	0.4375	2.671	0.4375	2.49
		0.43783	3.457	0.43783	2.672	0.43783	2.489
		0.438	3.457	0.438	2.674	0.438	2.487
		0.43833	3.457	0.43833	2.674	0.43833	2.487
		0.43867	3.457	0.43867	2.675	0.43867	2.487
		0.43883	3.457	0.43883	2.672	0.43883	2.488
		0.43917	3.457	0.43917	2.672	0.43917	2.489
		0.4395	3.457	0.4395	2.674	0.4395	2.489
		0.43967	3.457	0.43967	2.674	0.43967	2.488
		0.44	3.457	0.44	2.673	0.44	2.487
		0.44033	3.457	0.44033	2.674	0.44033	2.488
		0.4405	3.457	0.4405	2.674	0.4405	2.489
		0.44083	3.457	0.44083	2.675	0.44083	2.49
		0.44117	3.457	0.44117	2.676	0.44117	2.49
		0.44133	3.457	0.44133	2.677	0.44133	2.491
		0.44167	3.457	0.44167	2.677	0.44167	2.492
		0.442	3.457	0.442	2.676	0.442	2.492
		0.44217	3.457	0.44217	2.673	0.44217	2.489
		0.4425	3.457	0.4425	2.674	0.4425	2.489
		0.44283	3.457	0.44283	2.673	0.44283	2.489
		0.443	3.457	0.443	2.673	0.443	2.488
		0.44333	3.458	0.44333	2.672	0.44333	2.489
		0.44367	3.457	0.44367	2.674	0.44367	2.489
		0.44383	3.457	0.44383	2.674	0.44383	2.489
		0.44417	3.457	0.44417	2.671	0.44417	2.488
		0.4445	3.458	0.4445	2.671	0.4445	2.487
		0.44467	3.457	0.44467	2.67	0.44467	2.487
		0.445	3.457	0.445	2.67	0.445	2.487
		0.44533	3.457	0.44533	2.671	0.44533	2.488
		0.4455	3.457	0.4455	2.671	0.4455	2.487
		0.44583	3.457	0.44583	2.67	0.44583	2.486
		0.44617	3.466	0.44617	2.671	0.44617	2.487
		0.44633	3.466	0.44633	2.671	0.44633	2.487
		0.44667	3.466	0.44667	2.672	0.44667	2.487
		0.447	3.467	0.447	2.672	0.447	2.487
		0.44717	3.467	0.44717	2.672	0.44717	2.489
		0.4475	3.466	0.4475	2.674	0.4475	2.488
		0.44783	3.467	0.44783	2.674	0.44783	2.49
		0.448	3.466	0.448	2.675	0.448	2.49
		0.44833	3.465	0.44833	2.674	0.44833	2.491
		0.44867	3.465	0.44867	2.674	0.44867	2.49
		0.44883	3.465	0.44883	2.675	0.44883	2.49
		0.44917	3.466	0.44917	2.673	0.44917	2.489
		0.4495	3.465	0.4495	2.674	0.4495	2.486
		0.44967	3.465	0.44967	2.675	0.44967	2.487
		0.45	3.466	0.45	2.674	0.45	2.485
		0.45033	3.466	0.45033	2.674	0.45033	2.487
		0.4505	3.466	0.4505	2.675	0.4505	2.485
		0.45083	3.465	0.45083	2.674	0.45083	2.485
		0.45117	3.466	0.45117	2.674	0.45117	2.487
		0.45133	3.466	0.45133	2.675	0.45133	2.487
		0.45167	3.466	0.45167	2.675	0.45167	2.487
		0.452	3.465	0.452	2.676	0.452	2.487
		0.45217	3.466	0.45217	2.675	0.45217	2.487
		0.4525	3.465	0.4525	2.676	0.4525	2.488
		0.45283	3.466	0.45283	2.677	0.45283	2.488
		0.453	3.465	0.453	2.677	0.453	2.488
		0.45333	3.465	0.45333	2.676	0.45333	2.488
		0.45367	3.465	0.45367	2.677	0.45367	2.488
		0.45383	3.465	0.45383	2.678	0.45383	2.488
		0.45417	3.466	0.45417	2.675	0.45417	2.49
		0.4545	3.466	0.4545	2.675	0.4545	2.489
		0.45467	3.465	0.45467	2.674	0.45467	2.492
		0.455	3.465	0.455	2.673	0.455	2.49
		0.45533	3.465	0.45533	2.671	0.45533	2.489
		0.4555	3.466	0.4555	2.671	0.4555	2.488
		0.45583	3.466	0.45583	2.671	0.45583	2.489
		0.45617	3.465	0.45617	2.672	0.45617	2.49
		0.45633	3.466	0.45633	2.672	0.45633	2.492
		0.45667	3.466	0.45667	2.672	0.45667	2.493
		0.457	3.465	0.457	2.672	0.457	2.489
		0.45717	3.466	0.45717	2.673	0.45717	2.491
		0.4575	3.467	0.4575	2.672	0.4575	2.49
		0.45783	3.466	0.45783	2.672	0.45783	2.49
		0.458	3.466	0.458	2.672	0.458	2.49
		0.45833	3.466	0.45833	2.673	0.45833	2.488
		0.45867	3.466	0.45867	2.673	0.45867	2.489
		0.45883	3.467	0.45883	2.675	0.45883	2.489
		0.45917	3.466	0.45917	2.674	0.45917	2.49
		0.4595	3.466	0.4595	2.674	0.4595	2.491
		0.45967	3.466	0.45967	2.674	0.45967	2.49
		0.46	3.466	0.46	2.674	0.46	2.49
		0.46033	3.467	0.46033	2.674	0.46033	2.489
		0.4605	3.466	0.4605	2.674	0.4605	2.487
		0.46083	3.466	0.46083	2.674	0.46083	2.489
		0.46117	3.467	0.46117	2.675	0.46117	2.489
		0.46133	3.466	0.46133	2.675	0.46133	2.487
		0.46167	3.466	0.46167	2.675	0.46167	2.489
		0.462	3.466	0.462	2.676	0.462	2.489
		0.46217	3.467	0.46217	2.672	0.46217	2.489
		0.4625	3.467	0.4625	2.672	0.4625	2.488
		0.46283	3.467	0.46283	2.672	0.46283	2.49
		0.463	3.466	0.463	2.673	0.463	2.489
		0.46333	3.465	0.46333	2.673	0.46333	2.487
		0.46367	3.466	0.46367	2.674	0.46367	2.487
		0.46383	3.466	0.46383	2.675	0.46383	2.488
		0.46417	3.467	0.46417	2.675	0.46417	2.489
		0.4645	3.467	0.4645	2.672	0.4645	2.488
		0.46467	3.466	0.46467	2.672	0.46467	2.489
		0.465	3.466	0.465	2.672	0.465	2.489
		0.46533	3.466	0.46533	2.672	0.46533	2.488
		0.4655	3.466	0.4655	2.674	0.4655	2.489
		0.46583	3.467	0.46583	2.674	0.46583	2.489
		0.46617	3.467	0.46617	2.674	0.46617	2.486
		0.46633	3.467	0.46633	2.674	0.46633	2.485
		0.46667	3.466	0.46667	2.675	0.46667	2.485
		0.467	3.467	0.467	2.675	0.467	2.486
		0.46717	3.467	0.46717	2.675	0.46717	2.485
		0.4675	3.467	0.4675	2.675	0.4675	2.486
		0.46783	3.466	0.46783	2.676	0.46783	2.487
		0.468	3.467	0.468	2.677	0.468	2.487
		0.46833	3.467	0.46833	2.678	0.46833	2.487
		0.46867	3.466	0.46867	2.677	0.46867	2.487
		0.46883	3.467	0.46883	2.677	0.46883	2.488
		0.46917	3.467	0.46917	2.679	0.46917	2.487
		0.4695	3.467	0.4695	2.677	0.4695	2.487
		0.46967	3.467	0.46967	2.677	0.46967	2.488
		0.47	3.467	0.47	2.677	0.47	2.488
		0.47033	3.467	0.47033	2.674	0.47033	2.489
		0.4705	3.467	0.4705	2.675	0.4705	2.487
		0.47083	3.467	0.47083	2.675	0.47083	2.488
		0.47117	3.467	0.47117	2.677	0.47117	2.487
		0.47133	3.467	0.47133	2.677	0.47133	2.487
		0.47167	3.468	0.47167	2.678	0.47167	2.488
		0.472	3.467	0.472	2.678	0.472	2.489
		0.47217	3.467	0.47217	2.677	0.47217	2.49
		0.4725	3.467	0.4725	2.679	0.4725	2.49
		0.47283	3.467	0.47283	2.679	0.47283	2.489
		0.473	3.467	0.473	2.68	0.473	2.487
		0.47333	3.467	0.47333	2.68	0.47333	2.487
		0.47367	3.467	0.47367	2.682	0.47367	2.488
		0.47383	3.467	0.47383	2.678	0.47383	2.49
		0.47417	3.467	0.47417	2.679	0.47417	2.49
		0.4745	3.467	0.4745	2.68	0.4745	2.487
		0.47467	3.467	0.47467	2.677	0.47467	2.487
		0.475	3.467	0.475	2.677	0.475	2.487
		0.47533	3.467	0.47533	2.677	0.47533	2.487
		0.4755	3.467	0.4755	2.677	0.4755	2.487
		0.47583	3.468	0.47583	2.677	0.47583	2.487
		0.47617	3.468	0.47617	2.679	0.47617	2.487
		0.47633	3.468	0.47633	2.679	0.47633	2.486
		0.47667	3.468	0.47667	2.679	0.47667	2.486
		0.477	3.468	0.477	2.676	0.477	2.487
		0.47717	3.468	0.47717	2.675	0.47717	2.487
		0.4775	3.468	0.4775	2.675	0.4775	2.487
		0.47783	3.468	0.47783	2.675	0.47783	2.489
		0.478	3.468	0.478	2.676	0.478	2.487
		0.47833	3.467	0.47833	2.676	0.47833	2.487
		0.47867	3.468	0.47867	2.676	0.47867	2.487
		0.47883	3.467	0.47883	2.676	0.47883	2.487
		0.47917	3.468	0.47917	2.677	0.47917	2.488
		0.4795	3.468	0.4795	2.677	0.4795	2.487
		0.47967	3.468	0.47967	2.677	0.47967	2.485
		0.48	3.468	0.48	2.677	0.48	2.485
		0.48033	3.468	0.48033	2.677	0.48033	2.484
		0.4805	3.468	0.4805	2.677	0.4805	2.485
		0.48083	3.468	0.48083	2.675	0.48083	2.486
		0.48117	3.468	0.48117	2.677	0.48117	2.487
		0.48133	3.468	0.48133	2.675	0.48133	2.487
		0.48167	3.468	0.48167	2.676	0.48167	2.487
		0.482	3.468	0.482	2.673	0.482	2.487
		0.48217	3.468	0.48217	2.674	0.48217	2.488
		0.4825	3.468	0.4825	2.675	0.4825	2.489
		0.48283	3.468	0.48283	2.675	0.48283	2.489
		0.483	3.469	0.483	2.677	0.483	2.49
		0.48333	3.468	0.48333	2.677	0.48333	2.49
		0.48367	3.468	0.48367	2.676	0.48367	2.49
		0.48383	3.468	0.48383	2.676	0.48383	2.489
		0.48417	3.468	0.48417	2.676	0.48417	2.489
		0.4845	3.468	0.4845	2.676	0.4845	2.49
		0.48467	3.468	0.48467	2.677	0.48467	2.489
		0.485	3.468	0.485	2.678	0.485	2.49
		0.48533	3.468	0.48533	2.678	0.48533	2.49
		0.4855	3.468	0.4855	2.679	0.4855	2.49
		0.48583	3.468	0.48583	2.676	0.48583	2.491
		0.48617	3.468	0.48617	2.677	0.48617	2.491
		0.48633	3.468	0.48633	2.677	0.48633	2.49
		0.48667	3.468	0.48667	2.678	0.48667	2.49
		0.487	3.468	0.487	2.679	0.487	2.49
		0.48717	3.468	0.48717	2.68	0.48717	2.49
		0.4875	3.468	0.4875	2.68	0.4875	2.487
		0.48783	3.468	0.48783	2.68	0.48783	2.485
		0.488	3.468	0.488	2.68	0.488	2.485
		0.48833	3.468	0.48833	2.681	0.48833	2.487
		0.48867	3.468	0.48867	2.68	0.48867	2.487
		0.48883	3.47	0.48883	2.679	0.48883	2.486
		0.48917	3.469	0.48917	2.679	0.48917	2.486
		0.4895	3.468	0.4895	2.678	0.4895	2.487
		0.48967	3.468	0.48967	2.679	0.48967	2.487
		0.49	3.468	0.49	2.677	0.49	2.487
		0.49033	3.469	0.49033	2.677	0.49033	2.487
		0.4905	3.469	0.4905	2.678	0.4905	2.487
		0.49083	3.468	0.49083	2.677	0.49083	2.487
		0.49117	3.469	0.49117	2.677	0.49117	2.489
		0.49133	3.469	0.49133	2.678	0.49133	2.487
		0.49167	3.469	0.49167	2.678	0.49167	2.486
		0.492	3.47	0.492	2.678	0.492	2.486
		0.49217	3.469	0.49217	2.679	0.49217	2.488
		0.4925	3.469	0.4925	2.68	0.4925	2.488
		0.49283	3.469	0.49283	2.68	0.49283	2.487
		0.493	3.47	0.493	2.68	0.493	2.488
		0.49333	3.47	0.49333	2.682	0.49333	2.486
		0.49367	3.47	0.49367	2.681	0.49367	2.487
		0.49383	3.469	0.49383	2.682	0.49383	2.487
		0.49417	3.468	0.49417	2.682	0.49417	2.487
		0.4945	3.47	0.4945	2.682	0.4945	2.487
		0.49467	3.47	0.49467	2.681	0.49467	2.487
		0.495	3.47	0.495	2.68	0.495	2.487
		0.49533	3.47	0.49533	2.681	0.49533	2.487
		0.4955	3.47	0.4955	2.679	0.4955	2.487
		0.49583	3.47	0.49583	2.679	0.49583	2.487
		0.49617	3.469	0.49617	2.679	0.49617	2.488
		0.49633	3.47	0.49633	2.679	0.49633	2.484
		0.49667	3.469	0.49667	2.68	0.49667	2.485
		0.497	3.47	0.497	2.68	0.497	2.485
		0.49717	3.469	0.49717	2.68	0.49717	2.487
		0.4975	3.469	0.4975	2.681	0.4975	2.487
		0.49783	3.469	0.49783	2.68	0.49783	2.488
		0.498	3.47	0.498	2.68	0.498	2.487
		0.49833	3.469	0.49833	2.68	0.49833	2.486
		0.49867	3.469	0.49867	2.682	0.49867	2.487
		0.49883	3.469	0.49883	2.681	0.49883	2.487
		0.49917	3.469	0.49917	2.681	0.49917	2.488
		0.4995	3.469	0.4995	2.682	0.4995	2.487
		0.49967	3.47	0.49967	2.679	0.49967	2.49
		0.5	3.469	0.5	2.677	0.5	2.49
		0.50033	3.47	0.50033	2.678	0.50033	2.489
		0.5005	3.469	0.5005	2.678	0.5005	2.489
		0.50083	3.47	0.50083	2.677	0.50083	2.489
		0.50117	3.47	0.50117	2.679	0.50117	2.489
		0.50133	3.47	0.50133	2.674	0.50133	2.487
		0.50167	3.47	0.50167	2.674	0.50167	2.487
		0.502	3.47	0.502	2.684	0.502	2.488
		0.50217	3.47	0.50217	2.685	0.50217	2.489
		0.5025	3.469	0.5025	2.685	0.5025	2.49
		0.50283	3.47	0.50283	2.687	0.50283	2.49
		0.503	3.47	0.503	2.687	0.503	2.488
		0.50333	3.47	0.50333	2.687	0.50333	2.487
		0.50367	3.47	0.50367	2.687	0.50367	2.486
		0.50383	3.47	0.50383	2.688	0.50383	2.487
		0.50417	3.47	0.50417	2.688	0.50417	2.486
		0.5045	3.47	0.5045	2.688	0.5045	2.486
		0.50467	3.469	0.50467	2.689	0.50467	2.485
		0.505	3.47	0.505	2.689	0.505	2.485
		0.50533	3.471	0.50533	2.69	0.50533	2.485
		0.5055	3.471	0.5055	2.69	0.5055	2.485
		0.50583	3.471	0.50583	2.69	0.50583	2.484
		0.50617	3.47	0.50617	2.692	0.50617	2.486
		0.50633	3.472	0.50633	2.69	0.50633	2.487
		0.50667	3.481	0.50667	2.692	0.50667	2.487
		0.507	3.481	0.507	2.692	0.507	2.488
		0.50717	3.48	0.50717	2.692	0.50717	2.489
		0.5075	3.481	0.5075	2.69	0.5075	2.489
		0.50783	3.481	0.50783	2.69	0.50783	2.49
		0.508	3.481	0.508	2.69	0.508	2.49
		0.50833	3.48	0.50833	2.69	0.50833	2.489
		0.50867	3.48	0.50867	2.691	0.50867	2.49
		0.50883	3.48	0.50883	2.691	0.50883	2.487
		0.50917	3.48	0.50917	2.69	0.50917	2.489
		0.5095	3.48	0.5095	2.689	0.5095	2.489
		0.50967	3.48	0.50967	2.69	0.50967	2.489
		0.51	3.48	0.51	2.69	0.51	2.489
		0.51033	3.48	0.51033	2.69	0.51033	2.489
		0.5105	3.48	0.5105	2.69	0.5105	2.488
		0.51083	3.48	0.51083	2.69	0.51083	2.487
		0.51117	3.48	0.51117	2.69	0.51117	2.488
		0.51133	3.48	0.51133	2.689	0.51133	2.489
		0.51167	3.48	0.51167	2.69	0.51167	2.49
		0.512	3.48	0.512	2.69	0.512	2.49
		0.51217	3.48	0.51217	2.69	0.51217	2.491
		0.5125	3.48	0.5125	2.69	0.5125	2.491
		0.51283	3.48	0.51283	2.691	0.51283	2.489
		0.513	3.48	0.513	2.687	0.513	2.49
		0.51333	3.48	0.51333	2.687	0.51333	2.49
		0.51367	3.48	0.51367	2.688	0.51367	2.489
		0.51383	3.48	0.51383	2.689	0.51383	2.489
		0.51417	3.48	0.51417	2.69	0.51417	2.489
		0.5145	3.481	0.5145	2.688	0.5145	2.489
		0.51467	3.48	0.51467	2.689	0.51467	2.487
		0.515	3.48	0.515	2.687	0.515	2.486
		0.51533	3.48	0.51533	2.687	0.51533	2.485
		0.5155	3.48	0.5155	2.687	0.5155	2.485
		0.51583	3.48	0.51583	2.688	0.51583	2.485
		0.51617	3.48	0.51617	2.689	0.51617	2.485
		0.51633	3.48	0.51633	2.69	0.51633	2.485
		0.51667	3.48	0.51667	2.69	0.51667	2.486
		0.517	3.48	0.517	2.69	0.517	2.487
		0.51717	3.48	0.51717	2.689	0.51717	2.486
		0.5175	3.48	0.5175	2.687	0.5175	2.487
		0.51783	3.48	0.51783	2.688	0.51783	2.488
		0.518	3.48	0.518	2.69	0.518	2.487
		0.51833	3.48	0.51833	2.69	0.51833	2.487
		0.51867	3.48	0.51867	2.691	0.51867	2.486
		0.51883	3.48	0.51883	2.69	0.51883	2.488
		0.51917	3.48	0.51917	2.689	0.51917	2.488
		0.5195	3.48	0.5195	2.689	0.5195	2.487
		0.51967	3.48	0.51967	2.704	0.51967	2.487
		0.52	3.48	0.52	2.696	0.52	2.487
		0.52033	3.481	0.52033	2.696	0.52033	2.485
		0.5205	3.481	0.5205	2.697	0.5205	2.485
		0.52083	3.48	0.52083	2.7	0.52083	2.485
		0.52117	3.481	0.52117	2.702	0.52117	2.486
		0.52133	3.481	0.52133	2.716	0.52133	2.485
		0.52167	3.481	0.52167	2.715	0.52167	2.486
		0.522	3.481	0.522	2.713	0.522	2.485
		0.52217	3.48	0.52217	2.714	0.52217	2.486
		0.5225	3.48	0.5225	2.713	0.5225	2.488
		0.52283	3.481	0.52283	2.711	0.52283	2.489
		0.523	3.48	0.523	2.713	0.523	2.489
		0.52333	3.481	0.52333	2.713	0.52333	2.489
		0.52367	3.481	0.52367	2.713	0.52367	2.487
		0.52383	3.481	0.52383	2.713	0.52383	2.488
		0.52417	3.481	0.52417	2.713	0.52417	2.489
		0.5245	3.481	0.5245	2.714	0.5245	2.489
		0.52467	3.481	0.52467	2.713	0.52467	2.487
		0.525	3.481	0.525	2.713	0.525	2.487
		0.52533	3.481	0.52533	2.714	0.52533	2.488
		0.5255	3.481	0.5255	2.714	0.5255	2.487
		0.52583	3.481	0.52583	2.715	0.52583	2.487
		0.52617	3.481	0.52617	2.717	0.52617	2.485
		0.52633	3.48	0.52633	2.733	0.52633	2.487
		0.52667	3.48	0.52667	2.732	0.52667	2.487
		0.527	3.48	0.527	2.732	0.527	2.487
		0.52717	3.481	0.52717	2.733	0.52717	2.486
		0.5275	3.481	0.5275	2.732	0.5275	2.485
		0.52783	3.481	0.52783	2.729	0.52783	2.485
		0.528	3.48	0.528	2.731	0.528	2.485
		0.52833	3.48	0.52833	2.731	0.52833	2.485
		0.52867	3.481	0.52867	2.732	0.52867	2.485
		0.52883	3.481	0.52883	2.732	0.52883	2.485
		0.52917	3.481	0.52917	2.729	0.52917	2.487
		0.5295	3.481	0.5295	2.731	0.5295	2.487
		0.52967	3.481	0.52967	2.732	0.52967	2.487
		0.53	3.481	0.53	2.732	0.53	2.487
		0.53033	3.481	0.53033	2.732	0.53033	2.487
		0.5305	3.482	0.5305	2.732	0.5305	2.487
		0.53083	3.481	0.53083	2.732	0.53083	2.487
		0.53117	3.481	0.53117	2.734	0.53117	2.487
		0.53133	3.481	0.53133	2.736	0.53133	2.488
		0.53167	3.481	0.53167	2.734	0.53167	2.488
		0.532	3.481	0.532	2.751	0.532	2.488
		0.53217	3.482	0.53217	2.752	0.53217	2.489
		0.5325	3.481	0.5325	2.752	0.5325	2.489
		0.53283	3.481	0.53283	2.752	0.53283	2.489
		0.533	3.481	0.533	2.752	0.533	2.489
		0.53333	3.481	0.53333	2.754	0.53333	2.485
		0.53367	3.482	0.53367	2.756	0.53367	2.485
		0.53383	3.481	0.53383	2.774	0.53383	2.485
		0.53417	3.482	0.53417	2.775	0.53417	2.485
		0.5345	3.481	0.5345	2.775	0.5345	2.487
		0.53467	3.482	0.53467	2.775	0.53467	2.487
		0.535	3.482	0.535	2.775	0.535	2.487
		0.53533	3.483	0.53533	2.797	0.53533	2.488
		0.5355	3.482	0.5355	2.798	0.5355	2.487
		0.53583	3.481	0.53583	2.798	0.53583	2.487
		0.53617	3.481	0.53617	2.8	0.53617	2.488
		0.53633	3.482	0.53633	2.819	0.53633	2.487
		0.53667	3.483	0.53667	2.817	0.53667	2.487
		0.537	3.482	0.537	2.815	0.537	2.486
		0.53717	3.482	0.53717	2.817	0.53717	2.487
		0.5375	3.482	0.5375	2.817	0.5375	2.486
		0.53783	3.482	0.53783	2.816	0.53783	2.485
		0.538	3.483	0.538	2.815	0.538	2.486
		0.53833	3.482	0.53833	2.814	0.53833	2.487
		0.53867	3.483	0.53867	2.814	0.53867	2.487
		0.53883	3.483	0.53883	2.813	0.53883	2.488
		0.53917	3.483	0.53917	2.815	0.53917	2.489
		0.5395	3.483	0.5395	2.814	0.5395	2.489
		0.53967	3.482	0.53967	2.816	0.53967	2.49
		0.54	3.483	0.54	2.815	0.54	2.488
		0.54033	3.483	0.54033	2.816	0.54033	2.485
		0.5405	3.483	0.5405	2.816	0.5405	2.485
		0.54083	3.484	0.54083	2.815	0.54083	2.485
		0.54117	3.483	0.54117	2.816	0.54117	2.487
		0.54133	3.483	0.54133	2.813	0.54133	2.486
		0.54167	3.483	0.54167	2.815	0.54167	2.487
		0.542	3.484	0.542	2.816	0.542	2.487
		0.54217	3.484	0.54217	2.817	0.54217	2.486
		0.5425	3.483	0.5425	2.825	0.5425	2.487
		0.54283	3.484	0.54283	2.855	0.54283	2.488
		0.543	3.484	0.543	2.857	0.543	2.488
		0.54333	3.484	0.54333	2.877	0.54333	2.486
		0.54367	3.484	0.54367	2.876	0.54367	2.487
		0.54383	3.484	0.54383	2.875	0.54383	2.487
		0.54417	3.484	0.54417	2.878	0.54417	2.488
		0.5445	3.485	0.5445	2.876	0.5445	2.487
		0.54467	3.484	0.54467	2.877	0.54467	2.489
		0.545	3.484	0.545	2.875	0.545	2.488
		0.54533	3.483	0.54533	2.876	0.54533	2.489
		0.5455	3.484	0.5455	2.877	0.5455	2.488
		0.54583	3.484	0.54583	2.873	0.54583	2.488
		0.54617	3.483	0.54617	2.875	0.54617	2.489
		0.54633	3.483	0.54633	2.876	0.54633	2.485
		0.54667	3.483	0.54667	2.877	0.54667	2.485
		0.547	3.484	0.547	2.877	0.547	2.487
		0.54717	3.483	0.54717	2.878	0.54717	2.485
		0.5475	3.484	0.5475	2.878	0.5475	2.485
		0.54783	3.484	0.54783	2.877	0.54783	2.486
		0.548	3.483	0.548	2.879	0.548	2.486
		0.54833	3.483	0.54833	2.879	0.54833	2.485
		0.54867	3.484	0.54867	2.879	0.54867	2.487
		0.54883	3.484	0.54883	2.878	0.54883	2.487
		0.54917	3.484	0.54917	2.878	0.54917	2.489
		0.5495	3.484	0.5495	2.902	0.5495	2.489
		0.54967	3.485	0.54967	2.902	0.54967	2.488
		0.55	3.484	0.55	2.902	0.55	2.485
		0.55033	3.483	0.55033	2.904	0.55033	2.487
		0.5505	3.484	0.5505	2.902	0.5505	2.486
		0.55083	3.484	0.55083	2.931	0.55083	2.487
		0.55117	3.484	0.55117	2.935	0.55117	2.487
		0.55133	3.484	0.55133	2.937	0.55133	2.487
		0.55167	3.484	0.55167	2.938	0.55167	2.489
		0.552	3.484	0.552	2.937	0.552	2.487
		0.55217	3.484	0.55217	2.959	0.55217	2.489
		0.5525	3.484	0.5525	2.96	0.5525	2.488
		0.55283	3.485	0.55283	2.961	0.55283	2.487
		0.553	3.484	0.553	2.95	0.553	2.487
		0.55333	3.484	0.55333	2.945	0.55333	2.486
		0.55367	3.485	0.55367	2.968	0.55367	2.487
		0.55383	3.485	0.55383	2.972	0.55383	2.487
		0.55417	3.485	0.55417	2.974	0.55417	2.488
		0.5545	3.484	0.5545	2.975	0.5545	2.486
		0.55467	3.485	0.55467	2.978	0.55467	2.488
		0.555	3.485	0.555	2.978	0.555	2.489
[truncated: 7,173 more rows]

## Sheet: Figure 2a
CoFe-LDH in 1 M KOH__Potential/ V vs RHE	Current density/ A cm-2	CoFe-LDH in 1 M KOH+0.5 M NaCl__Potential/ V vs RHE	Current density/ A cm-2	CoFeAl-LDH in 1 M KOH__Potential/ V vs RHE	Current density/ A cm-2	CoFeAl-LDH in 1 M KOH+0.5 M NaCl__Potential/ V vs RHE	Current density/ A cm-2
1.5941	0.45257	1.65917	0.45122	1.6003	0.45553	1.61253	0.5024
1.59427	0.45143	1.65865	0.45003	1.60041	0.45427	1.61304	0.50043
1.59366	0.45106	1.65913	0.44857	1.59972	0.45396	1.61285	0.49952
1.59418	0.4495	1.65895	0.44737	1.59935	0.4525	1.61179	0.49893
1.59391	0.44831	1.65826	0.44654	1.59975	0.45137	1.61209	0.49766
1.5943	0.44705	1.65853	0.44494	1.5998	0.45001	1.61221	0.49595
1.59367	0.44653	1.6579	0.44424	1.5995	0.44915	1.61225	0.49516
1.59391	0.44492	1.65811	0.44271	1.59963	0.44804	1.61222	0.49351
1.5937	0.44384	1.65771	0.44148	1.59957	0.44694	1.61197	0.49248
1.59386	0.44279	1.6576	0.44084	1.5994	0.44604	1.61189	0.49098
1.59333	0.44193	1.65655	0.44025	1.599	0.44504	1.61175	0.48984
1.59378	0.44069	1.65645	0.43933	1.59926	0.44371	1.61194	0.4886
1.59307	0.43984	1.65648	0.43799	1.59938	0.44244	1.61194	0.48692
1.59303	0.43883	1.65581	0.43716	1.59899	0.44184	1.6122	0.4857
1.5928	0.43792	1.65595	0.43588	1.59802	0.44115	1.61134	0.48497
1.59285	0.43666	1.65615	0.43445	1.59872	0.43964	1.61165	0.48341
1.59246	0.43575	1.6559	0.43322	1.59872	0.43832	1.61119	0.48262
1.59255	0.43477	1.65654	0.43159	1.5988	0.43717	1.61127	0.48104
1.59171	0.43421	1.65539	0.43109	1.59843	0.43638	1.61169	0.47937
1.59215	0.43289	1.65531	0.43024	1.59812	0.43562	1.6111	0.47862
1.59157	0.43185	1.65504	0.42887	1.59842	0.43409	1.61173	0.4768
1.59223	0.43064	1.65426	0.42843	1.59872	0.43281	1.61176	0.47556
1.59125	0.42997	1.65485	0.42685	1.59789	0.43197	1.61097	0.47504
1.59187	0.42849	1.65452	0.42571	1.59816	0.4308	1.61144	0.47321
1.5915	0.42755	1.65471	0.42439	1.59809	0.42972	1.61116	0.47222
1.59178	0.42615	1.65445	0.42319	1.59666	0.42972	1.61124	0.4711
1.59205	0.42525	1.65416	0.42201	1.5977	0.42772	1.61122	0.46972
1.59129	0.42429	1.65397	0.42082	1.5971	0.42707	1.61089	0.46832
1.59165	0.42305	1.6545	0.41949	1.59754	0.42582	1.611	0.46736
1.59173	0.42209	1.65382	0.4181	1.59705	0.4249	1.61084	0.46595
1.59117	0.42093	1.65345	0.41768	1.59749	0.42332	1.61006	0.46533
1.59147	0.41975	1.65355	0.41626	1.59721	0.42252	1.60988	0.46441
1.5906	0.41913	1.65336	0.41489	1.59725	0.42141	1.61014	0.46272
1.59075	0.41811	1.65354	0.41384	1.59682	0.4206	1.61031	0.46122
1.5908	0.41717	1.65292	0.41258	1.59642	0.41959	1.61046	0.45966
1.59065	0.41611	1.65299	0.41129	1.59648	0.41839	1.61063	0.45835
1.59059	0.41512	1.6528	0.41057	1.59591	0.41812	1.60987	0.45761
1.58968	0.41454	1.65241	0.40969	1.59582	0.41681	1.61	0.45635
1.59018	0.41301	1.65218	0.40846	1.59553	0.41578	1.60988	0.45527
1.5902	0.41186	1.65185	0.40723	1.59565	0.41476	1.60946	0.45406
1.59005	0.41095	1.65216	0.40559	1.59566	0.41334	1.6097	0.45268
1.58959	0.4097	1.65175	0.40464	1.59526	0.41258	1.60959	0.45131
1.58981	0.40868	1.65224	0.40336	1.59513	0.41132	1.59856	0.46226
1.59022	0.4074	1.65143	0.40267	1.59539	0.40991	1.59868	0.46082
1.58901	0.40695	1.65147	0.40122	1.59537	0.40886	1.59691	0.46129
1.58968	0.40566	1.65135	0.40015	1.595	0.40791	1.59887	0.45781
1.5892	0.40475	1.65099	0.39915	1.59504	0.40663	1.59774	0.45794
1.58911	0.40355	1.65038	0.39852	1.59505	0.40596	1.59885	0.45541
1.58951	0.40236	1.6493	0.39796	1.59542	0.40453	1.5983	0.45461
1.58926	0.40122	1.64997	0.39628	1.59525	0.40338	1.59754	0.45397
1.58905	0.40021	1.64989	0.39506	1.59521	0.40227	1.59868	0.45178
1.58915	0.3989	1.64928	0.39452	1.59445	0.40145	1.5979	0.45077
1.58889	0.39827	1.649	0.39324	1.59295	0.40202	1.59831	0.4491
1.58882	0.39696	1.64859	0.39202	1.59242	0.40106	1.59826	0.44804
1.58888	0.39594	1.64875	0.39073	1.59264	0.39977	1.59801	0.44683
1.58889	0.39488	1.64897	0.38964	1.59219	0.39906	1.59799	0.44554
1.58903	0.3937	1.64907	0.38823	1.59134	0.39899	1.59825	0.44413
1.58761	0.39321	1.6486	0.38708	1.59352	0.3957	1.59888	0.44251
1.58797	0.39189	1.64817	0.38624	1.59241	0.3953	1.59879	0.44111
1.58821	0.39069	1.64777	0.38529	1.59304	0.39362	1.59789	0.44025
1.58787	0.38965	1.64803	0.38379	1.5926	0.39298	1.59813	0.43868
1.588	0.38863	1.648	0.38299	1.5928	0.39147	1.5981	0.43768
1.58763	0.38787	1.64769	0.38175	1.59252	0.39068	1.59772	0.43643
1.58791	0.38622	1.6472	0.38061	1.59189	0.39014	1.59777	0.43563
1.58759	0.38572	1.64695	0.37968	1.59138	0.38908	1.59737	0.4343
1.58752	0.38458	1.64678	0.37856	1.59251	0.38715	1.59723	0.43315
1.58752	0.38353	1.64689	0.37741	1.59245	0.38597	1.59762	0.4316
1.58663	0.38286	1.64639	0.3761	1.59304	0.38432	1.59727	0.4304
1.58713	0.38148	1.64651	0.37495	1.59217	0.3837	1.59754	0.42871
1.58681	0.38066	1.64598	0.37413	1.59281	0.38233	1.59802	0.42752
1.58643	0.37941	1.64527	0.37306	1.59271	0.38119	1.59778	0.42629
1.58638	0.37841	1.64545	0.37192	1.59216	0.38058	1.59758	0.42483
1.58631	0.37751	1.64527	0.37063	1.59261	0.37915	1.59719	0.42397
1.58643	0.37651	1.64521	0.36958	1.59241	0.37811	1.59742	0.4225
1.58617	0.37555	1.64491	0.3688	1.5924	0.37705	1.59678	0.42153
1.58629	0.37431	1.64463	0.36761	1.59155	0.37649	1.59722	0.42011
1.58638	0.37309	1.64425	0.36655	1.5921	0.37496	1.59722	0.41852
1.58669	0.37183	1.64441	0.36507	1.5911	0.37438	1.59733	0.41737
1.5855	0.37127	1.64486	0.36372	1.59127	0.37323	1.59729	0.41612
1.58574	0.36999	1.64442	0.363	1.59087	0.37197	1.59734	0.41466
1.58494	0.36963	1.64404	0.36166	1.59099	0.37095	1.59743	0.41344
1.58502	0.36859	1.64362	0.36072	1.59068	0.3701	1.59701	0.41223
1.5849	0.36758	1.64347	0.35968	1.59039	0.36915	1.59749	0.41076
1.58529	0.36631	1.64282	0.35918	1.59021	0.36826	1.59741	0.40945
1.58529	0.36502	1.64226	0.35831	1.59008	0.36772	1.59729	0.40819
1.58493	0.36391	1.64248	0.35677	1.58974	0.36666	1.59664	0.40723
1.58507	0.36297	1.64252	0.3556	1.58983	0.36543	1.59641	0.40646
1.58495	0.36196	1.64283	0.35423	1.58959	0.36392	1.59601	0.40523
1.58475	0.36102	1.64244	0.35299	1.58952	0.36268	1.5958	0.40425
1.58409	0.3602	1.64183	0.35227	1.59055	0.36126	1.59626	0.40281
1.58432	0.35893	1.64139	0.35108	1.59	0.36007	1.59637	0.40119
1.58405	0.35814	1.64113	0.35025	1.58973	0.35959	1.59601	0.40001
1.58382	0.35699	1.64069	0.34925	1.58952	0.35857	1.59622	0.39838
1.58418	0.35576	1.64079	0.3481	1.58952	0.35741	1.59638	0.39736
1.58378	0.35493	1.64066	0.34686	1.58928	0.3565	1.59586	0.39607
1.58337	0.35404	1.64099	0.34518	1.5886	0.35609	1.5963	0.39447
1.58373	0.3528	1.64004	0.34464	1.58834	0.35495	1.59634	0.39339
1.58332	0.35183	1.64011	0.34346	1.58887	0.35336	1.59574	0.39257
1.58303	0.35073	1.63942	0.34227	1.58896	0.35212	1.5955	0.39134
1.58325	0.34963	1.63984	0.34115	1.58849	0.35094	1.5955	0.38985
1.58339	0.34861	1.63978	0.34018	1.58864	0.34997	1.59537	0.38868
1.58319	0.34743	1.63926	0.33918	1.58882	0.34888	1.59594	0.38712
1.58284	0.34648	1.63903	0.33794	1.58853	0.34802	1.59548	0.38595
1.58282	0.34537	1.63863	0.33689	1.5881	0.34721	1.59606	0.38457
1.58267	0.34438	1.63852	0.3359	1.58767	0.34624	1.59538	0.38317
1.58279	0.34321	1.63835	0.33459	1.58752	0.34506	1.59618	0.38164
1.5821	0.34203	1.63812	0.33391	1.58784	0.34401	1.59596	0.38039
1.58248	0.34134	1.63796	0.3326	1.5879	0.34255	1.59588	0.37907
1.58236	0.34032	1.63806	0.33119	1.58791	0.34163	1.5952	0.37871
1.58236	0.33912	1.63749	0.33032	1.58729	0.34077	1.59515	0.37728
1.58189	0.33827	1.63763	0.32896	1.58773	0.33935	1.5955	0.37596
1.58219	0.33702	1.6372	0.32822	1.5876	0.33824	1.59542	0.37446
1.58159	0.33622	1.63714	0.32718	1.58709	0.33734	1.59526	0.37315
1.58067	0.33565	1.63669	0.32581	1.58662	0.33657	1.59515	0.37178
1.58105	0.33424	1.63631	0.32483	1.58695	0.3355	1.59562	0.37022
1.58142	0.333	1.63661	0.32357	1.58712	0.33419	1.59519	0.36931
1.58106	0.33205	1.63613	0.32279	1.58688	0.33302	1.59518	0.36801
1.58107	0.33115	1.636	0.32163	1.58632	0.33209	1.59535	0.36661
1.5807	0.33006	1.63551	0.3204	1.58647	0.33104	1.5953	0.36536
1.58083	0.32896	1.63544	0.31918	1.5861	0.33016	1.59518	0.3642
1.58094	0.32797	1.63544	0.31806	1.58619	0.32925	1.5951	0.36279
1.5808	0.32689	1.63541	0.31679	1.58535	0.32851	1.59485	0.36176
1.58045	0.32586	1.63524	0.31549	1.58564	0.32732	1.59508	0.36038
1.58036	0.32473	1.63468	0.31489	1.58512	0.32636	1.59513	0.35903
1.57998	0.32389	1.63443	0.31396	1.58502	0.32546	1.59415	0.35844
1.5803	0.32278	1.63415	0.31269	1.58479	0.32445	1.59448	0.35686
1.58021	0.32165	1.63415	0.31148	1.58481	0.32328	1.5945	0.35563
1.57969	0.3207	1.63448	0.31018	1.58469	0.32217	1.59353	0.3553
1.57935	0.31974	1.63387	0.30955	1.58447	0.32131	1.59372	0.35369
1.57903	0.31891	1.63299	0.30857	1.58464	0.31999	1.59385	0.35253
1.57933	0.31789	1.63249	0.30763	1.58436	0.31887	1.5936	0.3514
1.57928	0.31665	1.63287	0.30647	1.58434	0.3179	1.59338	0.34987
1.5789	0.31597	1.63248	0.30531	1.58437	0.31681	1.59334	0.3487
1.57831	0.31492	1.63205	0.30439	1.58406	0.31579	1.59342	0.3474
1.5787	0.31374	1.6324	0.30326	1.58412	0.31466	1.59276	0.34656
1.5788	0.31244	1.63163	0.30224	1.58398	0.31365	1.59301	0.34534
1.57894	0.31134	1.63161	0.30115	1.58392	0.3128	1.59291	0.34387
1.57863	0.31042	1.63129	0.30011	1.58363	0.31161	1.59326	0.34255
1.57866	0.30935	1.63121	0.29908	1.58377	0.3104	1.59341	0.34071
1.57821	0.30849	1.63115	0.29766	1.5837	0.30931	1.59107	0.34191
1.57779	0.30776	1.63087	0.29674	1.58329	0.30857	1.5915	0.3404
1.5779	0.30653	1.63079	0.29562	1.58265	0.30747	1.5917	0.33888
1.5776	0.30577	1.63026	0.29444	1.58264	0.30641	1.59127	0.33776
1.57748	0.30467	1.6304	0.29308	1.58256	0.3055	1.5913	0.33634
1.57783	0.30344	1.63037	0.29209	1.58258	0.30441	1.59135	0.33516
1.5774	0.30233	1.62989	0.2914	1.58184	0.30407	1.59143	0.33367
1.57788	0.30106	1.62953	0.29012	1.58256	0.30229	1.59163	0.33242
1.57692	0.30045	1.62946	0.28899	1.58147	0.30171	1.59134	0.33126
1.57695	0.29937	1.62899	0.28793	1.58183	0.30054	1.59099	0.33005
1.5767	0.29848	1.629	0.28689	1.58181	0.29941	1.59085	0.32919
1.57669	0.29736	1.62906	0.28561	1.58185	0.29813	1.59055	0.32812
1.57676	0.29624	1.62826	0.28482	1.58158	0.29725	1.59035	0.32667
1.57678	0.29517	1.62807	0.28382	1.58082	0.29651	1.59043	0.32564
1.57632	0.294	1.62765	0.2828	1.58096	0.29522	1.59028	0.3246
1.57635	0.29309	1.62787	0.28153	1.58082	0.29421	1.58992	0.32313
1.57612	0.2921	1.62789	0.28029	1.58044	0.29367	1.59001	0.32201
1.57615	0.29102	1.6274	0.27935	1.58073	0.29216	1.59013	0.32075
1.57604	0.28991	1.62694	0.27864	1.58046	0.29111	1.58965	0.31933
1.57582	0.28876	1.62638	0.2775	1.58053	0.28989	1.58976	0.31828
1.57584	0.28793	1.62625	0.27652	1.58046	0.28889	1.5894	0.31709
1.57577	0.28687	1.62601	0.27549	1.5803	0.2878	1.58905	0.31609
1.57514	0.28594	1.62586	0.27434	1.58013	0.28674	1.58932	0.31504
1.57462	0.28556	1.6258	0.27311	1.57966	0.2858	1.5891	0.31369
1.5748	0.28417	1.62526	0.27221	1.57973	0.28466	1.58908	0.3125
1.57464	0.28312	1.62539	0.27096	1.57958	0.28374	1.58863	0.31133
1.5748	0.28191	1.62528	0.26996	1.57926	0.28273	1.58772	0.31122
1.57457	0.28068	1.6249	0.26879	1.57949	0.28168	1.58467	0.31321
1.57424	0.28003	1.62476	0.26773	1.57955	0.28056	1.58529	0.31103
1.57447	0.27884	1.62448	0.26646	1.57932	0.27955	1.58555	0.3099
1.57473	0.27754	1.62445	0.26538	1.5794	0.2784	1.58496	0.30897
1.57433	0.27671	1.62448	0.26431	1.57851	0.27755	1.58537	0.30703
1.57406	0.27552	1.624	0.26317	1.57901	0.27648	1.5851	0.30649
1.57418	0.2746	1.62413	0.26209	1.57867	0.2755	1.58503	0.30498
1.57397	0.27359	1.62371	0.26098	1.5788	0.27439	1.58518	0.30388
1.57349	0.27276	1.62381	0.25993	1.57828	0.27349	1.58453	0.30293
1.57345	0.27183	1.623	0.25888	1.57792	0.2727	1.58438	0.30151
1.57341	0.27074	1.62289	0.25788	1.57818	0.27162	1.58407	0.30064
1.57282	0.26993	1.6222	0.25734	1.5777	0.2707	1.58355	0.29954
1.57301	0.26879	1.62194	0.25604	1.5776	0.26931	1.58373	0.29813
1.57261	0.26772	1.62182	0.25497	1.57731	0.26844	1.58392	0.29707
1.57261	0.26691	1.6214	0.25394	1.5772	0.26732	1.58349	0.29587
1.57231	0.26575	1.62151	0.2527	1.57712	0.26632	1.58372	0.2945
1.57234	0.26491	1.62147	0.25162	1.57715	0.26539	1.58342	0.29325
1.57248	0.26373	1.62101	0.25054	1.57685	0.26429	1.58331	0.29216
1.57251	0.26249	1.62064	0.24947	1.57688	0.26319	1.58334	0.29073
1.57219	0.26159	1.62073	0.24834	1.57624	0.26241	1.58318	0.2897
1.57218	0.26046	1.62011	0.24745	1.57647	0.26129	1.58303	0.28828
1.57211	0.25948	1.62001	0.24662	1.57638	0.26014	1.58293	0.28736
1.57182	0.25839	1.61965	0.24553	1.5765	0.2592	1.5828	0.2861
1.57167	0.25733	1.61952	0.24447	1.57614	0.25824	1.5833	0.28461
1.57151	0.25643	1.61926	0.24344	1.57547	0.25725	1.58232	0.28365
1.57138	0.25518	1.61907	0.24255	1.57595	0.25595	1.58274	0.28235
1.57132	0.25427	1.61839	0.24152	1.57611	0.25497	1.58242	0.28112
1.57117	0.25337	1.61845	0.24043	1.57588	0.2538	1.58202	0.28008
1.57092	0.25224	1.61801	0.23943	1.57555	0.25297	1.58238	0.27865
1.57081	0.25145	1.6178	0.23817	1.57506	0.25205	1.5827	0.27745
1.57022	0.25049	1.61801	0.2371	1.5753	0.25083	1.58214	0.27621
1.57046	0.24945	1.61745	0.23605	1.57478	0.24995	1.58186	0.27521
1.57073	0.24838	1.61726	0.23495	1.57467	0.24898	1.58202	0.27392
1.57042	0.24731	1.61682	0.23404	1.57461	0.24805	1.5816	0.2727
1.57007	0.24636	1.61649	0.23301	1.5741	0.24683	1.58202	0.27149
1.56957	0.24571	1.61642	0.23197	1.57436	0.24583	1.58172	0.27015
1.56945	0.24462	1.61585	0.23092	1.5738	0.24506	1.58162	0.26896
1.5698	0.24355	1.6158	0.22986	1.57372	0.2439	1.58143	0.26777
1.56943	0.24229	1.61605	0.22875	1.57368	0.24279	1.58163	0.26642
1.5693	0.24121	1.61535	0.22766	1.57352	0.24164	1.58099	0.26518
1.56928	0.24017	1.61549	0.22648	1.57364	0.24061	1.58119	0.26393
1.56916	0.23909	1.6149	0.22573	1.57337	0.23956	1.58132	0.26276
1.56897	0.2383	1.61465	0.22451	1.57323	0.23863	1.58093	0.2617
1.56883	0.23706	1.61441	0.22357	1.57318	0.23753	1.58053	0.26057
1.56883	0.23609	1.614	0.22234	1.57283	0.23655	1.57987	0.26027
1.56863	0.23523	1.6139	0.22143	1.57292	0.23573	1.58056	0.25857
1.56845	0.2342	1.61346	0.22062	1.5726	0.23489	1.5799	0.25735
1.56821	0.23322	1.61306	0.21948	1.57214	0.23402	1.58004	0.25626
1.5679	0.23214	1.61309	0.21851	1.57215	0.23286	1.57983	0.255
1.56804	0.2312	1.61245	0.21746	1.57185	0.23176	1.57969	0.25385
1.56779	0.23015	1.61251	0.21627	1.57148	0.23121	1.57954	0.25262
1.56754	0.22911	1.61193	0.21542	1.57118	0.22978	1.57913	0.25149
1.56722	0.2282	1.61229	0.21409	1.57149	0.2289	1.57936	0.25021
1.56717	0.2272	1.61163	0.21323	1.57082	0.22807	1.579	0.24902
1.56685	0.22621	1.6116	0.21215	1.57084	0.22682	1.57882	0.24791
1.567	0.22526	1.61143	0.21093	1.5708	0.22588	1.57897	0.24654
1.56689	0.22408	1.61106	0.21013	1.57062	0.22482	1.57891	0.24539
1.56664	0.22327	1.61065	0.20901	1.57066	0.2237	1.57854	0.24441
1.56655	0.22223	1.6104	0.20798	1.57048	0.22274	1.5787	0.24302
1.56576	0.22162	1.6102	0.20699	1.57012	0.22177	1.57878	0.24171
1.5658	0.22037	1.61009	0.20581	1.57029	0.22069	1.5785	0.24053
1.56572	0.21932	1.60961	0.20485	1.57023	0.21977	1.57852	0.23948
1.56567	0.21839	1.60928	0.20391	1.56998	0.2187	1.57866	0.23812
1.56543	0.21734	1.60864	0.20294	1.56947	0.21763	1.57857	0.23682
1.56554	0.2165	1.6088	0.20183	1.56919	0.21684	1.57817	0.23568
1.56521	0.21537	1.60905	0.20062	1.5695	0.21554	1.57796	0.2347
1.56479	0.21439	1.60802	0.1999	1.56984	0.21448	1.57755	0.23338
1.56507	0.21332	1.60796	0.19876	1.56883	0.21366	1.57788	0.23217
1.56526	0.21217	1.60744	0.19775	1.56913	0.21261	1.57745	0.23108
1.56465	0.21122	1.60769	0.19682	1.56842	0.21167	1.5773	0.22993
1.56469	0.21006	1.60712	0.19568	1.56867	0.21052	1.57665	0.22925
1.56435	0.2091	1.60721	0.19474	1.56855	0.20956	1.57656	0.22805
1.56434	0.20821	1.60679	0.19362	1.56794	0.20852	1.57639	0.22702
1.56413	0.2072	1.60675	0.19254	1.56807	0.20757	1.57644	0.22566
1.56406	0.20631	1.606	0.19151	1.56791	0.20641	1.57614	0.22451
1.56413	0.20519	1.60616	0.1905	1.56749	0.20534	1.57538	0.22442
1.56404	0.20414	1.60537	0.18961	1.56778	0.20456	1.57537	0.22294
1.56349	0.20322	1.60523	0.18873	1.5672	0.20349	1.57517	0.22167
1.56339	0.20211	1.60475	0.18769	1.56765	0.20231	1.57519	0.22053
1.56355	0.20114	1.60424	0.18667	1.567	0.20146	1.57503	0.21931
1.56318	0.20005	1.60434	0.18553	1.56707	0.20032	1.57504	0.21809
1.56298	0.19903	1.60412	0.18457	1.56673	0.19951	1.5749	0.21685
1.56273	0.19822	1.60368	0.18347	1.56601	0.19889	1.57466	0.21562
1.56273	0.1971	1.60339	0.18239	1.5661	0.19749	1.57444	0.21446
1.56222	0.19629	1.60291	0.18152	1.56635	0.19659	1.57437	0.21323
1.5623	0.19533	1.60278	0.18037	1.56545	0.1959	1.57449	0.21198
1.56222	0.19443	1.6025	0.17956	1.56538	0.19491	1.57426	0.21084
1.5617	0.19348	1.60232	0.17844	1.56524	0.19389	1.57417	0.20963
1.56166	0.19232	1.60217	0.1774	1.56532	0.19266	1.57414	0.20846
1.5617	0.19131	1.60196	0.17642	1.5646	0.1918	1.57375	0.20749
1.56151	0.19028	1.60152	0.17542	1.5649	0.19069	1.57372	0.2064
1.56123	0.18926	1.60126	0.17441	1.56455	0.18972	1.57317	0.20524
1.56081	0.18845	1.60113	0.17324	1.56408	0.18869	1.57318	0.20412
1.56112	0.18735	1.60059	0.17236	1.56482	0.18772	1.57308	0.2031
1.56093	0.18632	1.59998	0.17145	1.56393	0.1867	1.5728	0.20202
1.56049	0.18537	1.60007	0.17041	1.56381	0.18567	1.5724	0.20088
1.56089	0.18426	1.59968	0.16944	1.56384	0.1849	1.57211	0.1998
1.56043	0.18333	1.59984	0.16825	1.56342	0.18383	1.57205	0.19866
1.55991	0.18246	1.59935	0.1673	1.56321	0.1828	1.57198	0.19752
1.5598	0.18151	1.59916	0.16639	1.56319	0.18191	1.57188	0.19633
1.55989	0.18054	1.59903	0.16513	1.56272	0.18089	1.57135	0.19505
1.55957	0.17963	1.59786	0.16457	1.56258	0.17996	1.57179	0.19382
1.55957	0.17859	1.59807	0.1635	1.56278	0.1787	1.57143	0.19263
1.55906	0.17755	1.59791	0.16247	1.56223	0.17833	1.57093	0.19151
1.55895	0.17661	1.59718	0.16141	1.56097	0.178	1.57126	0.19049
1.55903	0.17556	1.5969	0.16041	1.56116	0.17674	1.57113	0.18942
1.55871	0.17449	1.59676	0.15946	1.56113	0.17596	1.57101	0.18835
1.55796	0.17368	1.59699	0.15827	1.56099	0.17469	1.56987	0.18793
1.55834	0.17275	1.59646	0.15737	1.5614	0.17281	1.56897	0.18763
1.55825	0.17171	1.59604	0.15652	1.56115	0.17215	1.5686	0.18663
1.55794	0.17071	1.59504	0.15549	1.56014	0.17149	1.56884	0.18516
1.55764	0.16971	1.59539	0.15454	1.56116	0.16992	1.56808	0.18452
1.55792	0.16872	1.59503	0.15354	1.56034	0.16932	1.56858	0.18294
1.55715	0.16785	1.59498	0.15248	1.5605	0.1681	1.56802	0.18188
1.55759	0.16686	1.59481	0.15137	1.56081	0.16706	1.56828	0.18084
1.55711	0.16594	1.59416	0.15041	1.55979	0.16633	1.56785	0.17946
1.55682	0.1651	1.59376	0.14965	1.56009	0.1652	1.56729	0.17858
1.55661	0.16409	1.59342	0.14852	1.55957	0.16415	1.5672	0.17737
1.55612	0.16311	1.59349	0.14761	1.55934	0.16339	1.56745	0.17626
1.55615	0.16211	1.59289	0.14669	1.55902	0.16239	1.56698	0.1751
1.55621	0.16109	1.59261	0.1456	1.55916	0.16143	1.56728	0.17403
1.5559	0.16017	1.59241	0.14461	1.55857	0.16028	1.56642	0.17293
1.55568	0.15917	1.59235	0.14356	1.55861	0.15942	1.5662	0.17187
1.55547	0.15816	1.59209	0.14255	1.55843	0.15845	1.56619	0.17067
1.55526	0.15715	1.59139	0.14154	1.55774	0.15756	1.56628	0.16954
1.55509	0.15611	1.59133	0.1405	1.55789	0.1565	1.56583	0.16845
1.55471	0.15535	1.59127	0.13953	1.55761	0.15562	1.56549	0.16753
1.5546	0.1544	1.59057	0.13863	1.55777	0.15465	1.56497	0.16652
1.55472	0.15339	1.59036	0.13757	1.55739	0.15362	1.56558	0.16538
1.55416	0.15248	1.58954	0.1367	1.55666	0.15261	1.56494	0.16422
1.55436	0.15148	1.58985	0.13561	1.55686	0.15159	1.56468	0.1632
1.55378	0.15043	1.58944	0.13467	1.55671	0.15075	1.5644	0.16203
1.55352	0.14947	1.58914	0.1337	1.55614	0.14983	1.56462	0.16094
1.55357	0.14853	1.58862	0.1326	1.5563	0.14885	1.56399	0.15978
1.55349	0.14756	1.58845	0.13167	1.556	0.14791	1.56358	0.15884
1.55341	0.14659	1.58802	0.13074	1.55597	0.14687	1.56372	0.15766
1.55289	0.14563	1.58772	0.12978	1.55561	0.14599	1.5637	0.15656
1.55308	0.14473	1.58764	0.12875	1.55509	0.14502	1.56325	0.15547
1.55266	0.14376	1.58728	0.12766	1.55536	0.14385	1.56347	0.15439
1.55222	0.14289	1.58668	0.12673	1.55485	0.14303	1.56271	0.15328
1.55216	0.1419	1.58648	0.12584	1.55468	0.14204	1.56292	0.15211
1.5519	0.14086	1.58587	0.12485	1.55458	0.14116	1.56245	0.15095
1.55158	0.13995	1.58595	0.124	1.5541	0.14015	1.562	0.14996
1.55157	0.13891	1.58571	0.12306	1.55411	0.13915	1.56215	0.14886
1.55133	0.13793	1.58485	0.12215	1.55427	0.13826	1.56199	0.14783
1.55124	0.13697	1.58461	0.12111	1.55381	0.13722	1.56188	0.14674
1.551	0.13608	1.58429	0.12017	1.55341	0.1363	1.56152	0.14565
1.55073	0.1352	1.58451	0.11917	1.55286	0.13544	1.56083	0.14482
1.5503	0.13433	1.58394	0.11822	1.5528	0.13443	1.56054	0.14357
1.5504	0.13342	1.58306	0.11733	1.5527	0.13354	1.56053	0.14246
1.54963	0.13247	1.58319	0.11626	1.5526	0.13248	1.56032	0.14139
1.54955	0.13158	1.58252	0.11532	1.55223	0.13153	1.56023	0.14036
1.5494	0.1306	1.58264	0.11444	1.5523	0.13055	1.55996	0.13917
1.54927	0.12959	1.58207	0.11359	1.55192	0.12969	1.56019	0.13808
1.54889	0.12866	1.58151	0.11262	1.5515	0.12879	1.55985	0.13697
1.54899	0.12768	1.58173	0.11172	1.55132	0.12782	1.55922	0.13608
1.54861	0.12667	1.58095	0.11082	1.55101	0.12689	1.55909	0.13492
1.54905	0.12577	1.58094	0.1098	1.55075	0.1259	1.55845	0.13414
1.5484	0.12486	1.58016	0.1089	1.55075	0.125	1.55817	0.13333
1.54822	0.1239	1.57978	0.10801	1.55028	0.12407	1.55734	0.13248
1.5479	0.123	1.57962	0.10708	1.55007	0.1232	1.55781	0.1314
1.54772	0.12196	1.57928	0.10614	1.54984	0.12228	1.55699	0.13036
1.54731	0.12114	1.57853	0.10521	1.54953	0.12134	1.55736	0.1292
1.5475	0.12015	1.57889	0.10424	1.5491	0.12037	1.55711	0.12817
1.54694	0.11924	1.57818	0.10336	1.54895	0.11969	1.55664	0.1271
1.54651	0.11829	1.57779	0.1024	1.54881	0.1186	1.55673	0.12598
1.54679	0.11729	1.57744	0.10148	1.54848	0.11769	1.55645	0.1249
1.5462	0.1164	1.57701	0.10056	1.54827	0.11674	1.55625	0.12381
1.54645	0.11536	1.57715	0.09957	1.54822	0.1158	1.55589	0.12272
1.54599	0.11451	1.57635	0.09878	1.54816	0.11479	1.55559	0.12165
1.54573	0.11347	1.5759	0.09778	1.54759	0.11387	1.55533	0.12054
1.54539	0.11259	1.57592	0.09692	1.54753	0.11294	1.55504	0.11956
1.54525	0.11175	1.57508	0.09608	1.54677	0.11262	1.55497	0.11852
1.54507	0.1108	1.57478	0.0952	1.54682	0.111	1.55421	0.1175
1.54463	0.10992	1.57423	0.09432	1.5466	0.11031	1.55421	0.11647
1.54456	0.10894	1.57403	0.09342	1.54645	0.10922	1.55392	0.1154
1.54409	0.10803	1.57351	0.09251	1.54613	0.10839	1.55394	0.11435
1.54401	0.10713	1.57316	0.0916	1.54618	0.10744	1.55368	0.11333
1.54424	0.10618	1.57259	0.09064	1.5458	0.10641	1.5534	0.11225
1.54359	0.10528	1.57276	0.0898	1.54539	0.10557	1.55304	0.11115
1.5435	0.10439	1.57205	0.08891	1.54464	0.10499	1.55235	0.11034
1.54265	0.10352	1.57163	0.08798	1.54486	0.10379	1.55237	0.10929
1.54275	0.10262	1.57132	0.08711	1.54464	0.10302	1.55179	0.10844
1.54257	0.10174	1.5707	0.08622	1.5441	0.10191	1.55147	0.10739
1.54244	0.10082	1.5707	0.08538	1.54404	0.10115	1.55102	0.10631
1.54255	0.09983	1.56998	0.08441	1.54366	0.10011	1.55103	0.10537
1.54152	0.09896	1.56958	0.08354	1.54351	0.09919	1.5506	0.10426
1.54162	0.09806	1.56892	0.08269	1.54346	0.09833	1.5506	0.10324
1.54118	0.09711	1.56894	0.08175	1.54311	0.09736	1.55035	0.10211
1.54107	0.09624	1.56849	0.08085	1.5428	0.09644	1.55005	0.10114
1.54078	0.09531	1.568	0.07999	1.54279	0.09554	1.54969	0.10015
1.54053	0.09435	1.56752	0.07903	1.5425	0.09459	1.5496	0.09913
1.54001	0.09355	1.56764	0.07814	1.54197	0.09387	1.54911	0.09809
1.5401	0.09258	1.56662	0.07742	1.54135	0.09292	1.54875	0.09699
1.53985	0.09177	1.56638	0.07647	1.54141	0.09212	1.5488	0.09609
1.53983	0.09082	1.56618	0.07567	1.54081	0.09107	1.54854	0.09508
1.53897	0.08995	1.56562	0.0748	1.54069	0.0902	1.54792	0.094
1.53884	0.08911	1.56538	0.07395	1.54049	0.08948	1.54785	0.09305
1.5384	0.08816	1.5647	0.07302	1.54018	0.08847	1.54737	0.09191
1.53829	0.0873	1.56421	0.07217	1.54008	0.08766	1.54746	0.09097
1.53785	0.08635	1.56373	0.0713	1.53911	0.08673	1.5474	0.08991
1.53785	0.08546	1.56328	0.07041	1.53925	0.08584	1.54664	0.08889
1.53785	0.08465	1.5633	0.06955	1.5391	0.08501	1.5461	0.08801
1.53779	0.08366	1.56277	0.06873	1.53864	0.08406	1.546	0.087
1.53733	0.08282	1.56213	0.06786	1.53831	0.08323	1.54561	0.08603
1.53717	0.08192	1.56201	0.06697	1.53803	0.08236	1.54538	0.08507
1.53632	0.08104	1.56137	0.06609	1.53765	0.08141	1.54515	0.08402
1.53643	0.08021	1.56095	0.06526	1.537	0.08057	1.54506	0.08309
1.53616	0.07926	1.56062	0.06441	1.53719	0.07964	1.5441	0.08211
1.53567	0.07844	1.5601	0.06359	1.53682	0.07885	1.54432	0.08113
1.53553	0.07753	1.55997	0.0628	1.53666	0.07785	1.54391	0.08008
1.5353	0.07662	1.5592	0.06198	1.5364	0.07712	1.54359	0.07913
1.5346	0.07576	1.55867	0.06117	1.5357	0.07625	1.54319	0.07818
1.5347	0.07486	1.5586	0.06031	1.53559	0.07536	1.54267	0.07717
1.53439	0.07402	1.55791	0.0595	1.53549	0.07448	1.54279	0.0762
1.53357	0.07328	1.55742	0.05864	1.53526	0.07363	1.54267	0.07531
1.53362	0.07234	1.55638	0.05784	1.5349	0.07284	1.5419	0.0743
1.5334	0.0715	1.55644	0.05702	1.53451	0.07198	1.54166	0.07335
1.5334	0.07062	1.55619	0.05619	1.53437	0.07113	1.54144	0.07239
1.53304	0.06975	1.55562	0.05542	1.53408	0.07027	1.54119	0.07146
1.53249	0.06899	1.55478	0.05458	1.53328	0.0694	1.54047	0.07048
1.53216	0.0681	1.55494	0.05376	1.53323	0.06855	1.5403	0.06955
1.53191	0.06729	1.55446	0.05298	1.5327	0.06767	1.53983	0.06858
1.53139	0.06641	1.55364	0.05221	1.53255	0.06682	1.53967	0.06764
1.53099	0.06559	1.55315	0.05155	1.53201	0.06596	1.53924	0.06673
1.531	0.06469	1.55287	0.05073	1.53164	0.06509	1.53902	0.06575
1.53078	0.06386	1.55203	0.04999	1.53122	0.06426	1.53864	0.06477
1.53032	0.06301	1.55147	0.04921	1.53101	0.0634	1.53789	0.06393
1.52976	0.06217	1.55106	0.04846	1.5308	0.06254	1.53783	0.06298
1.52951	0.06137	1.55061	0.04774	1.53034	0.06176	1.53786	0.06201
1.52941	0.06049	1.54987	0.04689	1.53041	0.06094	1.53742	0.0611
1.52871	0.05971	1.5494	0.0462	1.52975	0.06012	1.53702	0.06014
1.52865	0.05888	1.54893	0.04542	1.52917	0.05928	1.53666	0.05924
1.52804	0.05802	1.5487	0.04464	1.52892	0.05846	1.53622	0.05842
1.52803	0.0573	1.54775	0.04393	1.52861	0.05761	1.53571	0.05749
1.52743	0.05642	1.54726	0.04317	1.52828	0.05678	1.53518	0.05659
1.52757	0.05557	1.5471	0.04241	1.52777	0.05597	1.53509	0.05566
1.52667	0.05482	1.54644	0.04166	1.52733	0.05516	1.53444	0.05481
1.52622	0.05396	1.54605	0.04088	1.52735	0.05433	1.53393	0.05387
1.52602	0.05318	1.54533	0.04019	1.52718	0.0535	1.53374	0.05297
1.526	0.05239	1.54466	0.03944	1.52615	0.0527	1.53332	0.05213
1.52522	0.05153	1.54414	0.03871	1.52604	0.05191	1.53294	0.05116
1.52538	0.05082	1.54396	0.03798	1.52576	0.0511	1.53251	0.05033
1.52481	0.04999	1.54354	0.03723	1.52559	0.05037	1.53217	0.04949
1.52445	0.0492	1.54257	0.03655	1.52472	0.04958	1.53158	0.04856
1.524	0.04843	1.54202	0.03585	1.52448	0.04874	1.53132	0.04773
1.52369	0.04767	1.54173	0.03515	1.52404	0.04802	1.53083	0.04688
1.52349	0.0469	1.5406	0.03444	1.52375	0.04724	1.53027	0.04619
1.52281	0.04611	1.5403	0.03375	1.52324	0.04642	1.52993	0.04528
1.52228	0.04532	1.54008	0.03306	1.52286	0.04564	1.52943	0.04443
1.5219	0.04456	1.53896	0.03234	1.5224	0.04485	1.52926	0.04359
1.52178	0.04379	1.53875	0.03165	1.5221	0.04408	1.52869	0.04273
1.52122	0.04303	1.53802	0.03097	1.5219	0.04329	1.52834	0.0419
1.52078	0.04225	1.5373	0.03028	1.52133	0.04254	1.52802	0.04105
1.52031	0.04149	1.53697	0.02961	1.52045	0.04183	1.52715	0.04024
1.52	0.04074	1.5363	0.02897	1.52073	0.04106	1.52663	0.03943
1.51953	0.03998	1.5358	0.0283	1.52009	0.04029	1.52629	0.03859
1.51922	0.03923	1.53505	0.02765	1.51969	0.03953	1.52618	0.03778
1.51873	0.03849	1.53448	0.02698	1.51895	0.03878	1.52568	0.03694
1.51826	0.03773	1.53398	0.02632	1.5189	0.03801	1.52507	0.03613
1.51801	0.037	1.53313	0.02568	1.5179	0.03751	1.52454	0.03532
1.51745	0.03625	1.53304	0.02503	1.51747	0.03669	1.52442	0.03452
1.5172	0.03552	1.53176	0.0244	1.51713	0.03588	1.52363	0.03372
1.51664	0.03477	1.53135	0.02375	1.51715	0.03512	1.52325	0.03293
1.51605	0.03405	1.5308	0.02313	1.5164	0.03437	1.52262	0.03213
1.51527	0.03335	1.53021	0.02249	1.51563	0.03365	1.52199	0.03134
1.51535	0.03262	1.52958	0.02188	1.51545	0.03292	1.52135	0.03056
1.51454	0.03194	1.52921	0.02127	1.51525	0.0322	1.52121	0.02979
1.51437	0.03122	1.52851	0.02064	1.51457	0.03148	1.52064	0.02902
1.51393	0.03052	1.52721	0.02004	1.51421	0.03075	1.52008	0.02824
1.51305	0.02983	1.52665	0.01946	1.51395	0.03003	1.51985	0.02748
1.51314	0.0291	1.52635	0.01886	1.513	0.02931	1.51894	0.02671
1.51256	0.02844	1.52518	0.01829	1.51263	0.02861	1.51818	0.02597
1.51202	0.02775	1.52529	0.0177	1.51218	0.02789	1.51819	0.02522
1.51134	0.02704	1.52394	0.01715	1.51214	0.0272	1.51768	0.02447
1.511	0.02639	1.52346	0.01657	1.51117	0.02649	1.51733	0.02374
1.51064	0.02569	1.52306	0.01598	1.51092	0.02583	1.51624	0.023
1.50999	0.02503	1.52246	0.01543	1.51037	0.02514	1.51587	0.02229
1.50944	0.02435	1.52172	0.01486	1.50989	0.02446	1.51518	0.02157
1.50904	0.02368	1.52053	0.01431	1.50941	0.02378	1.51474	0.02084
1.50794	0.02304	1.52031	0.01381	1.50884	0.0231	1.51461	0.02015
1.50782	0.02236	1.51945	0.01328	1.50769	0.02243	1.51374	0.01943
1.50789	0.02172	1.51849	0.01276	1.50801	0.02178	1.51328	0.01874
1.50713	0.02108	1.51804	0.01223	1.50736	0.0211	1.51238	0.01805
1.50629	0.02043	1.51718	0.0117	1.50675	0.02046	1.512	0.01736
1.50593	0.01981	1.51663	0.01119	1.506	0.0198	1.51152	0.01668
1.50541	0.01918	1.5156	0.01066	1.50558	0.01914	1.51078	0.01601
1.50454	0.01857	1.51463	0.01015	1.50518	0.01854	1.5103	0.01533
1.50384	0.01795	1.51425	0.00964	1.50434	0.01789	1.50973	0.01466
1.50373	0.01733	1.51317	0.00916	1.50371	0.01728	1.50907	0.014
1.50285	0.01672	1.51295	0.00866	1.50335	0.01664	1.50806	0.01335
1.50264	0.01612	1.51173	0.00816	1.50281	0.01602	1.50796	0.01271
1.502	0.01552	1.51131	0.00769	1.50235	0.0154	1.50745	0.01207
1.50159	0.01494	1.51047	0.00722	1.50156	0.01478	1.50643	0.01143
1.50063	0.01434	1.50972	0.00674	1.50143	0.01417	1.50571	0.01083
1.50039	0.01376	1.50888	0.00628	1.50053	0.01357	1.50518	0.01021
1.4993	0.01319	1.50764	0.0058	1.49998	0.01296	1.50446	0.0096
1.49882	0.01261	1.50686	0.00536	1.4994	0.01237	1.504	0.009
1.49831	0.01205	1.50626	0.0049	1.49891	0.01178	1.50363	0.00839
1.49789	0.01148	1.50591	0.00446	1.49825	0.0112	1.50249	0.00779
1.49694	0.01094	1.50461	0.00403	1.49767	0.01061	1.50211	0.00718
1.49667	0.01039	1.50418	0.00358	1.49707	0.01004	1.50112	0.0066
1.49558	0.00984	1.5034	0.00286	1.49681	0.00948	1.50056	0.00601
1.49529	0.00931	1.50278	0.00252	1.49537	0.00891	1.50007	0.00544
1.49467	0.00877	1.50176	0.00217	1.49528	0.00835	1.49883	0.00486
1.49387	0.00825	1.50099	0.00181	1.49432	0.0078	1.49874	0.00431
1.49324	0.00772	1.50006	0.00144	1.49397	0.00725	1.4979	0.00375
1.49285	0.00721	1.49921	0.00108	1.49335	0.0067	1.49738	0.0032
1.4918	0.00669	1.49829	0.000707559	1.49221	0.00617	1.49638	0.00264
1.49138	0.0062	1.49761	0.000345574	1.49193	0.00563	1.49586	0.00211
1.49064	0.00571	1.496	-8.43733e-06	1.4912	0.00511	1.49521	0.00142
1.48981	0.00521	1.49573	-0.000368678	1.49073	0.00458	1.49453	0.000971779
1.48939	0.00473	1.49454	-0.000726344	1.49008	0.00406	1.49392	0.00052424
1.48846	0.00425	1.49427	-0.00108	1.48918	0.00355	1.49324	6.73154e-05
1.48769	0.00378	1.49307	-0.00142	1.48852	0.00304	1.49189	-0.000391022
1.48693	0.00331	1.49211	-0.00175	1.48793	0.00255	1.49154	-0.000842132
1.48667	0.00259	1.49106	-0.00208	1.48728	0.00187	1.49069	-0.0013
1.48615	0.0022	1.49036	-0.00242	1.4867	0.00145	1.48984	-0.00174
1.48505	0.00181	1.48966	-0.00276	1.48596	0.00103	1.48898	-0.00219
1.48404	0.0014	1.48835	-0.00308	1.48497	0.000600907	1.48821	-0.00264
1.48353	0.00101	1.4879	-0.00341	1.48457	0.000172389	1.4865	-0.00307
1.48293	0.000619263	1.48676	-0.00373	1.48391	-0.00025156	1.48647	-0.00351
1.48158	0.000224137	1.48613	-0.00405	1.48283	-0.000672187	1.48577	-0.00394
1.48139	-0.000166422	1.48489	-0.00436	1.482	-0.00109	1.48456	-0.00437
1.48037	-0.000561549	1.48374	-0.00467	1.48134	-0.00151	1.48418	-0.00478
1.47919	-0.000954201	1.48318	-0.00498	1.48066	-0.00192	1.48339	-0.00521
1.47884	-0.00102	1.48244	-0.00528	1.47982	-0.00233	1.4825	-0.00563
1.4775	-0.00102	1.4813	-0.00559	1.47915	-0.00274	1.48161	-0.00603
1.47649	-0.00102	1.48005	-0.00588	1.47813	-0.00314	1.48089	-0.00645
1.47523	-0.00102	1.47965	-0.00618	1.47745	-0.00354	1.47966	-0.00685
1.47567	-0.00297	1.47847	-0.00646	1.47702	-0.00394	1.47901	-0.00724
1.47465	-0.00329	1.47723	-0.00675	1.47566	-0.00434	1.47868	-0.00762
1.47382	-0.00362	1.47664	-0.00703	1.47513	-0.00473	1.47753	-0.00802
1.47326	-0.00396	1.47555	-0.00731	1.47393	-0.00511	1.47636	-0.0084
1.47243	-0.0043	1.47462	-0.00759	1.47339	-0.00549	1.47561	-0.00878
1.47162	-0.00464	1.47377	-0.00785	1.47253	-0.00588	1.47495	-0.00916
1.4706	-0.00496	1.47267	-0.00812	1.47156	-0.00624	1.47403	-0.00954
1.47003	-0.0053	1.47181	-0.00838	1.47119	-0.00662	1.47318	-0.0099
1.46895	-0.00563	1.47088	-0.00865	1.46997	-0.00698	1.47241	-0.01026
1.46802	-0.00595	1.46969	-0.00891	1.46974	-0.00734	1.47117	-0.01056
1.46702	-0.00628	1.46891	-0.00917	1.46852	-0.00771	1.47245	-0.01254
1.46625	-0.00659	1.46788	-0.00942	1.46788	-0.00807	1.47117	-0.0128
1.46515	-0.0069	1.46677	-0.00968	1.46698	-0.00841	1.47017	-0.01309
1.46456	-0.00722	1.46591	-0.00993	1.46616	-0.00876	1.46902	-0.0134
1.4637	-0.00752	1.46494	-0.01017	1.46508	-0.00911	1.46804	-0.0137
1.4625	-0.00782	1.46391	-0.01042	1.46401	-0.00945	1.4673	-0.014
1.4618	-0.00812	1.46418	-0.01193	1.46326	-0.00979	1.46651	-0.01433
1.46111	-0.00842	1.46278	-0.01205	1.46259	-0.01012	1.46535	-0.01463
1.46032	-0.00871	1.46225	-0.01221	1.46298	-0.01174	1.46422	-0.01496
1.45918	-0.00899	1.46141	-0.0124	1.46241	-0.012	1.46357	-0.01527
1.45839	-0.00928	1.45999	-0.01259	1.46128	-0.01229	1.46285	-0.01558
1.45734	-0.00956	1.4589	-0.01278	1.46016	-0.01259	1.46185	-0.01587
1.4567	-0.00983	1.45799	-0.01298	1.45944	-0.01288	1.46079	-0.01618
1.45538	-0.0101	1.45673	-0.01317	1.45841	-0.01318	1.45981	-0.0165
1.45564	-0.01156	1.45582	-0.01337	1.45753	-0.01347	1.45949	-0.01679
1.45491	-0.01174	1.45516	-0.01357	1.45675	-0.01378	1.45825	-0.01709
1.45404	-0.01195	1.45392	-0.01377	1.45589	-0.01408	1.4571	-0.01739
1.4531	-0.01217	1.45292	-0.01397	1.45501	-0.01438	1.4562	-0.0177
1.45207	-0.01239	1.45176	-0.01417	1.45432	-0.01468	1.45545	-0.01798
1.45097	-0.01263	1.45068	-0.01437	1.45327	-0.01497	1.45453	-0.01827
1.45028	-0.01286	1.44993	-0.01456	1.45189	-0.01526	1.45312	-0.01857
1.44884	-0.01309	1.44884	-0.01474	1.45135	-0.01556	1.45254	-0.01885
1.448	-0.01333	1.44751	-0.01494	1.45047	-0.01584	1.45161	-0.01913
1.44732	-0.01356	1.44708	-0.01512	1.44959	-0.01613	1.4507	-0.01943
1.44628	-0.01377	1.44575	-0.01532	1.44846	-0.01642	1.44944	-0.01971
1.44518	-0.014	1.44475	-0.01551	1.44775	-0.01671	1.44852	-0.01998
1.44414	-0.01421	1.44372	-0.01568	1.4471	-0.01699	1.44768	-0.02026
1.44336	-0.01443	1.44271	-0.01585	1.44606	-0.01728	1.44683	-0.02053
1.44243	-0.01466	1.44153	-0.01604	1.44483	-0.01756	1.44557	-0.02081
1.44137	-0.01486	1.44069	-0.01622	1.44395	-0.01784	1.44481	-0.02109
1.44051	-0.01508	1.43941	-0.01639	1.4434	-0.01812	1.44396	-0.02136
1.43913	-0.01529	1.43831	-0.01657	1.44191	-0.0184	1.44303	-0.02162
1.43843	-0.0155	1.43738	-0.01674	1.44126	-0.01866	1.44234	-0.02189
1.4373	-0.0157	1.4366	-0.0169	1.44079	-0.01895	1.44158	-0.02215
1.43667	-0.0159	1.43532	-0.01707	1.43957	-0.01922	1.44055	-0.02241
1.43553	-0.0161	1.4343	-0.01723	1.43875	-0.01949	1.43928	-0.02268
1.43431	-0.0163	1.43308	-0.01738	1.43786	-0.01977	1.43835	-0.02295
1.43309	-0.0165	1.43197	-0.01754	1.43645	-0.02003	1.43732	-0.0232
1.43245	-0.01669	1.43112	-0.01771	1.43563	-0.0203	1.4363	-0.02347
1.43146	-0.01687	1.42999	-0.01785	1.43474	-0.02057	1.43561	-0.02373
1.43065	-0.01706	1.42904	-0.01801	1.43375	-0.02084	1.43425	-0.02399
1.42908	-0.01724	1.42816	-0.01815	1.4326	-0.02111	1.43307	-0.02426
1.42793	-0.01742	1.42653	-0.0183	1.43204	-0.02138	1.43246	-0.02452
1.42727	-0.0176	1.42575	-0.01845	1.43096	-0.02165	1.43136	-0.02479
1.42619	-0.01777	1.42451	-0.01858	1.43023	-0.02191	1.43033	-0.02504
1.42547	-0.01796	1.42365	-0.01873	1.42933	-0.02219	1.42948	-0.0253
1.42437	-0.01812	1.42268	-0.01888	1.42835	-0.02246	1.42845	-0.02557
1.42321	-0.0183	1.42164	-0.01902	1.42728	-0.02273	1.42743	-0.02583
1.4223	-0.01847	1.42008	-0.01915	1.42649	-0.02302	1.42669	-0.02612
1.42105	-0.01863	1.41927	-0.01928	1.42541	-0.02328	1.42573	-0.02637
1.41997	-0.01881	1.41781	-0.01943	1.42444	-0.02356	1.42422	-0.02664
1.41895	-0.01896	1.417	-0.01956	1.42363	-0.02383	1.42378	-0.0269
1.41813	-0.01913	1.41611	-0.01969	1.42273	-0.0241	1.42259	-0.02717
1.41728	-0.01929	1.41473	-0.01983	1.42191	-0.02437	1.42176	-0.02746
1.41601	-0.01944	1.414	-0.01995	1.42101	-0.02465	1.42057	-0.02772
1.41509	-0.01961	1.41287	-0.02009	1.42016	-0.02496	1.42016	-0.028
1.41424	-0.01976	1.41173	-0.02022	1.41925	-0.02522	1.41907	-0.02829
1.41307	-0.01992	1.4104	-0.02033	1.41821	-0.02552	1.41799	-0.02858
1.41163	-0.02007	1.40967	-0.02046	1.41758	-0.0258	1.41683	-0.02887
1.41094	-0.02021	1.40827	-0.02058	1.41653	-0.02609	1.41623	-0.02915
1.40994	-0.02038	1.4074	-0.02073	1.41567	-0.02639	1.41534	-0.02946
1.40916	-0.02052	1.40641	-0.02084	1.41462	-0.02668	1.41451	-0.02975
1.40789	-0.02067	1.4051	-0.02097	1.41392	-0.02699	1.41369	-0.03005
1.40662	-0.02082	1.40378	-0.02109	1.4129	-0.0273	1.41238	-0.03036
1.40551	-0.02096	1.40307	-0.02123	1.41203	-0.0276	1.41148	-0.03067
1.40431	-0.0211	1.40201	-0.02135	1.41109	-0.02791	1.41035	-0.031
1.40354	-0.02125	1.40091	-0.02145	1.41009	-0.02825	1.40988	-0.03132
1.40242	-0.02138	1.3996	-0.02158	1.40965	-0.02856	1.40892	-0.03165
1.40133	-0.02154	1.3983	-0.02171	1.40857	-0.0289	1.40807	-0.03201
1.40029	-0.02167	1.39722	-0.02182	1.40748	-0.02923	1.40685	-0.03234
1.39936	-0.02183	1.39676	-0.02196	1.4064	-0.02957	1.40608	-0.03269
1.39825	-0.02197	1.39508	-0.02206	1.40616	-0.02991	1.40539	-0.03304
1.39722	-0.02211	1.39394	-0.02219	1.40518	-0.03026	1.40429	-0.0334
1.39621	-0.02227	1.39296	-0.02231	1.40421	-0.03063	1.40362	-0.03378
1.39525	-0.02239	1.39198	-0.02243	1.40382	-0.03099	1.40262	-0.03416
1.39382	-0.02255	1.391	-0.02256	1.40271	-0.03138	1.40181	-0.03457
1.39363	-0.02269	1.3901	-0.02268	1.40158	-0.03175	1.40117	-0.03497
1.39218	-0.02283	1.3887	-0.0228	1.40081	-0.03215	1.40028	-0.03538
1.39093	-0.023	1.38799	-0.02293	1.4008	-0.03255	1.39932	-0.03581
1.38996	-0.02312	1.38666	-0.02304	1.39987	-0.03295	1.39838	-0.03626
1.38887	-0.02328	1.38527	-0.02318	1.3988	-0.03339	1.39778	-0.0367
1.38785	-0.02342	1.38471	-0.0233	1.39788	-0.0338	1.39711	-0.03717
1.38674	-0.02357	1.3834	-0.02343	1.39733	-0.03425	1.39634	-0.03763
1.38583	-0.02374	1.38233	-0.02355	1.39659	-0.03468	1.39564	-0.03816
1.38445	-0.02387	1.3812	-0.02369	1.39562	-0.03512	1.39489	-0.03863
1.38403	-0.02403	1.37997	-0.02382	1.39518	-0.0356	1.39368	-0.03914
1.38267	-0.02417	1.37908	-0.02394	1.39439	-0.03606	1.39314	-0.03966
1.38132	-0.02433	1.37769	-0.02408	1.39363	-0.03654	1.39227	-0.04019
1.38041	-0.0245	1.37672	-0.02421	1.39277	-0.03702	1.39195	-0.04076
1.3798	-0.02464	1.37592	-0.02435	1.39209	-0.03751	1.39118	-0.04131
1.37845	-0.0248	1.37463	-0.0245	1.39151	-0.03801	1.39069	-0.04188
1.37747	-0.02498	1.37374	-0.02463	1.39095	-0.03852	1.38962	-0.04247
1.3766	-0.02512	1.37268	-0.02477	1.38995	-0.03903	1.38896	-0.04304
1.37578	-0.0253	1.37115	-0.02492	1.38915	-0.03956	1.3886	-0.04366
1.37409	-0.02544	1.37051	-0.02506	1.38876	-0.04008	1.38751	-0.04423
1.37378	-0.02563	1.36923	-0.02522	1.38822	-0.04062	1.387	-0.04487
1.37218	-0.02579	1.36818	-0.02536	1.38741	-0.04115	1.38688	-0.04548
1.37117	-0.02595	1.36757	-0.02552	1.38695	-0.04168	1.38567	-0.0461
1.37028	-0.02614	1.36613	-0.02569	1.38593	-0.04224	1.38533	-0.04674
1.36935	-0.0263	1.36509	-0.02584	1.38521	-0.04277	1.38445	-0.04735
1.36803	-0.02648	1.36443	-0.02603	1.38511	-0.04333	1.38404	-0.04801
1.36764	-0.02667	1.36338	-0.02618	1.3843	-0.04386	1.38342	-0.04863
1.36603	-0.02682	1.36228	-0.02636	1.38346	-0.04443	1.38276	-0.04929
1.36518	-0.02705	1.36095	-0.02655	1.3832	-0.045	1.38209	-0.04995
1.36426	-0.02721	1.35993	-0.02672	1.38232	-0.04554	1.38123	-0.05059
1.36279	-0.02741	1.35893	-0.02692	1.38157	-0.04612	1.38065	-0.05124
1.36232	-0.02761	1.35775	-0.0271	1.38129	-0.04666	1.38032	-0.0519
1.361	-0.02779	1.35685	-0.02731	1.38035	-0.04722	1.37972	-0.05254
1.36024	-0.02803	1.35543	-0.02751	1.37976	-0.0478	1.37906	-0.05321
1.35934	-0.02821	1.3547	-0.02772	1.37931	-0.04834	1.37848	-0.05386
1.35858	-0.02844	1.35389	-0.02794	1.37848	-0.04893	1.37797	-0.05451
1.3573	-0.02866	1.35309	-0.02817	1.3777	-0.04948	1.37722	-0.05517
1.3559	-0.02886	1.35212	-0.0284	1.37736	-0.05005	1.37671	-0.05581
1.35544	-0.02913	1.35135	-0.02865	1.37675	-0.0506	1.37631	-0.05649
1.3548	-0.02933	1.35013	-0.02889	1.37623	-0.05116	1.37563	-0.05713
1.35365	-0.0296	1.34903	-0.02916	1.37538	-0.05173	1.37479	-0.05778
1.3524	-0.02985	1.34784	-0.02942	1.37486	-0.05229	1.37429	-0.05844
1.35163	-0.03008	1.347	-0.0297	1.37382	-0.05284	1.37359	-0.05906
1.35067	-0.03037	1.34576	-0.03	1.37373	-0.0534	1.37293	-0.05973
1.34975	-0.03061	1.34517	-0.03028	1.37276	-0.05393	1.37223	-0.06035
1.34857	-0.03092	1.34414	-0.03062	1.37218	-0.05452	1.37208	-0.06102
1.34794	-0.0312	1.34334	-0.03094	1.37172	-0.05505	1.37089	-0.06166
1.34707	-0.0315	1.34263	-0.03128	1.37095	-0.05561	1.37037	-0.06229
1.34622	-0.03181	1.34136	-0.03164	1.3706	-0.05617	1.36986	-0.06294
1.34539	-0.03214	1.34076	-0.032	1.36988	-0.0567	1.36923	-0.06354
1.34455	-0.03246	1.34011	-0.0324	1.36928	-0.05726	1.36881	-0.0642
1.34356	-0.03281	1.33879	-0.03279	1.36906	-0.05779	1.36788	-0.06483
1.34268	-0.03317	1.33815	-0.0332	1.36777	-0.05834	1.3674	-0.06543
1.34154	-0.03353	1.3372	-0.03363	1.36721	-0.05894	1.36682	-0.06609
1.34136	-0.03391	1.33607	-0.03405	1.36655	-0.05944	1.36601	-0.06667
1.3404	-0.03429	1.33581	-0.03452	1.36577	-0.06	1.36516	-0.06731
1.33994	-0.03473	1.33537	-0.03497	1.36521	-0.06052	1.36502	-0.06791
1.33822	-0.0351	1.33422	-0.03545	1.36474	-0.06104	1.36413	-0.0685
1.33812	-0.03556	1.3339	-0.03593	1.36394	-0.06157	1.36394	-0.06913
1.3376	-0.03595	1.33274	-0.03642	1.36354	-0.06209	1.36278	-0.0697
1.33639	-0.0364	1.33204	-0.03694	1.36258	-0.06262	1.36191	-0.07033
1.33584	-0.03684	1.33123	-0.03744	1.36167	-0.06313	1.36117	-0.0709
1.33511	-0.03727	1.33076	-0.03796	1.36135	-0.06365	1.36076	-0.07148
1.33436	-0.03776	1.32991	-0.0385	1.36037	-0.06416	1.36022	-0.07209
1.33363	-0.03818	1.32912	-0.03902	1.35977	-0.06465	1.35946	-0.07264
1.33331	-0.03868	1.32826	-0.03956	1.35896	-0.06517	1.35858	-0.07324
1.33225	-0.03912	1.32756	-0.04008	1.35843	-0.06563	1.35814	-0.07378
1.33172	-0.03958	1.32688	-0.04063	1.35762	-0.06616	1.35723	-0.07435
1.33071	-0.04006	1.32594	-0.04118	1.3571	-0.06663	1.35659	-0.07494
1.32984	-0.04051	1.32551	-0.04172	1.3565	-0.06711	1.35595	-0.07545
1.32918	-0.04101	1.32442	-0.04228	1.35599	-0.0676	1.3553	-0.07603
1.32871	-0.04144	1.32398	-0.04282	1.35476	-0.06804	1.35434	-0.07655
1.32789	-0.04194	1.32363	-0.04337	1.35434	-0.06853	1.35391	-0.07709
1.32768	-0.04238	1.32304	-0.04392	1.35361	-0.06897	1.35305	-0.07764
1.32602	-0.04288	1.32187	-0.04448	1.35275	-0.06944	1.35225	-0.07814
1.3258	-0.04333	1.32127	-0.04503	1.35227	-0.06988	1.3518	-0.07867
1.32487	-0.0438	1.3206	-0.04559	1.35156	-0.07033	1.35049	-0.07918
1.32452	-0.04427	1.31983	-0.04613	1.35048	-0.07075	1.35027	-0.07968
1.32382	-0.04473	1.31909	-0.04671	1.35025	-0.07119	1.34973	-0.08019
1.32289	-0.0452	1.31856	-0.04725	1.34924	-0.0716	1.34899	-0.08068
1.32254	-0.04567	1.31798	-0.04781	1.3485	-0.07202	1.34758	-0.08116
1.32177	-0.04614	1.31706	-0.04837	1.34708	-0.07244	1.34708	-0.08163
1.32095	-0.04657	1.31653	-0.0489	1.34679	-0.07281	1.34631	-0.08208
1.32013	-0.04707	1.31572	-0.04949	1.34572	-0.07325	1.34576	-0.08259
1.31925	-0.04751	1.31527	-0.05002	1.34532	-0.0736	1.34515	-0.08303
1.3185	-0.048	1.31422	-0.05062	1.34439	-0.074	1.34412	-0.08347
1.31796	-0.04845	1.31361	-0.05115	1.34369	-0.07438	1.34313	-0.08395
1.31743	-0.04891	1.31291	-0.05169	1.34287	-0.07473	1.3424	-0.08435
1.31659	-0.04939	1.31212	-0.0523	1.34167	-0.07512	1.34182	-0.08483
1.31587	-0.04984	1.31175	-0.05282	1.34092	-0.07545	1.34067	-0.08523
1.31504	-0.05033	1.31086	-0.05341	1.34019	-0.07581	1.3403	-0.08566
1.31408	-0.05077	1.31042	-0.05396	1.33946	-0.07615	1.33935	-0.0861
1.31348	-0.05125	1.30941	-0.05451	1.3387	-0.07648	1.33828	-0.08649
1.3128	-0.05172	1.30868	-0.0551	1.33772	-0.07684	1.33742	-0.08693
1.31202	-0.05218	1.30791	-0.05563	1.3366	-0.07714	1.33691	-0.08731
1.31168	-0.05266	1.30726	-0.05622	1.33554	-0.07749	1.3357	-0.08773
1.3108	-0.05311	1.30648	-0.05675	1.33469	-0.07782	1.33512	-0.0881
1.31011	-0.05358	1.30623	-0.05731	1.33422	-0.0781	1.33403	-0.08848
1.30909	-0.05405	1.30522	-0.05787	1.33284	-0.07847	1.3334	-0.0889
1.30882	-0.05451	1.30434	-0.05839	1.33202	-0.07874	1.33254	-0.08926
1.30785	-0.05495	1.30377	-0.05897	1.33195	-0.07908	1.33163	-0.08963
1.30709	-0.05543	1.30356	-0.05948	1.33076	-0.0794	1.33055	-0.09002
1.30653	-0.05586	1.30242	-0.05998	1.3297	-0.07968	1.32995	-0.09038
1.30559	-0.05633	1.30173	-0.06052	1.32921	-0.08001	1.32933	-0.09081
1.30477	-0.05675	1.30073	-0.06099	1.32779	-0.08026	1.32822	-0.09117
1.30446	-0.05717	1.3001	-0.06151	1.32722	-0.08061	1.32731	-0.09155
1.30322	-0.0576	1.29951	-0.06197	1.32625	-0.0809	1.32662	-0.09191
1.3027	-0.05799	1.29849	-0.06242	1.32514	-0.08121	1.32554	-0.09229
1.30188	-0.0584	1.298	-0.0629	1.32447	-0.08154	1.32486	-0.09266
1.3013	-0.05874	1.29681	-0.06326	1.32383	-0.08181	1.32367	-0.09301
1.30073	-0.05908	1.29594	-0.06369	1.32241	-0.08215	1.32282	-0.09337
1.29933	-0.05942	1.29542	-0.06404	1.32172	-0.08246	1.322	-0.09377
1.29817	-0.05968	1.2942	-0.06437	1.32086	-0.08277	1.32133	-0.09414
1.29754	-0.05996	1.29341	-0.0647	1.32046	-0.08312	1.32037	-0.09448
1.29644	-0.06019	1.29236	-0.06493	1.31898	-0.0834	1.31911	-0.09484
1.29541	-0.06034	1.29168	-0.0652	1.31818	-0.08376	1.31876	-0.0952
1.2946	-0.06053	1.29064	-0.06536	1.3173	-0.08405	1.31742	-0.09557
1.29338	-0.06057	1.28933	-0.06549	1.31638	-0.08438	1.31696	-0.0959
1.29191	-0.06061	1.28817	-0.06559	1.31539	-0.08472	1.31628	-0.09627
1.29103	-0.06057	1.28679	-0.06555	1.31493	-0.08502	1.31516	-0.09661
1.28964	-0.06043	1.28618	-0.06552	1.31395	-0.08537	1.3142	-0.09694
1.28829	-0.06027	1.28444	-0.06537	1.31317	-0.08568	1.31342	-0.09728
1.28689	-0.05997	1.28261	-0.0651	1.31191	-0.086	1.31212	-0.09762
1.2849	-0.05959	1.28161	-0.06483	1.31115	-0.08633	1.31162	-0.09799
1.28356	-0.05911	1.28013	-0.0644	1.31048	-0.08666	1.31052	-0.09835
1.2815	-0.0585	1.27847	-0.06396	1.30971	-0.08697	1.3097	-0.09865
1.27927	-0.05781	1.27696	-0.06339	1.30896	-0.0873	1.30925	-0.09899
1.27762	-0.05695	1.27506	-0.06268	1.30784	-0.08761	1.30769	-0.09931
1.27532	-0.05603	1.27261	-0.06192	1.30679	-0.08797	1.30719	-0.09969
1.27287	-0.05496	1.27074	-0.06096	1.30627	-0.08829	1.30584	-0.09996
1.2706	-0.05391	1.26858	-0.05996	1.30529	-0.08865	1.30542	-0.10033
1.26853	-0.05272	1.26672	-0.05891	1.30445	-0.08897	1.30401	-0.10063
1.26586	-0.05162	1.2643	-0.05772	1.30334	-0.08928	1.30333	-0.1009
1.26362	-0.05042	1.2621	-0.05668	1.30262	-0.08965	1.30256	-0.10126
1.26142	-0.04936	1.25992	-0.05547	1.30152	-0.08997	1.30151	-0.10149
1.25928	-0.04827	1.25777	-0.05438	1.30094	-0.0903	1.30046	-0.10173
1.2563	-0.04726	1.25547	-0.05322	1.29994	-0.09064	1.29927	-0.10198
1.25428	-0.0462	1.25319	-0.052	1.29949	-0.09094	1.29863	-0.10221
1.25197	-0.04519	1.25133	-0.05085	1.29823	-0.09127	1.29738	-0.10241
1.24954	-0.04407	1.24812	-0.04953	1.29723	-0.09152	1.29618	-0.10255
1.24712	-0.04303	1.24637	-0.04833	1.29647	-0.09184	1.29531	-0.10271
1.2448	-0.04201	1.24396	-0.04714	1.29556	-0.09211	1.29434	-0.10285
1.24304	-0.04096	1.24171	-0.04595	1.29455	-0.09236	1.29307	-0.10292
1.2405	-0.04013	1.23972	-0.04496	1.29377	-0.09265	1.29187	-0.103
1.23863	-0.03914	1.23696	-0.04385	1.29278	-0.09283	1.29096	-0.10301
1.23619	-0.03841	1.23545	-0.04291	1.29207	-0.09313	1.28991	-0.10296
1.23431	-0.03758	1.23324	-0.04194	1.29059	-0.09332	1.28833	-0.10297
1.23238	-0.03685	1.23127	-0.04098	1.28998	-0.09347	1.28667	-0.10291
1.23079	-0.0362	1.22921	-0.04018	1.28864	-0.09363	1.28549	-0.1028
1.22861	-0.03548	1.22734	-0.03931	1.28755	-0.09371	1.28434	-0.10264
1.22676	-0.03491	1.22535	-0.03859	1.28653	-0.09387	1.28357	-0.10253
1.22474	-0.03426	1.22326	-0.03786	1.28563	-0.09389	1.28154	-0.10233
1.22327	-0.03374	1.22167	-0.03711	1.28412	-0.09389	1.28056	-0.10208
1.22155	-0.03313	1.21977	-0.03649	1.28292	-0.09395	1.27906	-0.10181
1.21982	-0.03267	1.21816	-0.03582	1.28157	-0.09386	1.27737	-0.10143
1.2181	-0.03208	1.21619	-0.03522	1.28051	-0.0938	1.27565	-0.10101
1.21666	-0.03165	1.21481	-0.03462	1.27891	-0.09372	1.27406	-0.10054
1.21473	-0.0311	1.21266	-0.034	1.27791	-0.09356	1.27246	-0.10008
1.21283	-0.03063	1.211	-0.03347	1.27665	-0.09347	1.27064	-0.09945
1.21135	-0.03018	1.20937	-0.03287	1.27523	-0.09324	1.26904	-0.09889
1.20936	-0.02964	1.20756	-0.03234	1.2737	-0.09305	1.26695	-0.09815
1.20797	-0.02927	1.20598	-0.0318	1.27234	-0.09287	1.26541	-0.09746
1.20586	-0.02869	1.20437	-0.03122	1.27089	-0.09252	1.26369	-0.09667
1.20413	-0.02833	1.20293	-0.03074	1.26954	-0.09226	1.26181	-0.09579
1.20287	-0.02784	1.20084	-0.03019	1.26783	-0.09191	1.2596	-0.09493
1.20109	-0.02741	1.1993	-0.02969	1.26627	-0.09152	1.25742	-0.0939
1.19953	-0.02705	1.19754	-0.02923	1.26466	-0.0911	1.25538	-0.09284
1.1977	-0.02658	1.19629	-0.02868	1.26326	-0.09056	1.2534	-0.09167
1.19643	-0.02624	1.19451	-0.02829	1.26083	-0.09006	1.25082	-0.09048
1.19459	-0.02585	1.19314	-0.02779	1.25927	-0.08944	1.24811	-0.08915
1.19336	-0.02547	1.19092	-0.02738	1.25719	-0.0888	1.24591	-0.08773
1.19125	-0.02513	1.18971	-0.02697	1.25563	-0.08817	1.24364	-0.08632
1.19002	-0.02476	1.1879	-0.02653	1.25362	-0.08743	1.24113	-0.08475
1.18832	-0.02441	1.18623	-0.02618	1.25167	-0.08676	1.2382	-0.08317
1.187	-0.02412	1.18478	-0.02578	1.24953	-0.08598	1.2354	-0.08165
1.18511	-0.02375	1.18361	-0.02541	1.24793	-0.08531	1.23281	-0.07998
1.18384	-0.0235	1.18198	-0.02509	1.24589	-0.08454	1.23027	-0.07856
1.18232	-0.02316	1.17996	-0.02471	1.2439	-0.08375	1.22751	-0.07698
1.1806	-0.02288	1.1792	-0.02442	1.24195	-0.08299	1.22513	-0.07546
1.17918	-0.02264	1.17749	-0.02411	1.23943	-0.08208	1.22246	-0.07408
1.17786	-0.02235	1.17621	-0.0238	1.23773	-0.08123	1.22011	-0.07259
1.17606	-0.02215	1.17474	-0.02357	1.23551	-0.08021	1.21778	-0.07121
1.17504	-0.02189	1.17311	-0.02325	1.23307	-0.07922	1.2151	-0.06981
1.17337	-0.02166	1.17151	-0.02306	1.23085	-0.07811	1.21261	-0.06845
1.17195	-0.02142	1.17026	-0.02279	1.22863	-0.07701	1.21026	-0.06714
1.17026	-0.02125	1.16862	-0.02255	1.22594	-0.07577	1.20786	-0.06578
1.16922	-0.02114	1.16745	-0.02237	1.22351	-0.07454	1.20577	-0.06457
1.16783	-0.02093	1.16611	-0.02209	1.22115	-0.07329	1.20345	-0.06339
1.16663	-0.02075	1.16464	-0.02195	1.21878	-0.07212	1.20111	-0.06229
1.16512	-0.02059	1.16326	-0.02172	1.21596	-0.071	1.19855	-0.0613
1.16385	-0.02041	1.16158	-0.02153	1.21379	-0.06986	1.19714	-0.06021
1.16242	-0.02025	1.16078	-0.02139	1.21183	-0.06893	1.19498	-0.0593
1.16144	-0.02012	1.15933	-0.02118	1.20943	-0.06781	1.19271	-0.05837
1.15973	-0.01992	1.15779	-0.02105	1.20739	-0.06696	1.19061	-0.05743
1.15839	-0.01985	1.15647	-0.02089	1.20493	-0.06594	1.18877	-0.0565
1.15689	-0.01962	1.15513	-0.02071	1.20325	-0.06503	1.18664	-0.05554
1.15567	-0.01957	1.15394	-0.0206	1.20121	-0.06419	1.18469	-0.05467
1.15422	-0.01938	1.15252	-0.02042	1.19899	-0.06333	1.18249	-0.05372
1.15283	-0.01926	1.15141	-0.0203	1.19675	-0.06253	1.18061	-0.05284
1.15196	-0.01915	1.14996	-0.02019	1.19481	-0.06161	1.17852	-0.05201
1.15011	-0.01898	1.14838	-0.02001	1.19295	-0.06094	1.1762	-0.05112
1.14904	-0.01892	1.14731	-0.01994	1.19088	-0.06006	1.17469	-0.05037
1.14777	-0.01875	1.14597	-0.01977	1.18839	-0.05928	1.17263	-0.04957
1.14643	-0.01867	1.14479	-0.01967	1.18701	-0.05858	1.17104	-0.04883
1.14497	-0.01856	1.14336	-0.01957	1.18485	-0.05769	1.16919	-0.04817
1.14385	-0.01845	1.14171	-0.01941	1.18307	-0.05694	1.16689	-0.04739
1.14241	-0.01836	1.14092	-0.01937	1.18096	-0.0561	1.16575	-0.04678
1.14139	-0.01827	1.13925	-0.0192	1.17879	-0.05529	1.16384	-0.04615
1.14005	-0.01818	1.13837	-0.01914	1.17671	-0.05457	1.16196	-0.04555
1.13855	-0.01812	1.13685	-0.01904	1.17447	-0.05377	1.16081	-0.04502
1.13752	-0.01801	1.13498	-0.01892	1.17302	-0.05308	1.1587	-0.04444
1.13605	-0.01797	1.13437	-0.0189	1.17113	-0.05239	1.15684	-0.04396
1.13462	-0.01788	1.13314	-0.01874	1.16867	-0.0517	1.15538	-0.04345
1.1332	-0.01782	1.13136	-0.01872	1.16674	-0.05112	1.15377	-0.04297
1.13205	-0.01776	1.13019	-0.01863	1.16504	-0.05045	1.15219	-0.04252
1.13114	-0.01769	1.12926	-0.01853	1.16318	-0.04977	1.15059	-0.04205
1.12955	-0.01762	1.128	-0.01853	1.16135	-0.0493	1.14912	-0.04163
1.12842	-0.01758	1.12669	-0.01839	1.16017	-0.04863	1.14741	-0.04122
1.127	-0.0175	1.12558	-0.01837	1.15804	-0.0482	1.14567	-0.04078
1.1257	-0.01746	1.124	-0.01829	1.15656	-0.04765	1.14409	-0.04042
1.12436	-0.01738	1.12285	-0.01822	1.15488	-0.04715	1.14253	-0.04
1.12347	-0.01734	1.12174	-0.0182	1.15296	-0.04675	1.14104	-0.03964
1.12199	-0.01728	1.12022	-0.0181	1.15148	-0.0462	1.13954	-0.03928
1.1206	-0.01724	1.11936	-0.01808	1.14985	-0.04584	1.13786	-0.0389
1.11936	-0.01717	1.11754	-0.01801	1.14794	-0.04536	1.13665	-0.03859
1.11825	-0.01715	1.11657	-0.01795	1.14675	-0.04494	1.13472	-0.03821
1.11708	-0.01708	1.11546	-0.01793	1.14468	-0.04455	1.13334	-0.0379
1.11578	-0.01704	1.11437	-0.01784	1.14291	-0.04414	1.13221	-0.03757
1.11414	-0.017	1.11275	-0.01781	1.14185	-0.04375	1.1303	-0.03722
1.11299	-0.01694	1.11161	-0.01776	1.13988	-0.04338	1.12895	-0.03693
1.11222	-0.01692	1.11064	-0.01771	1.13875	-0.04302	1.12747	-0.0366
1.11081	-0.01686	1.10935	-0.01768	1.13654	-0.04266	1.12612	-0.0363
1.10968	-0.01683	1.10795	-0.01761	1.13527	-0.04232	1.12459	-0.036
1.10821	-0.01678	1.10743	-0.01759	1.13382	-0.04197	1.12296	-0.03569
1.1069	-0.01673	1.1058	-0.01755	1.13243	-0.04168	1.12172	-0.03543
1.10562	-0.01671	1.10423	-0.01749	1.13072	-0.04132	1.12018	-0.03512
1.10472	-0.01665	1.10295	-0.01747	1.1292	-0.04107	1.11878	-0.03486
1.10336	-0.01663	1.10156	-0.01741	1.12776	-0.04072	1.11726	-0.03457
1.10179	-0.01658	1.10078	-0.01738	1.12623	-0.04046	1.11584	-0.0343
1.10109	-0.01655	1.09908	-0.01736	1.12476	-0.04016	1.11485	-0.03404
1.09936	-0.0165	1.09784	-0.01729	1.12303	-0.03987	1.11301	-0.03377
1.09849	-0.01647	1.09641	-0.01728	1.12193	-0.03961	1.11152	-0.03351
1.0972	-0.01644	1.09551	-0.01721	1.12054	-0.03931	1.10986	-0.03325
1.09581	-0.01639	1.09423	-0.01719	1.11861	-0.03907	1.10855	-0.03301
1.09486	-0.01637	1.09319	-0.01716	1.11739	-0.03878	1.10783	-0.03277
1.09338	-0.01632	1.09188	-0.0171	1.11596	-0.03853	1.10592	-0.03251
1.09244	-0.0163	1.09054	-0.0171	1.11412	-0.03829	1.10445	-0.03228
1.0908	-0.01626	1.08956	-0.01703	1.1128	-0.03798	1.10308	-0.03206
1.08975	-0.01622	1.08804	-0.01702	1.11152	-0.0378	1.10151	-0.03181
1.08841	-0.01622	1.08691	-0.01698	1.10979	-0.0375	1.10024	-0.03161
1.08716	-0.01615	1.08569	-0.01693	1.10847	-0.03727	1.09818	-0.03137
1.08598	-0.01614	1.08467	-0.01692	1.10666	-0.03706	1.09749	-0.03116
1.08476	-0.0161	1.0831	-0.01686	1.10569	-0.03677	1.09554	-0.03095
1.08346	-0.01606	1.08183	-0.01684	1.10436	-0.03661	1.09467	-0.03074
1.08227	-0.01605	1.08081	-0.01682	1.10272	-0.03633	1.09325	-0.03055
1.08104	-0.01599	1.07957	-0.01676	1.10119	-0.03614	1.09178	-0.03032
1.07985	-0.01598	1.0784	-0.01676	1.09987	-0.03591	1.09061	-0.03013
1.07857	-0.01595	1.07709	-0.0167	1.09887	-0.03568	1.08908	-0.02993
1.077	-0.0159	1.07606	-0.01668	1.09718	-0.0355	1.08772	-0.02973
1.0765	-0.0159	1.07453	-0.01665	1.09551	-0.03526	1.0863	-0.02955
1.07467	-0.01584	1.07314	-0.0166	1.09433	-0.03509	1.08469	-0.02934
1.07375	-0.01584	1.07279	-0.01659	1.09302	-0.03488	1.08352	-0.02916
1.07204	-0.01581	1.07065	-0.01653	1.09147	-0.03467	1.08234	-0.02897
1.07106	-0.01576	1.06938	-0.01652	1.08996	-0.03451	1.08101	-0.02879
1.06973	-0.01577	1.06841	-0.01648	1.08856	-0.03429	1.0795	-0.02861
1.06882	-0.0157	1.06721	-0.01644	1.08703	-0.03411	1.07807	-0.02842
1.06731	-0.0157	1.06618	-0.01642	1.08577	-0.03394	1.07658	-0.02825
1.06627	-0.01566	1.06479	-0.01637	1.08451	-0.03369	1.0755	-0.02808
1.06498	-0.01563	1.06352	-0.01635	1.08311	-0.03356	1.07417	-0.0279
1.06405	-0.01563	1.0619	-0.01632	1.08155	-0.03334	1.07284	-0.02774
1.06255	-0.01556	1.06117	-0.01627	1.08018	-0.03315	1.07143	-0.02757
1.06139	-0.01558	1.05991	-0.01626	1.07869	-0.033	1.0696	-0.0274
1.06007	-0.01552	1.05886	-0.01621	1.07761	-0.03277	1.06861	-0.02724
1.05914	-0.01551	1.05732	-0.01618	1.07604	-0.03263	1.06704	-0.02707
1.05761	-0.01549	1.05621	-0.01615	1.07502	-0.03245	1.06606	-0.02691
1.05671	-0.01543	1.05508	-0.01611	1.07362	-0.03223	1.06474	-0.02675
1.05506	-0.01546	1.05355	-0.01609	1.07207	-0.03211	1.06317	-0.02659
1.0539	-0.01539	1.0525	-0.01604	1.07026	-0.0319	1.06186	-0.02644
1.05288	-0.01538	1.05155	-0.01601	1.06901	-0.03175	1.06046	-0.02629
1.05134	-0.01536	1.05018	-0.01599	1.06802	-0.0316	1.05924	-0.02614
1.04995	-0.01531	1.04863	-0.01594	1.06648	-0.0314	1.05793	-0.02599
1.04896	-0.01533	1.04727	-0.01592	1.06501	-0.03128	1.05671	-0.02585
1.04772	-0.01526	1.04606	-0.01588	1.06337	-0.03107	1.05524	-0.02571
1.0468	-0.01526	1.04485	-0.01584	1.06265	-0.03094	1.05386	-0.02557
1.0451	-0.01524	1.04391	-0.01582	1.06096	-0.03077	1.05239	-0.02544
1.04445	-0.01518	1.04234	-0.01576	1.05946	-0.03061	1.05085	-0.0253
1.04279	-0.0152	1.0415	-0.01575	1.0583	-0.03046	1.04997	-0.02517
1.04174	-0.01515	1.03994	-0.0157	1.05669	-0.03028	1.04827	-0.02505
1.04038	-0.01514	1.03907	-0.01567	1.05539	-0.03016	1.04739	-0.02491
1.03943	-0.01512	1.03746	-0.01565	1.05403	-0.02997	1.04636	-0.02479
1.03805	-0.01508	1.03641	-0.0156	1.05281	-0.02984	1.04474	-0.02467
1.03695	-0.01507	1.0353	-0.01558	1.05163	-0.02968	1.04329	-0.02455
1.03542	-0.01505	1.03391	-0.01553	1.05015	-0.02954	1.04202	-0.02445
1.0347	-0.01501	1.03263	-0.01551	1.04882	-0.02939	1.04065	-0.02432
1.03294	-0.01501	1.03168	-0.01548	1.04742	-0.02925	1.0393	-0.02422
1.0319	-0.01498	1.03038	-0.01543	1.04602	-0.02911	1.03835	-0.0241
1.03045	-0.01495	1.02894	-0.01541	1.04463	-0.02898	1.037	-0.024
1.0297	-0.01496	1.02772	-0.01537	1.0438	-0.02883	1.03564	-0.02389
1.02829	-0.01489	1.02669	-0.01534	1.04224	-0.0287	1.03445	-0.02378
1.02688	-0.01491	1.02533	-0.01532	1.04051	-0.02857	1.03286	-0.02369
1.02598	-0.01486	1.02436	-0.01527	1.03927	-0.02842	1.03175	-0.02357
1.02445	-0.01484	1.02267	-0.01525	1.03806	-0.02831	1.03032	-0.02348
1.02321	-0.01485	1.02196	-0.01521	1.03665	-0.02815	1.02923	-0.02339
1.02195	-0.01477	1.0205	-0.01518	1.03544	-0.02804	1.02797	-0.02328
1.02082	-0.01481	1.01931	-0.01515	1.03411	-0.02789	1.02671	-0.0232
1.01957	-0.01474	1.01777	-0.01512	1.03252	-0.02773	1.02528	-0.0231
1.01848	-0.01474	1.01648	-0.01509	1.03135	-0.02764	1.02395	-0.02301
1.01747	-0.01474	1.01544	-0.01506	1.02973	-0.02745	1.0226	-0.02292
1.01589	-0.01467	1.01424	-0.01502	1.02846	-0.02736	1.02142	-0.02282
1.01467	-0.01471	1.01339	-0.01501	1.0273	-0.02722	1.01993	-0.02274
1.01343	-0.01464	1.01209	-0.01497	1.02581	-0.02707	1.01884	-0.02265
1.01242	-0.01464	1.01063	-0.01493	1.02455	-0.02698	1.01775	-0.02257
1.01132	-0.01463	1.0096	-0.01491	1.02353	-0.02681	1.01625	-0.02248
1.00991	-0.01457	1.0078	-0.01487	1.02184	-0.02672	1.01484	-0.0224
1.00892	-0.01459	1.00687	-0.01485	1.0207	-0.02658	1.01409	-0.02232
1.00736	-0.01454	1.00598	-0.0148	1.01923	-0.02646	1.01276	-0.02224
1.00625	-0.01452	1.0047	-0.01478	1.01802	-0.02634	1.01101	-0.02216
1.00491	-0.01452	1.00341	-0.01474	1.01664	-0.02622	1.00976	-0.02208
1.00384	-0.01446	1.00195	-0.0147	1.01526	-0.0261	1.00851	-0.022
1.00251	-0.01447	1.00085	-0.01469	1.01424	-0.02601	1.00735	-0.02192
1.00121	-0.01443	0.99955	-0.01464	1.0126	-0.02588	1.00602	-0.02184
1.00017	-0.0144	0.99886	-0.01462	1.01164	-0.02576	1.00528	-0.02176
0.99891	-0.0144	0.99688	-0.01457	1.01012	-0.02568	1.00345	-0.02168
0.99742	-0.01434	0.99611	-0.01455	1.00862	-0.02552	1.00238	-0.02161
0.99635	-0.01436	0.99464	-0.01451	1.00773	-0.02547	1.00088	-0.02153
0.99529	-0.01431	0.99326	-0.01447	1.00623	-0.02531	0.99964	-0.02146
0.99384	-0.01429	0.99224	-0.01445	1.00488	-0.02522	0.99864	-0.02138
0.99275	-0.01429	0.99077	-0.0144	1.00353	-0.02513	0.99715	-0.0213
0.99177	-0.01423	0.98957	-0.01438	1.00229	-0.02498	0.9959	-0.02122
0.99027	-0.01424	0.9887	-0.01434	1.00065	-0.02495	0.99482	-0.02114
0.98896	-0.01419	0.98741	-0.01431	0.99965	-0.02478	0.99341	-0.02107
0.98801	-0.01416	0.98562	-0.01428	0.99841	-0.02473	0.99233	-0.02099
0.98666	-0.01416	0.98501	-0.01424	0.99696	-0.02462	0.991	-0.02091
0.98517	-0.0141	0.98372	-0.01421	0.99593	-0.02451	0.98967	-0.02083
0.9846	-0.01412	0.98208	-0.01417	0.99452	-0.02445	0.98801	-0.02075
0.98311	-0.01406	0.98155	-0.01413	0.99313	-0.02432	0.98726	-0.02067
0.98142	-0.01405	0.98027	-0.01411	0.99205	-0.02425	0.98584	-0.02058
0.98055	-0.01402	0.97862	-0.01406	0.99018	-0.02414	0.98475	-0.02049
0.97917	-0.01398	0.97744	-0.01404	0.9889	-0.02404	0.98333	-0.0204
0.97783	-0.01398	0.97614	-0.014	0.98805	-0.02395	0.98182	-0.0203
0.97659	-0.01392	0.97459	-0.01396	0.98627	-0.02385	0.98063	-0.0202
0.97567	-0.01392	0.97374	-0.01394	0.98543	-0.02376	0.97978	-0.0201
0.97438	-0.01389	0.97226	-0.01388	0.9839	-0.02366	0.97816	-0.01997
0.97299	-0.01385	0.97156	-0.01386	0.98298	-0.02358	0.9767	-0.01984
0.97205	-0.01383	0.97003	-0.01383	0.98137	-0.02349	0.97531	-0.01969
0.97093	-0.0138	0.96864	-0.01378	0.98027	-0.0234	0.97364	-0.01952
0.96947	-0.01377	0.96728	-0.01376	0.97867	-0.02331	0.97304	-0.01932
0.96835	-0.01374	0.96616	-0.01372	0.97741	-0.02322	0.97101	-0.01912
0.96671	-0.0137	0.96495	-0.01369	0.9758	-0.02313	0.96998	-0.0189
0.96545	-0.01369	0.96375	-0.01366	0.97505	-0.02305	0.9683	-0.01871
0.96415	-0.01365	0.96203	-0.01361	0.97362	-0.02296	0.96713	-0.01853
0.96317	-0.01361	0.96151	-0.01359	0.97227	-0.02287	0.96597	-0.01836
0.96231	-0.01359	0.96013	-0.01355	0.9712	-0.02281	0.96456	-0.01819
0.96076	-0.01355	0.95925	-0.01351	0.96974	-0.02269	0.96266	-0.01804
0.9593	-0.01351	0.95788	-0.01348	0.96876	-0.02264	0.96161	-0.01791
0.95843	-0.01348	0.95668	-0.01344	0.96749	-0.02255	0.95989	-0.01776
0.95719	-0.01342	0.95506	-0.01342	0.96564	-0.02246	0.9591	-0.01763
0.95591	-0.0134	0.95418	-0.01338	0.96491	-0.0224	0.95772	-0.01749
0.9545	-0.01334	0.95273	-0.01334	0.96311	-0.02228	0.95592	-0.01736
0.9537	-0.01329	0.95187	-0.01332	0.96231	-0.02224	0.95522	-0.01723
0.95205	-0.01324	0.95031	-0.01327	0.96086	-0.02213	0.9541	-0.01711
0.95079	-0.01315	0.94895	-0.01326	0.95938	-0.02208	0.95214	-0.01699
0.94928	-0.01308	0.94791	-0.01321	0.95846	-0.022	0.95103	-0.01687
0.94832	-0.01296	0.94644	-0.01317	0.95694	-0.02191	0.94975	-0.01675
0.94689	-0.0128	0.94542	-0.01316	0.95547	-0.02187	0.94839	-0.01664
0.94517	-0.0126	0.94387	-0.01311	0.95462	-0.02177	0.94694	-0.01652
0.94399	-0.01235	0.94284	-0.01308	0.95314	-0.02172	0.94567	-0.01641
0.9422	-0.01208	0.94164	-0.01306	0.95198	-0.02166	0.9449	-0.0163
0.94103	-0.01176	0.94034	-0.01301	0.95072	-0.02157	0.9432	-0.01619
0.93894	-0.01144	0.93898	-0.01299	0.94959	-0.02153	0.94193	-0.01608
0.93773	-0.01109	0.93794	-0.01295	0.9479	-0.02144	0.94074	-0.01597
0.93625	-0.01071	0.93682	-0.01292	0.94693	-0.02139	0.93972	-0.01586
0.93452	-0.01034	0.93537	-0.01289	0.94567	-0.02131	0.93845	-0.01576
0.93295	-0.00996	0.93415	-0.01284	0.9446	-0.02125	0.9365	-0.01564
0.93112	-0.00958	0.93296	-0.01282	0.94311	-0.02119	0.93565	-0.01554
0.92989	-0.0092	0.93181	-0.01277	0.94169	-0.02112	0.93404	-0.01543
0.92783	-0.00883	0.93071	-0.01275	0.94055	-0.02106	0.93311	-0.01532
0.92687	-0.00847	0.92957	-0.0127	0.93923	-0.021	0.93159	-0.01522
0.92492	-0.00813	0.92777	-0.01266	0.93822	-0.02092	0.93016	-0.01512
0.92378	-0.00784	0.9269	-0.01262	0.93675	-0.02088	0.92897	-0.01502
0.92233	-0.00758	0.92533	-0.01256	0.93549	-0.02079	0.92753	-0.01491
0.92065	-0.00734	0.9243	-0.01253	0.93401	-0.02074	0.92651	-0.0148
0.919	-0.00712	0.92282	-0.01247	0.93311	-0.02068	0.92508	-0.0147
0.91772	-0.00693	0.922	-0.0124	0.93177	-0.0206	0.92331	-0.0146
0.91628	-0.00676	0.92044	-0.01234	0.93055	-0.02055	0.92255	-0.0145
0.9146	-0.0066	0.91949	-0.01222	0.92929	-0.02047	0.92094	-0.01439
0.91345	-0.00646	0.91803	-0.01209	0.92798	-0.02042	0.92001	-0.01429
0.91232	-0.00635	0.91661	-0.01191	0.92664	-0.02034	0.91875	-0.01419
0.91079	-0.00624	0.91538	-0.01167	0.92516	-0.02029	0.91714	-0.01408
0.9096	-0.00614	0.91384	-0.01144	0.92416	-0.02021	0.91587	-0.01398
0.90857	-0.00605	0.9121	-0.01119	0.92258	-0.02014	0.91461	-0.01388
0.90723	-0.00597	0.91071	-0.01094	0.92183	-0.02007	0.91343	-0.01378
0.90599	-0.0059	0.90904	-0.01068	0.92067	-0.02	0.91216	-0.01368
0.90482	-0.00583	0.90778	-0.0104	0.91899	-0.01991	0.91081	-0.01358
0.90308	-0.00577	0.90653	-0.01012	0.91759	-0.01986	0.90963	-0.01348
0.90226	-0.00571	0.90497	-0.00979	0.91647	-0.01975	0.90861	-0.01337
0.90103	-0.00565	0.90368	-0.00948	0.91489	-0.01968	0.90728	-0.01329
0.89912	-0.0056	0.90214	-0.00917	0.9137	-0.01958	0.90559	-0.01318
0.89832	-0.00555	0.90071	-0.00888	0.91259	-0.01948	0.90466	-0.01308
0.89692	-0.00549	0.8992	-0.0086	0.91104	-0.01937	0.90324	-0.01299
0.89595	-0.00545	0.89745	-0.00833	0.91009	-0.01925	0.90172	-0.01289
0.89465	-0.00541	0.89606	-0.0081	0.90861	-0.01912	0.90089	-0.01281
0.89343	-0.00537	0.89461	-0.00789	0.90722	-0.01899	0.89912	-0.01271
0.89246	-0.00532	0.89345	-0.00771	0.90598	-0.01885	0.89812	-0.01263
0.89074	-0.00528	0.89222	-0.00756	0.90476	-0.01871	0.89695	-0.01254
0.88936	-0.00524	0.89083	-0.00741	0.90309	-0.01856	0.89552	-0.01244
0.88864	-0.0052	0.88963	-0.00729	0.90169	-0.01842	0.89394	-0.01236
0.88719	-0.00517	0.88827	-0.00718	0.90044	-0.01827	0.89293	-0.01226
0.88547	-0.00513	0.88682	-0.00707	0.8991	-0.0181	0.89125	-0.01217
0.88459	-0.0051	0.88565	-0.00698	0.8976	-0.01795	0.89009	-0.01209
0.88337	-0.00506	0.8844	-0.00689	0.89614	-0.01776	0.88874	-0.01199
0.88209	-0.00503	0.88316	-0.00682	0.89496	-0.01759	0.88766	-0.01191
0.88088	-0.005	0.88217	-0.00674	0.89364	-0.01736	0.8864	-0.01182
0.87984	-0.00497	0.88083	-0.00666	0.89242	-0.01715	0.88523	-0.01173
0.8783	-0.00494	0.87927	-0.0066	0.89063	-0.01696	0.88398	-0.01165
0.87743	-0.00491	0.87779	-0.00653	0.88942	-0.01676	0.88222	-0.01156
0.87631	-0.00488	0.87689	-0.00647	0.88759	-0.01661	0.88122	-0.01147
0.8746	-0.00485	0.87549	-0.00641	0.88676	-0.01645	0.87989	-0.01139
0.87322	-0.00482	0.87436	-0.00637	0.88535	-0.01631	0.87872	-0.0113

## Sheet: Figure 2b
CoFeAl-LDH__Potential/ V vs RHE	Current density/ A cm-2	CoFe-LDH__Potential/ V vs RHE	Current density/ A cm-2
1.65448	0.81877	1.65582	0.51923
1.65364	0.81862	1.65617	0.51717
1.65422	0.81478	1.65674	0.51567
1.6544	0.81307	1.6569	0.51384
1.65322	0.81215	1.65679	0.51225
1.65419	0.80913	1.65689	0.5108
1.6539	0.80735	1.65744	0.50881
1.65389	0.80475	1.65741	0.50753
1.65367	0.80362	1.6564	0.50743
1.65374	0.80087	1.65548	0.50671
1.65245	0.80108	1.65612	0.50452
1.65282	0.79825	1.65571	0.50349
1.65282	0.79639	1.65614	0.50175
1.65268	0.79434	1.65643	0.49986
1.65255	0.79166	1.6565	0.49835
1.65235	0.79003	1.65563	0.49829
1.65138	0.78964	1.65532	0.49683
1.65059	0.78847	1.65516	0.4954
1.65044	0.78737	1.65532	0.49388
1.65071	0.78486	1.65579	0.49189
1.6501	0.78291	1.65639	0.48994
1.65054	0.78072	1.65671	0.48813
1.64939	0.77974	1.65651	0.48685
1.64891	0.77892	1.65551	0.48643
1.64882	0.77585	1.65487	0.48598
1.64961	0.77349	1.65565	0.48361
1.64976	0.77121	1.6551	0.48275
1.64947	0.76897	1.65481	0.48188
1.649	0.76751	1.65513	0.47997
1.64847	0.76634	1.65573	0.47782
1.64872	0.76342	1.65489	0.47731
1.64898	0.76123	1.65442	0.47625
1.64891	0.75906	1.65566	0.47384
1.64872	0.75771	1.65507	0.47282
1.64811	0.75575	1.65526	0.47116
1.64745	0.75496	1.65532	0.46947
1.64776	0.75285	1.65214	0.472
1.64806	0.75045	1.65032	0.47267
1.6479	0.74782	1.65092	0.47073
1.64741	0.74625	1.65034	0.47001
1.64769	0.74389	1.65084	0.46787
1.64783	0.74117	1.65134	0.46595
1.6457	0.74262	1.65141	0.46423
1.64628	0.74016	1.65123	0.46313
1.64575	0.7379	1.65163	0.46091
1.64615	0.7361	1.65099	0.46077
1.64615	0.73393	1.65049	0.45935
1.64613	0.7312	1.65147	0.45714
1.64677	0.72787	1.65028	0.45716
1.64632	0.727	1.64994	0.45533
1.64545	0.72551	1.64962	0.4548
1.64594	0.72307	1.64911	0.45389
1.64488	0.72209	1.64885	0.45258
1.6458	0.71902	1.64867	0.45138
1.64558	0.71726	1.64886	0.44982
1.64488	0.71625	1.64895	0.44839
1.64476	0.71447	1.64887	0.44686
1.64438	0.71269	1.64921	0.44481
1.64412	0.71071	1.64957	0.44316
1.64455	0.70806	1.64908	0.44223
1.64444	0.70581	1.64895	0.44086
1.64383	0.70461	1.64904	0.43932
1.64422	0.70236	1.64911	0.43772
1.64377	0.70102	1.64885	0.4365
1.64248	0.69985	1.64853	0.43588
1.64268	0.69763	1.64859	0.43417
1.64265	0.69538	1.64871	0.4328
1.64291	0.69351	1.64843	0.43142
1.6425	0.69196	1.64822	0.43045
1.64235	0.69008	1.64796	0.42914
1.64214	0.6883	1.64769	0.42763
1.64192	0.6861	1.6479	0.42656
1.64167	0.68486	1.64738	0.42537
1.64144	0.68265	1.64726	0.42418
1.64178	0.68066	1.64638	0.42393
1.64145	0.67833	1.64608	0.42287
1.64097	0.6766	1.64487	0.42261
1.64107	0.6744	1.64546	0.42067
1.64096	0.67215	1.64706	0.41772
1.64117	0.67007	1.64671	0.4162
1.64078	0.66847	1.64632	0.41515
1.6404	0.66686	1.64683	0.41352
1.64047	0.66473	1.64597	0.41272
1.64022	0.66288	1.6456	0.41164
1.64031	0.66085	1.64579	0.41009
1.63967	0.65926	1.64613	0.40856
1.63989	0.65717	1.6462	0.40685
1.63958	0.65495	1.64624	0.40527
1.63996	0.65335	1.64585	0.40432
1.63845	0.65287	1.64594	0.40259
1.63862	0.65087	1.64573	0.40162
1.63756	0.6505	1.64558	0.40017
1.6378	0.6476	1.64558	0.39844
1.63746	0.64591	1.64563	0.39747
1.6376	0.64349	1.64502	0.39607
1.63698	0.64264	1.64421	0.39593
1.637	0.64059	1.64398	0.39468
1.63686	0.63839	1.64448	0.39276
1.63611	0.63698	1.64472	0.39104
1.63683	0.63429	1.64344	0.39116
1.6363	0.63264	1.64277	0.39046
1.63656	0.63077	1.64201	0.39026
1.63585	0.62914	1.64206	0.38857
1.63559	0.62777	1.64185	0.3871
1.63577	0.62483	1.64236	0.38525
1.63532	0.62365	1.64316	0.38245
1.63563	0.62124	1.64233	0.38203
1.63541	0.61933	1.64257	0.38083
1.63535	0.61743	1.64281	0.37891
1.6352	0.61526	1.64187	0.37821
1.63453	0.61385	1.64243	0.37631
1.63431	0.61241	1.64219	0.37497
1.63458	0.6096	1.64179	0.37435
1.63438	0.60797	1.64194	0.37284
1.63448	0.60563	1.64164	0.37127
1.63412	0.60383	1.64179	0.36976
1.63389	0.6024	1.64167	0.36879
1.63309	0.60095	1.6419	0.36668
1.63374	0.59866	1.64189	0.36537
1.63346	0.59657	1.6403	0.36567
1.63279	0.59517	1.64048	0.36422
1.63235	0.59368	1.64043	0.36277
1.6324	0.59143	1.64074	0.36117
1.6327	0.58902	1.6402	0.36039
1.63295	0.58673	1.63943	0.3595
1.6324	0.58465	1.63949	0.3581
1.63202	0.58318	1.6394	0.35679
1.63201	0.58167	1.63912	0.3558
1.63195	0.57947	1.63942	0.35381
1.63207	0.57739	1.63896	0.35325
1.6304	0.5783	1.63864	0.35191
1.63079	0.57513	1.63857	0.35057
1.63027	0.57316	1.63769	0.3497
1.63061	0.57144	1.63757	0.34822
1.62961	0.57036	1.63651	0.34828
1.62926	0.56839	1.63741	0.34618
1.62924	0.56688	1.63732	0.34456
1.62952	0.56452	1.63782	0.34293
1.62882	0.56304	1.63693	0.34218
1.62861	0.56126	1.63695	0.34124
1.62863	0.55891	1.63603	0.34011
1.62797	0.55766	1.63634	0.33872
1.62805	0.55598	1.63661	0.33697
1.62807	0.55348	1.63578	0.33635
1.62784	0.55174	1.63573	0.33489
1.62807	0.54947	1.636	0.33343
1.62812	0.54753	1.63604	0.33145
1.62747	0.54564	1.63593	0.33046
1.62804	0.54321	1.63572	0.3294
1.62751	0.5414	1.63507	0.32856
1.62676	0.54063	1.63461	0.32749
1.62677	0.53861	1.63514	0.32583
1.62646	0.53671	1.63466	0.32458
1.62666	0.53481	1.63468	0.32333
1.62649	0.53234	1.63419	0.32199
1.62643	0.53061	1.63499	0.32001
1.62621	0.52869	1.6348	0.31861
1.62595	0.52656	1.6343	0.318
1.62582	0.52448	1.6331	0.31823
1.62561	0.52302	1.63359	0.31601
1.62518	0.52228	1.6331	0.31497
1.62431	0.5211	1.63294	0.31385
1.62475	0.51874	1.633	0.31245
1.62435	0.51702	1.63246	0.31137
1.62437	0.51481	1.63211	0.31017
1.62363	0.5134	1.63243	0.30846
1.62427	0.5113	1.63267	0.30705
1.62393	0.509	1.63214	0.30597
1.62366	0.50704	1.63245	0.30447
1.62369	0.50514	1.63219	0.30346
1.62355	0.50309	1.63148	0.30239
1.62303	0.50171	1.63111	0.30141
1.62277	0.49989	1.63102	0.30039
1.62239	0.49797	1.63098	0.29913
1.6225	0.49607	1.63092	0.29798
1.62202	0.49464	1.63032	0.29656
1.6222	0.49262	1.63086	0.2949
1.62152	0.49124	1.63095	0.29336
1.6213	0.48949	1.63049	0.2925
1.62142	0.48727	1.63021	0.291
1.62139	0.48516	1.63009	0.29013
1.62096	0.48288	1.63013	0.28855
1.62097	0.48148	1.62986	0.28715
1.6213	0.47918	1.62954	0.28632
1.62096	0.47764	1.6293	0.28488
1.62105	0.47517	1.62924	0.28373
1.62069	0.47321	1.62943	0.28228
1.62007	0.47219	1.62903	0.28103
1.6194	0.47095	1.62805	0.28049
1.61954	0.4687	1.62824	0.27935
1.61908	0.46692	1.62771	0.27785
1.61985	0.46474	1.62749	0.27721
1.61816	0.4649	1.62706	0.27609
1.6183	0.46235	1.62708	0.27465
1.61825	0.46013	1.62696	0.27327
1.6184	0.458	1.62619	0.27248
1.61795	0.45668	1.62646	0.27113
1.61735	0.45531	1.6258	0.2704
1.61703	0.45359	1.62533	0.26955
1.6173	0.45124	1.62554	0.26776
1.61686	0.44973	1.62552	0.26646
1.61663	0.4477	1.62515	0.26509
1.61685	0.44544	1.62581	0.26358
1.61651	0.44391	1.62563	0.26206
1.61582	0.44272	1.62468	0.26137
1.61563	0.44045	1.6248	0.26001
1.61579	0.4383	1.62476	0.25864
1.61538	0.4372	1.62453	0.25759
1.61542	0.43512	1.62402	0.25648
1.61473	0.43316	1.62417	0.25528
1.61441	0.43189	1.62337	0.25453
1.61438	0.43026	1.62216	0.25467
1.61386	0.42907	1.62284	0.25262
1.61414	0.42639	1.622	0.2515
1.61392	0.42478	1.62211	0.25005
1.6136	0.4226	1.62192	0.24896
1.6134	0.42081	1.62173	0.24777
1.61295	0.41917	1.6217	0.24637
1.61239	0.41805	1.62193	0.24497
1.61219	0.4158	1.62153	0.24373
1.61172	0.41449	1.62176	0.24233
1.6123	0.41221	1.62139	0.24115
1.6118	0.41021	1.62091	0.2397
1.61164	0.4091	1.62067	0.23856
1.61099	0.40736	1.62084	0.23734
1.61122	0.40555	1.62015	0.23655
1.61102	0.40378	1.61959	0.23591
1.61039	0.402	1.61938	0.23443
1.61077	0.3996	1.6191	0.23334
1.61055	0.39756	1.61905	0.23209
1.61059	0.39578	1.61907	0.23063
1.60997	0.39414	1.61877	0.22968
1.60963	0.39245	1.61893	0.22826
1.60953	0.39065	1.61871	0.2269
1.60916	0.38902	1.61781	0.22636
1.60942	0.38699	1.618	0.22512
1.60899	0.38502	1.6174	0.22421
1.60923	0.38272	1.61675	0.22296
1.60861	0.38124	1.6167	0.2218
1.60867	0.38005	1.61661	0.22069
1.60825	0.37836	1.61651	0.21918
1.60795	0.37598	1.61659	0.21797
1.608	0.3742	1.61636	0.21663
1.60766	0.37235	1.61574	0.21534
1.60757	0.37082	1.6156	0.2146
1.60736	0.36891	1.61539	0.21352
1.60646	0.3681	1.61531	0.2122
1.6067	0.36611	1.6149	0.21147
1.60609	0.36429	1.61494	0.21
1.60581	0.36296	1.61402	0.20898
1.60577	0.36104	1.61383	0.20788
1.60523	0.35925	1.61378	0.20662
1.60495	0.35761	1.61419	0.20531
1.60447	0.35619	1.61341	0.20432
1.6044	0.35431	1.61342	0.20309
1.60406	0.35277	1.61263	0.20192
1.60391	0.35043	1.61276	0.20054
1.60411	0.34853	1.61237	0.19948
1.60345	0.34651	1.61241	0.19832
1.6032	0.34527	1.61213	0.19703
1.60316	0.34319	1.61178	0.19592
1.60284	0.34146	1.61177	0.19481
1.60292	0.33947	1.61114	0.19365
1.60253	0.33788	1.61094	0.19236
1.60218	0.33636	1.6109	0.19108
1.60222	0.33428	1.61043	0.19023
1.60116	0.33314	1.61054	0.18898
1.6011	0.33157	1.6096	0.18809
1.60101	0.32957	1.60991	0.18679
1.60042	0.32788	1.60966	0.18578
1.60055	0.32595	1.60919	0.18461
1.60039	0.32439	1.60892	0.18331
1.60023	0.32268	1.60896	0.18204
1.59985	0.32076	1.60873	0.18099
1.59947	0.31946	1.6085	0.17985
1.59889	0.31775	1.60776	0.17922
1.59881	0.31589	1.60772	0.17775
1.59836	0.31426	1.6078	0.17653
1.59877	0.31243	1.60734	0.17526
1.59865	0.31033	1.60701	0.17413
1.59819	0.30856	1.60671	0.17307
1.59757	0.30754	1.60665	0.17182
1.59732	0.30569	1.60645	0.17084
1.59702	0.30393	1.60614	0.16959
1.5968	0.30233	1.60563	0.16848
1.59659	0.30071	1.60546	0.16746
1.59616	0.29888	1.6052	0.16666
1.5961	0.29699	1.60478	0.16563
1.59601	0.295	1.60427	0.16433
1.59551	0.29361	1.60448	0.16305
1.59517	0.29208	1.60374	0.16212
1.59441	0.291	1.60326	0.16128
1.59451	0.28896	1.60319	0.16004
1.59391	0.28729	1.60254	0.1595
1.59402	0.2854	1.60191	0.15833
1.59385	0.28388	1.60201	0.15719
1.59381	0.28208	1.60178	0.15605
1.59307	0.28068	1.60143	0.15494
1.59266	0.27896	1.60112	0.15369
1.59246	0.27733	1.601	0.15262
1.59251	0.27553	1.60021	0.15143
1.59186	0.27412	1.60029	0.15043
1.59173	0.27219	1.6002	0.14931
1.59113	0.27053	1.59994	0.1482
1.59117	0.2686	1.59968	0.14709
1.59063	0.26729	1.59924	0.146
1.59001	0.26596	1.59895	0.14492
1.58994	0.26423	1.59864	0.14388
1.58942	0.26258	1.59846	0.14267
1.58965	0.26092	1.59802	0.14157
1.5897	0.25913	1.59716	0.141
1.58882	0.25767	1.59722	0.1398
1.58859	0.25593	1.59693	0.13873
1.58812	0.25432	1.5965	0.13752
1.58815	0.25275	1.59623	0.13652
1.58739	0.25106	1.59624	0.13529
1.58741	0.24948	1.59594	0.13423
1.58716	0.24763	1.59538	0.13339
1.58699	0.24593	1.59511	0.13238
1.58654	0.24414	1.59447	0.13153
1.58653	0.24246	1.59403	0.13054
1.58639	0.24088	1.59372	0.12939
1.58553	0.23921	1.59295	0.12828
1.58534	0.23771	1.5931	0.12719
1.585	0.23618	1.59304	0.12605
1.58453	0.23427	1.59267	0.12507
1.58424	0.23295	1.59192	0.12414
1.58403	0.23119	1.59166	0.12303
1.58397	0.22961	1.59165	0.12213
1.58335	0.22812	1.5912	0.12105
1.58309	0.22644	1.5908	0.1199
1.58302	0.22473	1.59005	0.11928
1.58232	0.22309	1.58983	0.11813
1.58239	0.22157	1.58977	0.11698
1.58212	0.21991	1.58933	0.11609
1.58155	0.21834	1.58888	0.11511
1.58133	0.21673	1.58849	0.11415
1.58075	0.21517	1.5883	0.11317
1.5803	0.21354	1.58735	0.11208
1.58042	0.21193	1.58745	0.11104
1.57964	0.21059	1.58689	0.11009
1.5796	0.20882	1.58687	0.10899
1.57864	0.20735	1.58623	0.10794
1.57885	0.20572	1.58626	0.10689
1.57827	0.20402	1.58558	0.10598
1.57816	0.20238	1.58542	0.10495
1.57773	0.201	1.58487	0.10399
1.57741	0.19929	1.58458	0.10292
1.57719	0.19784	1.58413	0.10184
1.5772	0.19613	1.58358	0.10118
1.57621	0.19454	1.58343	0.10024
1.5766	0.19322	1.58265	0.09916
1.57586	0.19149	1.58236	0.09818
1.57543	0.19012	1.58196	0.09725
1.57499	0.18847	1.58197	0.09632
1.575	0.18691	1.58119	0.09543
1.5747	0.18531	1.58026	0.09462
1.57418	0.18364	1.5802	0.09368
1.57324	0.18213	1.57972	0.09274
1.57316	0.18059	1.57913	0.09183
1.57296	0.17911	1.57894	0.09083
1.57285	0.17746	1.57821	0.08998
1.57231	0.17598	1.57829	0.08897
1.57201	0.17453	1.57733	0.0881
1.57168	0.17298	1.57702	0.08716
1.57132	0.17148	1.57645	0.08622
1.57118	0.17005	1.57624	0.08525
1.57079	0.1686	1.57549	0.08422
1.57022	0.16704	1.57574	0.08331
1.56948	0.16546	1.57503	0.08234
1.56907	0.16406	1.5745	0.08146
1.56924	0.16252	1.5746	0.08053
1.56853	0.16106	1.57366	0.07963
1.56815	0.15959	1.57314	0.07873
1.5679	0.15805	1.57259	0.07777
1.56738	0.15654	1.57253	0.07703
1.56719	0.15504	1.57182	0.07606
1.56676	0.15352	1.57134	0.07522
1.56622	0.15204	1.57104	0.07426
1.56606	0.15064	1.57063	0.07333
1.5657	0.14915	1.57027	0.07245
1.56492	0.14765	1.56965	0.07157
1.56493	0.14608	1.56923	0.07075
1.56421	0.14464	1.56863	0.06985
1.56405	0.14324	1.56818	0.06897
1.56328	0.14173	1.56765	0.06809
1.56319	0.14019	1.56699	0.06716
1.56305	0.13876	1.56673	0.06635
1.56237	0.13738	1.56638	0.06546
1.56206	0.13595	1.56581	0.06462
1.56166	0.13454	1.56562	0.06373
1.56145	0.13306	1.56517	0.06285
1.56045	0.13166	1.5641	0.06212
1.56032	0.13021	1.56349	0.06133
1.55989	0.12884	1.56308	0.0605
1.55939	0.12745	1.56245	0.05964
1.559	0.12601	1.56221	0.05881
1.55852	0.12458	1.56179	0.05799
1.55849	0.12324	1.56116	0.05714
1.55764	0.12188	1.56062	0.05646
1.55739	0.12049	1.56004	0.05563
1.55675	0.11905	1.5591	0.05484
1.55665	0.11769	1.55897	0.05399
1.5558	0.11633	1.55828	0.05319
1.5553	0.11493	1.55758	0.05242
1.5553	0.11355	1.55731	0.05162
1.5549	0.11212	1.55701	0.05077
1.55399	0.11088	1.55621	0.05
1.55366	0.10947	1.55541	0.04924
1.55309	0.10821	1.55525	0.04843
1.55243	0.1068	1.55464	0.04764
1.55269	0.10539	1.5537	0.04704
1.55207	0.10406	1.55332	0.04628
1.55165	0.10269	1.55268	0.04554
1.55074	0.10142	1.55243	0.04472
1.55047	0.10007	1.55184	0.044
1.55016	0.0988	1.55092	0.04329
1.54943	0.09752	1.55035	0.04286
1.54925	0.09615	1.54976	0.04206
1.5486	0.09488	1.54937	0.04131
1.54775	0.09367	1.54845	0.04059
1.54756	0.09247	1.54779	0.03986
1.54688	0.09111	1.54736	0.03916
1.54632	0.08983	1.54677	0.03845
1.54597	0.08861	1.54599	0.03777
1.54556	0.08737	1.54563	0.03709
1.54446	0.08615	1.5447	0.03638
1.54451	0.08482	1.54401	0.03569
1.54358	0.08361	1.54347	0.03503
1.54332	0.08238	1.54346	0.03432
1.54293	0.08111	1.54182	0.03366
1.5425	0.07989	1.54136	0.033
1.54164	0.07868	1.54107	0.03234
1.54144	0.07753	1.54024	0.03171
1.54069	0.07629	1.5391	0.03106
1.54016	0.07509	1.53897	0.03041
1.53921	0.0739	1.53841	0.02976
1.53909	0.07274	1.5376	0.02912
1.53834	0.07149	1.53676	0.02851
1.53814	0.07033	1.53617	0.0279
1.53752	0.06915	1.53525	0.02729
1.53663	0.06802	1.53471	0.02671
1.5365	0.06688	1.53395	0.02611
1.53588	0.06569	1.53336	0.02551
1.53499	0.06455	1.53275	0.02492
1.53458	0.06346	1.53198	0.02432
1.53428	0.06232	1.53158	0.02379
1.53347	0.06119	1.53052	0.02325
1.53277	0.06016	1.52955	0.02269
1.53217	0.05909	1.52884	0.02213
1.53173	0.0579	1.52821	0.02157
1.53062	0.05687	1.52697	0.02104
1.5306	0.05581	1.52639	0.02052
1.52957	0.05478	1.52583	0.01998
1.52921	0.05375	1.525	0.01946
1.52829	0.05267	1.52434	0.01894
1.5277	0.0516	1.52317	0.01842
1.52732	0.0506	1.52251	0.0179
1.52638	0.04955	1.52199	0.0174
1.52617	0.04854	1.52139	0.01692
1.52522	0.04752	1.52045	0.01642
1.52478	0.04663	1.51944	0.01592
1.52339	0.04564	1.51898	0.01546
1.52332	0.04468	1.51794	0.01499
1.52267	0.04372	1.51724	0.01451
1.52195	0.04274	1.51661	0.01406
1.52137	0.0418	1.5154	0.01359
1.52046	0.04085	1.51485	0.01315
1.52012	0.03993	1.51405	0.01269
1.51885	0.03903	1.51299	0.01224
1.51793	0.0381	1.51225	0.01182
1.51766	0.0372	1.5116	0.01139
1.51706	0.03631	1.51077	0.01096
1.51636	0.03544	1.50968	0.01056
1.51531	0.03459	1.50859	0.01015
1.51478	0.03372	1.50814	0.00978
1.51424	0.03286	1.50706	0.00936
1.51343	0.03202	1.50623	0.00894
1.51272	0.03118	1.50513	0.00854
1.51182	0.03036	1.50427	0.00816
1.51131	0.02959	1.50366	0.00778
1.51058	0.02879	1.50222	0.00738
1.50975	0.028	1.502	0.00704
1.50876	0.02721	1.50087	0.00668
1.50808	0.02644	1.49983	0.00632
1.50716	0.02567	1.4992	0.00596
1.50654	0.02495	1.49823	0.00561
1.50536	0.02419	1.49734	0.00526
1.50458	0.02348	1.49637	0.00492
1.50387	0.02278	1.49555	0.00459
1.50342	0.02206	1.49463	0.00427
1.50229	0.02136	1.49373	0.00394
1.50141	0.02066	1.49258	0.00361
1.5011	0.01999	1.49219	0.00296
1.50021	0.01932	1.49103	0.00274
1.49896	0.01868	1.48991	0.00247
1.49831	0.01804	1.48903	0.00221
1.49764	0.01741	1.48824	0.00194
1.49639	0.01678	1.48745	0.00169
1.49606	0.01616	1.48607	0.00143
1.49471	0.01556	1.48518	0.00117
1.4936	0.01496	1.48431	0.000910027
1.49299	0.01439	1.48334	0.000655492
1.49236	0.01385	1.48206	0.000386414
1.4915	0.01328	1.48134	0.000132045
1.49053	0.01275	1.48011	-0.000106951
1.48949	0.01219	1.47906	-0.000357497
1.4886	0.01167	1.47826	-0.000611336
1.48796	0.01114	1.47745	-0.000845381
1.48639	0.01063	1.47583	-0.00102
1.48582	0.01014	1.47516	-0.00102
1.48464	0.00968	1.47348	-0.00102
1.4834	0.0092	1.47264	-0.00102
1.4828	0.00875	1.47247	-0.00214
1.48221	0.00829	1.4711	-0.00231
1.48086	0.00784	1.47034	-0.00251
1.48001	0.0074	1.469	-0.00271
1.47965	0.00698	1.46791	-0.00292
1.47803	0.00656	1.4669	-0.00312
1.47717	0.00614	1.46604	-0.0033
1.4763	0.00574	1.46502	-0.00349
1.47542	0.00536	1.46401	-0.00369
1.47412	0.00497	1.46267	-0.00389
1.47332	0.00459	1.46191	-0.0041
1.4725	0.00424	1.46099	-0.00429
1.47144	0.00387	1.45947	-0.00449
1.47046	0.00352	1.45845	-0.00469
1.46921	0.00318	1.45761	-0.00488
1.46797	0.00284	1.4565	-0.00506
1.46714	0.00222	1.45556	-0.00525
1.46651	0.00199	1.45445	-0.00543
1.46472	0.00173	1.45359	-0.00561
1.46402	0.00147	1.45274	-0.00579
1.46282	0.0012	1.45137	-0.00597
1.4617	0.000943766	1.45085	-0.00615
1.46068	0.000665048	1.44948	-0.00632
1.45981	0.000414086	1.44827	-0.00649
1.45885	0.000169024	1.44708	-0.00667
1.45782	-8.65083e-05	1.44638	-0.00683
1.45644	-0.000327703	1.44501	-0.00701
1.45564	-0.000563115	1.44405	-0.00717
1.45468	-0.000803085	1.44284	-0.00734
1.45337	-0.00102	1.44198	-0.00751
1.45228	-0.00102	1.44094	-0.00768
1.45144	-0.00102	1.43973	-0.00784
1.45015	-0.00173	1.43869	-0.008
1.44908	-0.00193	1.43782	-0.00817
1.44818	-0.00213	1.43653	-0.00833
1.44678	-0.00232	1.43547	-0.00848
1.44588	-0.00252	1.43443	-0.00864
1.44439	-0.00271	1.43313	-0.00879
1.44373	-0.00289	1.43226	-0.00895
1.44248	-0.00307	1.43087	-0.0091
1.44125	-0.00326	1.42974	-0.00926
1.44017	-0.00343	1.42836	-0.00942
1.43959	-0.00361	1.42823	-0.00956
1.43833	-0.00377	1.42685	-0.00972
1.43726	-0.00395	1.42618	-0.01095
1.43593	-0.00412	1.42529	-0.01088
1.435	-0.00427	1.42414	-0.01092
1.43391	-0.00442	1.42327	-0.01099
1.43265	-0.00459	1.42193	-0.01109
1.43148	-0.00474	1.42101	-0.0112
1.43072	-0.00489	1.42011	-0.01132
1.42945	-0.00504	1.41903	-0.01144
1.42811	-0.00518	1.41772	-0.01158
1.42709	-0.00533	1.41649	-0.01172
1.42558	-0.00547	1.41566	-0.01183
1.42481	-0.00561	1.41436	-0.01198
1.42313	-0.00575	1.41312	-0.01211
1.42253	-0.00588	1.41181	-0.01225
1.42168	-0.00601	1.41126	-0.0124
1.42049	-0.00615	1.4102	-0.01254
1.4193	-0.00628	1.40898	-0.01268
1.41794	-0.00641	1.40775	-0.01283
1.41675	-0.00653	1.40653	-0.01298
1.41573	-0.00665	1.4059	-0.01312
1.41445	-0.00678	1.40467	-0.01327
1.4136	-0.0069	1.40361	-0.01341
1.41216	-0.00703	1.40231	-0.01356
1.41104	-0.00714	1.40134	-0.0137
1.40986	-0.00727	1.40036	-0.01384
1.409	-0.00739	1.39939	-0.01398
1.40788	-0.0075	1.39808	-0.01412
1.40661	-0.00763	1.3971	-0.01427
1.40524	-0.00774	1.39587	-0.01441
1.40455	-0.00786	1.3949	-0.01455
1.40285	-0.00797	1.39392	-0.01469
1.40198	-0.00808	1.39253	-0.01483
1.40113	-0.0082	1.39147	-0.01497
1.39959	-0.00831	1.39056	-0.01509
1.39882	-0.00843	1.38943	-0.01524
1.39778	-0.00854	1.38794	-0.01537
1.39642	-0.00865	1.38712	-0.01549
1.3953	-0.00876	1.38589	-0.01563
1.39419	-0.00888	1.38523	-0.01575
1.39298	-0.00896	1.38384	-0.01589
1.39186	-0.00907	1.38277	-0.01602
1.39075	-0.00918	1.38186	-0.01614
1.38929	-0.00928	1.38045	-0.01627
1.38842	-0.00938	1.37947	-0.0164
1.38722	-0.00949	1.37856	-0.01651
1.38619	-0.0096	1.37757	-0.01664
1.38577	-0.01114	1.37641	-0.01676
1.38471	-0.01088	1.37525	-0.01688
1.38331	-0.01078	1.37426	-0.017
1.38186	-0.01073	1.37302	-0.01712
1.38101	-0.01072	1.37235	-0.01723
1.37969	-0.01076	1.37094	-0.01735
1.37845	-0.01079	1.36952	-0.01747
1.37714	-0.01085	1.36827	-0.01758
1.37582	-0.0109	1.36719	-0.01769
1.37494	-0.01098	1.36627	-0.0178
1.37388	-0.01105	1.36542	-0.01789
1.37241	-0.01112	1.3645	-0.018
1.37102	-0.01119	1.36291	-0.0181
1.37039	-0.01126	1.3619	-0.0182
1.36893	-0.01135	1.36115	-0.01831
1.36788	-0.01143	1.35964	-0.01841
1.36666	-0.01151	1.35838	-0.01851
1.36544	-0.01157	1.35754	-0.01861
1.36448	-0.01166	1.35627	-0.0187
1.36334	-0.01173	1.35493	-0.0188
1.36238	-0.01181	1.35382	-0.01889
1.36099	-0.01187	1.35282	-0.019
1.35986	-0.01195	1.35198	-0.01909
1.35889	-0.01204	1.35104	-0.01918
1.3575	-0.01211	1.34953	-0.01928
1.35629	-0.01219	1.3486	-0.01938
1.35523	-0.01225	1.34742	-0.01947
1.35435	-0.01232	1.34607	-0.01956
1.35245	-0.01238	1.34531	-0.01966
1.35182	-0.01246	1.3442	-0.01974
1.35061	-0.01255	1.34294	-0.01984
1.34938	-0.01261	1.34159	-0.01993
1.34833	-0.01267	1.34074	-0.02002
1.34678	-0.01275	1.3393	-0.02011
1.34563	-0.01281	1.33886	-0.02019
1.34501	-0.01289	1.33718	-0.02028
1.3437	-0.01296	1.33633	-0.02037
1.34223	-0.01305	1.33455	-0.02046
1.34152	-0.01312	1.33388	-0.02056
1.34013	-0.01318	1.33285	-0.02063
1.33882	-0.01324	1.33192	-0.02073
1.33803	-0.01335	1.33056	-0.02081
1.33655	-0.01341	1.32938	-0.02091
1.33526	-0.01349	1.32846	-0.02101
1.33462	-0.01356	1.32683	-0.02108
1.33299	-0.01364	1.32641	-0.02117
1.33203	-0.01372	1.32489	-0.02126
1.3309	-0.01381	1.32395	-0.02134
1.32968	-0.01389	1.32285	-0.02144
1.32863	-0.01396	1.32149	-0.02152
1.32734	-0.01406	1.3203	-0.02161
1.32612	-0.01413	1.31929	-0.0217
1.32499	-0.01422	1.3181	-0.02179
1.32388	-0.01433	1.31717	-0.02188
1.32249	-0.01441	1.31582	-0.02197
1.32153	-0.01448	1.31481	-0.02207
1.32041	-0.01459	1.31362	-0.02215
1.31903	-0.01467	1.3126	-0.02224
1.31867	-0.01479	1.31142	-0.02234
1.31713	-0.01489	1.3104	-0.02242
1.31577	-0.015	1.30879	-0.02251
1.31506	-0.0151	1.3077	-0.02261
1.31353	-0.01521	1.30676	-0.0227
1.31251	-0.01533	1.30575	-0.02278
1.31131	-0.01546	1.30456	-0.02288
1.31029	-0.01558	1.30346	-0.02296
1.30919	-0.01571	1.3027	-0.02306
1.30776	-0.01586	1.30077	-0.02316
1.30674	-0.016	1.30001	-0.02326
1.30532	-0.01617	1.299	-0.02336
1.30432	-0.01634	1.29775	-0.02347
1.30332	-0.01651	1.29664	-0.02355
1.30251	-0.01672	1.29573	-0.02367
1.30137	-0.01693	1.29439	-0.02377
1.2999	-0.01716	1.29338	-0.02387
1.29928	-0.01741	1.2923	-0.02398
1.29842	-0.01768	1.29121	-0.02409
1.29673	-0.01797	1.29065	-0.02423
1.29589	-0.01827	1.28907	-0.02434
1.29505	-0.01858	1.28773	-0.02445
1.29397	-0.0189	1.28667	-0.02459
1.29306	-0.01924	1.28552	-0.02472
1.29242	-0.0196	1.28455	-0.02487
1.2911	-0.01996	1.28341	-0.02501
1.29013	-0.02034	1.28261	-0.02516
1.28885	-0.02076	1.28139	-0.02532
1.28798	-0.02116	1.28002	-0.02548
1.28721	-0.0216	1.27906	-0.02565
1.28628	-0.02205	1.27837	-0.02582
1.28511	-0.02251	1.27718	-0.02602
1.28402	-0.02299	1.27592	-0.02621
1.28369	-0.02345	1.27499	-0.02641
1.28262	-0.02396	1.27408	-0.02663
1.28105	-0.02446	1.27285	-0.02686
1.28015	-0.02496	1.27229	-0.0271
1.27959	-0.02547	1.27114	-0.02734
1.27844	-0.02599	1.27009	-0.02759
1.27763	-0.02651	1.2689	-0.02788
1.27698	-0.02701	1.26805	-0.02817
1.27583	-0.02752	1.26705	-0.02849
1.27519	-0.02804	1.26605	-0.0288
1.27397	-0.02856	1.26559	-0.02916
1.27341	-0.02908	1.26453	-0.02951
1.27268	-0.0296	1.26368	-0.02989
1.2713	-0.03014	1.26257	-0.03028
1.27065	-0.03065	1.26149	-0.0307
1.26968	-0.03117	1.26083	-0.03112
1.26853	-0.03168	1.25993	-0.03156
1.26739	-0.03221	1.25931	-0.03202
1.26649	-0.03271	1.25834	-0.03248
1.26594	-0.03324	1.25757	-0.03297
1.26479	-0.03375	1.25714	-0.03346
1.26448	-0.03427	1.25604	-0.03397
1.26325	-0.03477	1.2553	-0.03449
1.26218	-0.03527	1.25448	-0.03502
1.26111	-0.03578	1.25367	-0.03557
1.26028	-0.03626	1.25302	-0.03611
1.25946	-0.03675	1.25231	-0.03667
1.25855	-0.03725	1.25152	-0.03724
1.25781	-0.03773	1.25075	-0.03782
1.25656	-0.03821	1.25064	-0.03841
1.25589	-0.03869	1.24936	-0.039
1.25439	-0.03917	1.24877	-0.0396
1.25381	-0.03963	1.248	-0.04019
1.25306	-0.04012	1.24743	-0.04083
1.25189	-0.04059	1.24642	-0.04143
1.25081	-0.04106	1.24559	-0.04205
1.24997	-0.04153	1.24519	-0.04269
1.24931	-0.04201	1.24453	-0.04331
1.24832	-0.0425	1.24405	-0.04396
1.24733	-0.043	1.2433	-0.04458
1.24626	-0.0435	1.24249	-0.04521
1.24528	-0.04401	1.24201	-0.04585
1.24465	-0.04455	1.24109	-0.04647
1.24376	-0.04508	1.24044	-0.0471
1.24264	-0.04564	1.24001	-0.04771
1.24135	-0.04619	1.23925	-0.04831
1.24082	-0.04675	1.23839	-0.0489
1.23987	-0.04734	1.2375	-0.04944
1.23887	-0.04796	1.23695	-0.05
1.23836	-0.04857	1.23644	-0.0505
1.23761	-0.04918	1.23514	-0.05096
1.23619	-0.04982	1.23467	-0.05141
1.23571	-0.05048	1.23339	-0.05179
1.23457	-0.05115	1.23275	-0.05214
1.23399	-0.0518	1.23173	-0.05242
1.2331	-0.05247	1.23081	-0.05263
1.23237	-0.05313	1.22935	-0.05279
1.23148	-0.0538	1.22856	-0.05285
1.23075	-0.05448	1.22727	-0.05282
1.22994	-0.05514	1.22627	-0.05272
1.22879	-0.0558	1.22466	-0.0525
1.22797	-0.05645	1.22301	-0.05224
1.22747	-0.05707	1.22178	-0.05186
1.22646	-0.05768	1.22016	-0.05143
1.22502	-0.05828	1.21834	-0.05095
1.22466	-0.05886	1.21684	-0.05035
1.22395	-0.0594	1.21498	-0.04972
1.22298	-0.05993	1.21328	-0.04898
1.22173	-0.0604	1.21139	-0.04822
1.22095	-0.06082	1.20949	-0.04744
1.21998	-0.06121	1.20777	-0.04669
1.21899	-0.06155	1.20566	-0.04596
1.21806	-0.06184	1.20416	-0.04525
1.21733	-0.06203	1.20257	-0.04455
1.21531	-0.06219	1.20074	-0.04385
1.21443	-0.06226	1.19917	-0.04318
1.21358	-0.06225	1.1972	-0.04252
1.21218	-0.06214	1.19541	-0.04187
1.21099	-0.06196	1.19378	-0.04123
1.20915	-0.06166	1.19213	-0.04064
1.20776	-0.06127	1.19059	-0.0401
1.20655	-0.06075	1.18856	-0.03958
1.20469	-0.06011	1.18753	-0.03914
1.2031	-0.05934	1.18524	-0.0387
1.20179	-0.05848	1.18406	-0.0383
1.19991	-0.05749	1.18241	-0.03792
1.19807	-0.05642	1.18091	-0.03752
1.19611	-0.05529	1.17969	-0.03717
1.19462	-0.0541	1.17794	-0.03678
1.19295	-0.05288	1.17653	-0.03639
1.19059	-0.05164	1.17463	-0.03602
1.18883	-0.05041	1.1732	-0.03561
1.18692	-0.04922	1.17213	-0.03522
1.1852	-0.04805	1.17052	-0.0348
1.18299	-0.04693	1.16876	-0.0344
1.18168	-0.04591	1.16733	-0.034
1.1797	-0.04491	1.16554	-0.03355
1.17796	-0.04402	1.16415	-0.03318
1.17666	-0.04317	1.16246	-0.03277
1.1749	-0.04241	1.16095	-0.03236
1.17368	-0.0417	1.1598	-0.03198
1.17181	-0.04105	1.15835	-0.03155
1.17013	-0.04044	1.15661	-0.03117
1.1688	-0.03985	1.15527	-0.03077
1.16675	-0.03931	1.15351	-0.03036
1.16579	-0.03879	1.15186	-0.02999
1.16426	-0.03829	1.15044	-0.0296
1.16276	-0.03785	1.14871	-0.02923
1.16134	-0.0374	1.14766	-0.02887
1.15987	-0.03702	1.14567	-0.02849
1.15874	-0.03663	1.14439	-0.02817
1.15719	-0.03625	1.14294	-0.02783
1.1554	-0.03589	1.14122	-0.02748
1.15438	-0.03556	1.14006	-0.02719
1.15286	-0.03523	1.13853	-0.02685
1.15132	-0.03488	1.13719	-0.02656
1.15006	-0.03457	1.13586	-0.02627
1.1488	-0.03426	1.13426	-0.02595
1.1473	-0.03396	1.13278	-0.02569
1.14614	-0.03368	1.13086	-0.02539
1.14472	-0.03339	1.13004	-0.02511
1.14355	-0.0331	1.12824	-0.02487
1.14189	-0.03282	1.12716	-0.02457
1.14064	-0.03254	1.12554	-0.02434
1.13965	-0.03225	1.12449	-0.02409
1.13773	-0.03197	1.12269	-0.02383
1.13674	-0.03169	1.1215	-0.02361
1.13508	-0.03141	1.12013	-0.02338
1.13359	-0.03116	1.11936	-0.02316
1.13252	-0.03088	1.11743	-0.02296
1.13148	-0.03067	1.11556	-0.02272
1.12992	-0.03042	1.11474	-0.02255
1.12852	-0.03017	1.11339	-0.02233
1.12729	-0.02992	1.11199	-0.02216
1.12607	-0.02967	1.11027	-0.02201
1.1246	-0.02944	1.10886	-0.02183
1.12321	-0.0292	1.1081	-0.02172
1.12192	-0.02899	1.10638	-0.02157
1.12054	-0.02876	1.10526	-0.02144
1.11933	-0.02854	1.10409	-0.02134
1.11804	-0.02834	1.10315	-0.02121
1.11675	-0.02812	1.10114	-0.02111
1.11521	-0.02792	1.10005	-0.02102
1.114	-0.02771	1.09869	-0.0209
1.11272	-0.02752	1.09754	-0.02082
1.11145	-0.02733	1.09644	-0.02071
1.11042	-0.02714	1.09494	-0.02062
1.10813	-0.02695	1.09361	-0.02054
1.10718	-0.02675	1.0921	-0.02044
1.10633	-0.02657	1.09103	-0.02037
1.10472	-0.02638	1.08971	-0.02029
1.1031	-0.02619	1.08855	-0.0202
1.10199	-0.026	1.0873	-0.02012
1.10038	-0.02582	1.08597	-0.02003
1.09944	-0.02564	1.0844	-0.01995
1.09808	-0.02545	1.08373	-0.01986
1.09723	-0.02527	1.08257	-0.01977
1.09563	-0.02511	1.08066	-0.0197
1.09427	-0.02493	1.07983	-0.01961
1.09275	-0.02475	1.07851	-0.01954
1.09156	-0.02458	1.07703	-0.01947
1.09054	-0.0244	1.07562	-0.01939
1.08911	-0.02424	1.07456	-0.01933
1.08751	-0.02407	1.07341	-0.01926
1.08641	-0.0239	1.07184	-0.01919
1.08515	-0.02374	1.07036	-0.01912
1.08446	-0.02357	1.06947	-0.01905
1.08278	-0.0234	1.0685	-0.019
1.08142	-0.02323	1.06735	-0.01892
1.0799	-0.02305	1.06596	-0.01887
1.07855	-0.02289	1.06482	-0.01882
1.07753	-0.02271	1.06334	-0.01875
1.07618	-0.02254	1.06187	-0.0187
1.07458	-0.02237	1.06081	-0.01863
1.07356	-0.0222	1.05925	-0.01857
1.07237	-0.02202	1.0587	-0.01851
1.07119	-0.02185	1.05705	-0.01845
1.06941	-0.02167	1.05558	-0.0184
1.06814	-0.02149	1.05451	-0.01832
1.06712	-0.02133	1.05346	-0.01827
1.06586	-0.02116	1.05173	-0.01821
1.06442	-0.02099	1.05058	-0.01814
1.06308	-0.02083	1.04945	-0.01809
1.06198	-0.02066	1.04848	-0.01803
1.06046	-0.02049	1.04675	-0.01797
1.05952	-0.0203	1.04544	-0.01792
1.05792	-0.02014	1.04447	-0.01786
1.05665	-0.01996	1.04367	-0.0178
1.05546	-0.0198	1.04203	-0.01775
1.05412	-0.01964	1.04105	-0.01768
1.05294	-0.01948	1.03957	-0.01762
1.05151	-0.01933	1.03811	-0.01757
1.05051	-0.01918	1.03697	-0.01751
1.04909	-0.01903	1.036	-0.01746
1.04775	-0.01889	1.03427	-0.0174
1.04624	-0.01874	1.03321	-0.01734
1.04532	-0.0186	1.03183	-0.01729
1.04407	-0.01846	1.0306	-0.01722
1.04249	-0.01833	1.02989	-0.01717
1.04158	-0.0182	1.02824	-0.01711
1.04	-0.01807	1.02668	-0.01704
1.03893	-0.01795	1.0258	-0.017
1.03794	-0.01783	1.02474	-0.01694
1.03628	-0.01772	1.02335	-0.01688
1.03504	-0.0176	1.02205	-0.01683
1.03372	-0.01749	1.0209	-0.01676
1.03249	-0.01738	1.01969	-0.01672
1.03133	-0.01726	1.01862	-0.01665
1.03011	-0.01717	1.01691	-0.0166
1.02854	-0.01706	1.01619	-0.01655
1.02756	-0.01696	1.01488	-0.01648
1.02617	-0.01687	1.01342	-0.01644
1.02519	-0.01677	1.01219	-0.01637
1.02371	-0.01668	1.01071	-0.01631
1.0224	-0.01658	1.00949	-0.01626
1.02135	-0.0165	1.00827	-0.0162
1.02012	-0.01641	1.00722	-0.01615
1.01857	-0.01633	1.00574	-0.01609
1.01735	-0.01624	1.00477	-0.01603
1.01638	-0.01616	1.00338	-0.01597
1.01466	-0.01609	1.00224	-0.01591
1.0136	-0.016	1.00076	-0.01586
1.01255	-0.01592	0.99963	-0.0158
1.01159	-0.01585	0.99849	-0.01574
1.0097	-0.01578	0.99736	-0.01569
1.00849	-0.0157	0.99589	-0.01564
1.00761	-0.01563	0.99425	-0.01559
1.00639	-0.01556	0.99337	-0.01554
1.00501	-0.01548	0.99207	-0.01549
1.00422	-0.01541	0.99069	-0.01544
1.0025	-0.01534	0.98989	-0.0154
		0.98834	-0.01535
		0.98679	-0.0153
		0.98583	-0.01525
		0.98469	-0.0152
		0.9834	-0.01515
		0.98227	-0.01511
		0.98054	-0.01505
		0.97967	-0.01501
		0.97837	-0.01497
		0.97699	-0.01491
		0.97619	-0.01487
		0.97447	-0.01482
		0.97317	-0.01477
		0.97221	-0.01472
		0.97082	-0.01467
		0.96952	-0.01461

## Sheet: Figure 2c
0.2 A cm-2__CoFeAl-LDH__Time/h	Voltage/V	0.5 A cm-2__CoFeAl-LDH__Time/h	Voltage/V	1.0 A cm-2__CoFeAl-LDH__Time/h	Voltage/V	0.2 A cm-2__CoFe-LDH__Time/h	Voltage/V
0	2.4	0	2.342	0	2.76	0	2.459
0.01	2.487	0.01	2.362	0.01	2.764	0.01	2.477
0.01	2.488	0.01	2.371	0.01	2.764	0.01	2.48
0.01	2.485	0.01	2.377	0.01	2.766	0.01	2.483
0.01	2.481	0.01	2.382	0.01	2.764	0.01	2.487
0.02	2.479	0.02	2.384	0.02	2.765	0.02	2.492
0.02	2.476	0.02	2.388	0.02	2.768	0.02	2.497
0.02	2.474	0.02	2.39	0.02	2.766	0.02	2.498
0.02	2.471	0.03	2.392	0.02	2.767	0.03	2.498
0.03	2.47	0.03	2.395	0.03	2.765	0.03	2.497
0.03	2.467	0.03	2.396	0.03	2.764	0.03	2.494
0.03	2.466	0.03	2.397	0.03	2.765	0.03	2.492
0.04	2.465	0.04	2.4	0.04	2.765	0.04	2.491
0.04	2.463	0.04	2.401	0.04	2.765	0.04	2.49
0.04	2.462	0.04	2.403	0.04	2.764	0.04	2.492
0.04	2.46	0.04	2.404	0.04	2.765	0.04	2.488
0.05	2.459	0.05	2.406	0.05	2.765	0.05	2.489
0.05	2.458	0.05	2.408	0.05	2.766	0.05	2.488
0.05	2.455	0.05	2.408	0.05	2.765	0.05	2.489
0.06	2.454	0.06	2.41	0.06	2.762	0.06	2.49
0.06	2.453	0.06	2.411	0.06	2.765	0.06	2.49
0.06	2.452	0.06	2.411	0.06	2.764	0.06	2.491
0.06	2.451	0.06	2.414	0.06	2.76	0.06	2.491
0.07	2.45	0.07	2.415	0.07	2.763	0.07	2.49
0.07	2.45	0.07	2.414	0.07	2.762	0.07	2.49
0.07	2.448	0.07	2.414	0.07	2.761	0.07	2.491
0.08	2.448	0.08	2.418	0.08	2.76	0.08	2.492
0.08	2.447	0.08	2.417	0.08	2.76	0.08	2.489
0.08	2.446	0.08	2.419	0.08	2.762	0.08	2.488
0.08	2.445	0.08	2.42	0.08	2.76	0.08	2.49
0.09	2.445	0.09	2.421	0.09	2.761	0.09	2.491
0.09	2.444	0.09	2.418	0.09	2.76	0.09	2.491
0.09	2.443	0.09	2.422	0.09	2.76	0.09	2.488
0.09	2.442	0.09	2.42	0.09	2.76	0.09	2.488
0.1	2.442	0.1	2.423	0.1	2.76	0.1	2.488
0.1	2.442	0.1	2.422	0.1	2.758	0.1	2.488
0.1	2.44	0.1	2.425	0.1	2.758	0.1	2.491
0.11	2.44	0.11	2.426	0.11	2.76	0.11	2.492
0.11	2.44	0.11	2.427	0.11	2.757	0.11	2.488
0.11	2.44	0.11	2.424	0.11	2.757	0.11	2.489
0.11	2.439	0.11	2.427	0.11	2.758	0.11	2.491
0.12	2.439	0.12	2.428	0.12	2.757	0.12	2.491
0.12	2.438	0.12	2.428	0.12	2.757	0.12	2.492
0.12	2.438	0.12	2.431	0.12	2.756	0.12	2.492
0.12	2.437	0.13	2.431	0.13	2.758	0.13	2.492
0.13	2.437	0.13	2.429	0.13	2.757	0.13	2.492
0.13	2.436	0.13	2.432	0.13	2.757	0.13	2.49
0.13	2.436	0.13	2.432	0.13	2.754	0.13	2.492
0.14	2.436	0.14	2.434	0.14	2.757	0.14	2.491
0.14	2.436	0.14	2.434	0.14	2.756	0.14	2.492
0.14	2.436	0.14	2.433	0.14	2.756	0.14	2.492
0.14	2.435	0.14	2.436	0.14	2.754	0.14	2.492
0.15	2.435	0.15	2.435	0.15	2.755	0.15	2.491
0.15	2.434	0.15	2.437	0.15	2.755	0.15	2.491
0.15	2.434	0.15	2.439	0.15	2.754	0.15	2.492
0.16	2.434	0.16	2.436	0.16	2.754	0.16	2.492
0.16	2.434	0.16	2.435	0.16	2.754	0.16	2.493
0.16	2.434	0.16	2.437	0.16	2.754	0.16	2.492
0.16	2.433	0.16	2.437	0.16	2.753	0.16	2.491
0.17	2.433	0.17	2.44	0.17	2.753	0.17	2.492
0.17	2.433	0.17	2.439	0.17	2.753	0.17	2.495
0.17	2.432	0.17	2.439	0.17	2.753	0.17	2.492
0.18	2.432	0.18	2.442	0.18	2.754	0.18	2.492
0.18	2.432	0.18	2.438	0.18	2.753	0.18	2.493
0.18	2.432	0.18	2.442	0.18	2.753	0.18	2.493
0.18	2.432	0.18	2.44	0.18	2.754	0.18	2.492
0.19	2.432	0.19	2.442	0.19	2.755	0.19	2.493
0.19	2.432	0.19	2.442	0.19	2.751	0.19	2.494
0.19	2.431	0.19	2.445	0.19	2.752	0.19	2.492
0.19	2.431	0.19	2.443	0.19	2.754	0.19	2.493
0.2	2.431	0.2	2.445	0.2	2.751	0.2	2.492
0.2	2.432	0.2	2.445	0.2	2.752	0.2	2.493
0.2	2.431	0.2	2.447	0.2	2.752	0.2	2.495
0.21	2.431	0.21	2.447	0.21	2.75	0.21	2.492
0.21	2.431	0.21	2.446	0.21	2.752	0.21	2.493
0.21	2.431	0.21	2.449	0.21	2.749	0.21	2.495
0.21	2.431	0.21	2.448	0.21	2.751	0.21	2.492
0.22	2.432	0.22	2.446	0.22	2.749	0.22	2.493
0.22	2.432	0.22	2.449	0.22	2.75	0.22	2.493
0.22	2.432	0.22	2.447	0.22	2.75	0.22	2.495
0.23	2.431	0.23	2.45	0.23	2.75	0.23	2.493
0.23	2.431	0.23	2.448	0.23	2.75	0.23	2.493
0.23	2.431	0.23	2.449	0.23	2.749	0.23	2.493
0.23	2.432	0.23	2.452	0.23	2.749	0.23	2.495
0.24	2.431	0.24	2.451	0.24	2.749	0.24	2.495
0.24	2.432	0.24	2.453	0.24	2.749	0.24	2.493
0.24	2.432	0.24	2.453	0.24	2.749	0.24	2.493
0.24	2.431	0.24	2.451	0.24	2.749	0.24	2.493
0.25	2.431	0.25	2.454	0.25	2.747	0.25	2.493
0.25	2.432	0.25	2.452	0.25	2.748	0.25	2.492
0.25	2.431	0.25	2.454	0.25	2.747	0.25	2.492
0.26	2.431	0.26	2.455	0.26	2.748	0.26	2.493
0.26	2.432	0.26	2.453	0.26	2.747	0.26	2.493
0.26	2.432	0.26	2.456	0.26	2.747	0.26	2.495
0.26	2.432	0.26	2.452	0.26	2.747	0.26	2.492
0.27	2.431	0.27	2.455	0.27	2.749	0.27	2.493
0.27	2.431	0.27	2.458	0.27	2.747	0.27	2.494
0.27	2.431	0.27	2.457	0.27	2.748	0.27	2.493
0.28	2.431	0.28	2.458	0.28	2.748	0.28	2.493
0.28	2.431	0.28	2.458	0.28	2.747	0.28	2.492
0.28	2.432	0.28	2.458	0.28	2.748	0.28	2.492
0.28	2.431	0.28	2.458	0.28	2.749	0.28	2.492
0.29	2.431	0.29	2.458	0.29	2.747	0.29	2.493
0.29	2.431	0.29	2.458	0.29	2.746	0.29	2.494
0.29	2.431	0.29	2.461	0.29	2.747	0.29	2.492
0.29	2.431	0.29	2.458	0.29	2.746	0.29	2.491
0.3	2.431	0.3	2.461	0.3	2.747	0.3	2.492
0.3	2.431	0.3	2.462	0.3	2.746	0.3	2.492
0.3	2.431	0.3	2.462	0.3	2.746	0.3	2.494
0.31	2.431	0.31	2.462	0.31	2.746	0.31	2.494
0.31	2.431	0.31	2.461	0.31	2.746	0.31	2.491
0.31	2.431	0.31	2.462	0.31	2.746	0.31	2.492
0.31	2.431	0.31	2.464	0.31	2.747	0.31	2.492
0.32	2.431	0.32	2.462	0.32	2.745	0.32	2.49
0.32	2.431	0.32	2.463	0.32	2.746	0.32	2.49
0.32	2.431	0.32	2.464	0.32	2.747	0.32	2.49
0.33	2.431	0.33	2.463	0.33	2.745	0.32	2.489
0.33	2.431	0.33	2.466	0.33	2.746	0.33	2.492
0.33	2.431	0.33	2.467	0.33	2.744	0.33	2.491
0.33	2.43	0.33	2.467	0.33	2.746	0.33	2.49
0.34	2.431	0.34	2.465	0.34	2.746	0.34	2.491
0.34	2.431	0.34	2.467	0.34	2.746	0.34	2.492
0.34	2.43	0.34	2.465	0.34	2.745	0.34	2.487
0.34	2.431	0.34	2.468	0.34	2.745	0.34	2.488
0.35	2.431	0.35	2.467	0.35	2.745	0.35	2.487
0.35	2.431	0.35	2.467	0.35	2.743	0.35	2.488
0.35	2.431	0.35	2.47	0.35	2.746	0.35	2.488
0.36	2.431	0.36	2.468	0.36	2.745	0.36	2.488
0.36	2.431	0.36	2.468	0.36	2.744	0.36	2.487
0.36	2.431	0.36	2.471	0.36	2.745	0.36	2.487
0.36	2.431	0.36	2.47	0.36	2.746	0.36	2.487
0.37	2.431	0.37	2.471	0.37	2.744	0.37	2.487
0.37	2.431	0.37	2.47	0.37	2.745	0.37	2.487
0.37	2.431	0.37	2.471	0.37	2.744	0.37	2.485
0.38	2.431	0.38	2.472	0.38	2.746	0.38	2.485
0.38	2.432	0.38	2.472	0.38	2.744	0.38	2.486
0.38	2.431	0.38	2.475	0.38	2.745	0.38	2.487
0.38	2.431	0.38	2.475	0.38	2.743	0.38	2.487
0.39	2.431	0.39	2.473	0.39	2.744	0.39	2.485
0.39	2.431	0.39	2.475	0.39	2.743	0.39	2.485
0.39	2.431	0.39	2.475	0.39	2.742	0.39	2.484
0.39	2.431	0.39	2.473	0.39	2.743	0.39	2.484
0.4	2.431	0.4	2.475	0.4	2.743	0.4	2.484
0.4	2.431	0.4	2.476	0.4	2.741	0.4	2.485
0.4	2.431	0.4	2.474	0.4	2.743	0.4	2.484
0.41	2.432	0.41	2.477	0.41	2.744	0.41	2.483
0.41	2.432	0.41	2.476	0.41	2.742	0.41	2.482
0.41	2.431	0.41	2.476	0.41	2.742	0.41	2.482
0.41	2.432	0.41	2.479	0.41	2.742	0.41	2.483
0.42	2.432	0.42	2.477	0.42	2.742	0.42	2.483
0.42	2.431	0.42	2.478	0.42	2.742	0.42	2.484
0.42	2.431	0.42	2.476	0.42	2.741	0.42	2.484
0.43	2.431	0.42	2.479	0.43	2.741	0.43	2.484
0.43	2.432	0.43	2.479	0.43	2.743	0.43	2.484
0.43	2.431	0.43	2.477	0.43	2.742	0.43	2.481
0.43	2.432	0.43	2.48	0.43	2.741	0.43	2.482
0.44	2.432	0.44	2.481	0.44	2.741	0.44	2.484
0.44	2.432	0.44	2.481	0.44	2.741	0.44	2.484
0.44	2.431	0.44	2.481	0.44	2.742	0.44	2.483
0.44	2.432	0.44	2.48	0.44	2.741	0.44	2.48
0.45	2.432	0.45	2.483	0.45	2.741	0.45	2.481
0.45	2.432	0.45	2.482	0.45	2.74	0.45	2.481
0.45	2.432	0.45	2.484	0.45	2.741	0.45	2.48
0.46	2.432	0.46	2.481	0.46	2.741	0.46	2.482
0.46	2.432	0.46	2.481	0.46	2.741	0.46	2.482
0.46	2.432	0.46	2.486	0.46	2.742	0.46	2.482
0.46	2.432	0.46	2.482	0.46	2.742	0.46	2.482
0.47	2.432	0.47	2.486	0.47	2.741	0.47	2.484
0.47	2.432	0.47	2.481	0.47	2.74	0.47	2.483
0.47	2.432	0.47	2.484	0.47	2.741	0.47	2.48
0.48	2.432	0.48	2.486	0.48	2.739	0.48	2.479
0.48	2.432	0.48	2.484	0.48	2.738	0.48	2.48
0.48	2.432	0.48	2.486	0.48	2.739	0.48	2.48
0.48	2.432	0.48	2.486	0.48	2.739	0.48	2.48
0.49	2.432	0.49	2.486	0.49	2.739	0.49	2.48
0.49	2.432	0.49	2.488	0.49	2.739	0.49	2.48
0.49	2.432	0.49	2.487	0.49	2.739	0.49	2.48
0.49	2.432	0.49	2.487	0.49	2.74	0.49	2.48
0.5	2.432	0.5	2.486	0.5	2.739	0.5	2.479
0.5	2.432	0.5	2.49	0.5	2.739	0.5	2.479
0.5	2.432	0.5	2.487	0.5	2.74	0.5	2.479
0.51	2.432	0.51	2.489	0.51	2.739	0.51	2.479
0.51	2.432	0.51	2.491	0.51	2.739	0.51	2.478
0.51	2.432	0.51	2.489	0.51	2.739	0.51	2.479
0.51	2.432	0.51	2.492	0.51	2.738	0.51	2.479
0.52	2.432	0.52	2.492	0.52	2.738	0.52	2.479
0.52	2.432	0.52	2.49	0.52	2.739	0.52	2.479
0.52	2.432	0.52	2.49	0.52	2.738	0.52	2.479
0.53	2.432	0.53	2.492	0.53	2.739	0.53	2.48
0.53	2.433	0.53	2.489	0.53	2.738	0.53	2.478
0.53	2.432	0.53	2.492	0.53	2.739	0.53	2.475
0.53	2.433	0.53	2.491	0.53	2.737	0.53	2.475
0.54	2.432	0.54	2.491	0.54	2.739	0.54	2.475
0.54	2.432	0.54	2.494	0.54	2.737	0.54	2.475
0.54	2.432	0.54	2.493	0.54	2.739	0.54	2.475
0.54	2.432	0.54	2.494	0.54	2.739	0.54	2.475
0.55	2.432	0.55	2.493	0.55	2.739	0.55	2.475
0.55	2.433	0.55	2.494	0.55	2.737	0.55	2.475
0.55	2.432	0.55	2.492	0.55	2.737	0.55	2.474
0.56	2.432	0.56	2.496	0.56	2.738	0.56	2.475
0.56	2.432	0.56	2.495	0.56	2.739	0.56	2.475
0.56	2.432	0.56	2.493	0.56	2.737	0.56	2.474
0.56	2.432	0.56	2.496	0.56	2.737	0.56	2.475
0.57	2.432	0.57	2.497	0.57	2.737	0.57	2.475
0.57	2.432	0.57	2.495	0.57	2.737	0.57	2.475
0.57	2.432	0.57	2.498	0.57	2.737	0.57	2.475
0.58	2.432	0.58	2.498	0.58	2.737	0.58	2.475
0.58	2.433	0.58	2.496	0.58	2.737	0.58	2.474
0.58	2.432	0.58	2.496	0.58	2.736	0.58	2.473
0.58	2.432	0.58	2.498	0.58	2.737	0.58	2.474
0.59	2.432	0.59	2.497	0.59	2.737	0.59	2.474
0.59	2.432	0.59	2.499	0.59	2.736	0.59	2.475
0.59	2.433	0.59	2.501	0.59	2.737	0.59	2.474
0.59	2.434	0.59	2.499	0.59	2.737	0.59	2.474
0.6	2.433	0.6	2.498	0.6	2.736	0.6	2.474
0.6	2.432	0.6	2.501	0.6	2.736	0.6	2.474
0.6	2.433	0.6	2.499	0.6	2.737	0.6	2.474
0.61	2.433	0.61	2.499	0.61	2.736	0.61	2.474
0.61	2.432	0.61	2.501	0.61	2.738	0.61	2.474
0.61	2.433	0.61	2.5	0.61	2.736	0.61	2.473
0.61	2.433	0.61	2.501	0.61	2.735	0.61	2.474
0.62	2.432	0.62	2.5	0.62	2.737	0.62	2.474
0.62	2.432	0.62	2.501	0.62	2.736	0.62	2.473
0.62	2.433	0.62	2.499	0.62	2.736	0.62	2.474
0.62	2.433	0.63	2.502	0.63	2.735	0.62	2.474
0.63	2.433	0.63	2.506	0.63	2.736	0.63	2.473
0.63	2.434	0.63	2.5	0.63	2.737	0.63	2.474
0.63	2.434	0.63	2.504	0.63	2.735	0.63	2.473
0.64	2.433	0.64	2.502	0.64	2.734	0.64	2.474
0.64	2.434	0.64	2.505	0.64	2.736	0.64	2.474
0.64	2.433	0.64	2.502	0.64	2.736	0.64	2.474
0.64	2.433	0.64	2.504	0.64	2.735	0.64	2.474
0.65	2.433	0.65	2.506	0.65	2.736	0.65	2.474
0.65	2.433	0.65	2.503	0.65	2.735	0.65	2.474
0.65	2.433	0.65	2.506	0.65	2.733	0.65	2.474
0.66	2.433	0.66	2.506	0.66	2.736	0.66	2.474
0.66	2.433	0.66	2.506	0.66	2.734	0.66	2.475
0.66	2.433	0.66	2.506	0.66	2.736	0.66	2.475
0.66	2.433	0.66	2.505	0.66	2.735	0.66	2.474
0.67	2.434	0.67	2.505	0.67	2.735	0.67	2.475
0.67	2.433	0.67	2.506	0.67	2.734	0.67	2.475
0.67	2.434	0.67	2.507	0.67	2.734	0.67	2.476
0.67	2.434	0.68	2.506	0.68	2.734	0.68	2.476
0.68	2.434	0.68	2.508	0.68	2.734	0.68	2.475
0.68	2.433	0.68	2.506	0.68	2.735	0.68	2.474
0.68	2.433	0.68	2.507	0.68	2.734	0.68	2.474
0.69	2.434	0.69	2.508	0.69	2.733	0.69	2.474
0.69	2.433	0.69	2.509	0.69	2.734	0.69	2.475
0.69	2.434	0.69	2.508	0.69	2.736	0.69	2.475
0.69	2.433	0.69	2.51	0.69	2.734	0.69	2.476
0.7	2.434	0.7	2.511	0.7	2.734	0.7	2.476
0.7	2.434	0.7	2.509	0.7	2.735	0.7	2.474
0.7	2.434	0.7	2.511	0.7	2.733	0.7	2.475
0.71	2.434	0.71	2.51	0.71	2.733	0.71	2.476
0.71	2.434	0.71	2.509	0.71	2.734	0.71	2.475
0.71	2.434	0.71	2.511	0.71	2.734	0.71	2.477
0.71	2.434	0.71	2.509	0.71	2.733	0.71	2.474
0.72	2.434	0.72	2.511	0.72	2.733	0.72	2.475
0.72	2.433	0.72	2.514	0.72	2.732	0.72	2.475
0.72	2.434	0.72	2.509	0.72	2.733	0.72	2.476
0.72	2.434	0.73	2.514	0.73	2.733	0.73	2.477
0.73	2.434	0.73	2.511	0.73	2.733	0.73	2.474
0.73	2.434	0.73	2.512	0.73	2.733	0.73	2.475
0.73	2.434	0.73	2.515	0.73	2.732	0.73	2.475
0.74	2.433	0.74	2.512	0.74	2.734	0.74	2.475
0.74	2.434	0.74	2.511	0.74	2.734	0.74	2.475
0.74	2.434	0.74	2.513	0.74	2.733	0.74	2.473
0.74	2.434	0.74	2.512	0.74	2.73	0.74	2.474
0.75	2.434	0.75	2.514	0.75	2.733	0.75	2.473
0.75	2.434	0.75	2.516	0.75	2.733	0.75	2.473
0.75	2.434	0.75	2.514	0.75	2.732	0.75	2.474
0.76	2.434	0.76	2.515	0.76	2.732	0.76	2.474
0.76	2.434	0.76	2.514	0.76	2.733	0.76	2.471
0.76	2.434	0.76	2.515	0.76	2.731	0.76	2.471
0.76	2.434	0.76	2.516	0.76	2.731	0.76	2.471
0.77	2.434	0.77	2.514	0.77	2.733	0.77	2.472
0.77	2.434	0.77	2.515	0.77	2.731	0.77	2.472
0.77	2.434	0.77	2.517	0.77	2.731	0.77	2.472
0.78	2.434	0.78	2.516	0.78	2.733	0.78	2.473
0.78	2.434	0.78	2.516	0.78	2.732	0.78	2.471
0.78	2.434	0.78	2.515	0.78	2.732	0.78	2.471
0.78	2.434	0.78	2.517	0.78	2.732	0.78	2.472
0.79	2.434	0.79	2.518	0.79	2.733	0.79	2.472
0.79	2.434	0.79	2.517	0.79	2.731	0.79	2.472
0.79	2.434	0.79	2.516	0.79	2.729	0.79	2.47
0.79	2.434	0.79	2.518	0.79	2.733	0.79	2.47
0.8	2.434	0.8	2.516	0.8	2.73	0.8	2.471
0.8	2.434	0.8	2.518	0.8	2.731	0.8	2.47
0.8	2.435	0.8	2.52	0.8	2.731	0.8	2.47
0.81	2.434	0.81	2.517	0.81	2.731	0.81	2.471
0.81	2.435	0.81	2.519	0.81	2.731	0.81	2.467
0.81	2.434	0.81	2.52	0.81	2.731	0.81	2.469
0.81	2.434	0.81	2.519	0.81	2.731	0.81	2.469
0.82	2.434	0.82	2.522	0.82	2.73	0.82	2.47
0.82	2.434	0.82	2.517	0.82	2.73	0.82	2.471
0.82	2.435	0.82	2.519	0.82	2.731	0.82	2.471
0.82	2.436	0.82	2.52	0.83	2.731	0.83	2.47
0.83	2.434	0.83	2.521	0.83	2.729	0.83	2.467
0.83	2.434	0.83	2.52	0.83	2.728	0.83	2.469
0.83	2.434	0.83	2.52	0.83	2.729	0.83	2.469
0.84	2.434	0.84	2.524	0.84	2.73	0.84	2.469
0.84	2.434	0.84	2.52	0.84	2.731	0.84	2.469
0.84	2.434	0.84	2.52	0.84	2.731	0.84	2.471
0.84	2.436	0.84	2.522	0.84	2.729	0.84	2.471
0.85	2.434	0.85	2.52	0.85	2.73	0.85	2.469
0.85	2.435	0.85	2.522	0.85	2.729	0.85	2.469
0.85	2.434	0.85	2.523	0.85	2.728	0.85	2.469
0.86	2.434	0.86	2.525	0.86	2.729	0.86	2.471
0.86	2.434	0.86	2.523	0.86	2.729	0.86	2.471
0.86	2.435	0.86	2.523	0.86	2.729	0.86	2.471
0.86	2.434	0.86	2.527	0.86	2.731	0.86	2.467
0.87	2.435	0.87	2.524	0.87	2.729	0.87	2.469
0.87	2.435	0.87	2.524	0.87	2.73	0.87	2.469
0.87	2.434	0.87	2.526	0.87	2.729	0.87	2.47
0.87	2.435	0.88	2.523	0.87	2.728	0.87	2.471
0.88	2.435	0.88	2.525	0.88	2.729	0.88	2.471
0.88	2.435	0.88	2.525	0.88	2.729	0.88	2.467
0.88	2.434	0.88	2.524	0.88	2.728	0.88	2.467
0.89	2.435	0.89	2.524	0.89	2.729	0.89	2.47
0.89	2.435	0.89	2.526	0.89	2.729	0.89	2.47
0.89	2.436	0.89	2.526	0.89	2.729	0.89	2.471
0.89	2.435	0.89	2.529	0.89	2.729	0.89	2.471
0.9	2.435	0.9	2.526	0.9	2.727	0.9	2.471
0.9	2.434	0.9	2.527	0.9	2.728	0.9	2.471
0.9	2.435	0.9	2.526	0.9	2.728	0.9	2.469
0.91	2.435	0.91	2.527	0.91	2.727	0.91	2.469
0.91	2.434	0.91	2.525	0.91	2.727	0.91	2.47
0.91	2.435	0.91	2.527	0.91	2.728	0.91	2.471
0.91	2.435	0.91	2.528	0.91	2.728	0.91	2.47
0.92	2.436	0.92	2.53	0.92	2.727	0.92	2.472
0.92	2.435	0.92	2.527	0.92	2.729	0.92	2.471
0.92	2.435	0.92	2.527	0.92	2.728	0.92	2.467
0.92	2.436	0.93	2.528	0.92	2.728	0.92	2.469
0.93	2.436	0.93	2.53	0.93	2.728	0.93	2.467
0.93	2.436	0.93	2.528	0.93	2.728	0.93	2.469
0.93	2.435	0.93	2.528	0.93	2.728	0.93	2.471
0.94	2.436	0.94	2.529	0.94	2.726	0.94	2.471
0.94	2.435	0.94	2.527	0.94	2.729	0.94	2.471
0.94	2.436	0.94	2.53	0.94	2.726	0.94	2.467
0.94	2.435	0.94	2.531	0.94	2.728	0.94	2.467
0.95	2.435	0.95	2.529	0.95	2.728	0.95	2.469
0.95	2.436	0.95	2.529	0.95	2.727	0.95	2.47
0.95	2.435	0.95	2.53	0.95	2.726	0.95	2.471
0.96	2.435	0.96	2.53	0.96	2.728	0.96	2.47
0.96	2.436	0.96	2.529	0.96	2.728	0.96	2.471
0.96	2.435	0.96	2.53	0.96	2.727	0.96	2.469
0.96	2.436	0.96	2.53	0.96	2.727	0.96	2.469
0.97	2.436	0.97	2.532	0.97	2.725	0.97	2.469
0.97	2.436	0.97	2.532	0.97	2.727	0.97	2.47
0.97	2.436	0.97	2.529	0.97	2.728	0.97	2.469
0.98	2.436	0.98	2.53	0.97	2.727	0.98	2.47
0.98	2.436	0.98	2.532	0.98	2.727	0.98	2.471
0.98	2.436	0.98	2.532	0.98	2.726	0.98	2.466
0.98	2.436	0.98	2.53	0.98	2.727	0.98	2.467
0.99	2.436	0.99	2.532	0.99	2.726	0.99	2.467
0.99	2.436	0.99	2.535	0.99	2.726	0.99	2.469
0.99	2.436	0.99	2.532	0.99	2.726	0.99	2.469
0.99	2.436	0.99	2.533	0.99	2.727	0.99	2.47
1	2.436	1	2.533	1	2.726	1	2.469
1	2.437	1	2.532	1	2.726	1	2.466
1	2.436	1	2.532	1	2.728	1	2.469
1.01	2.436	1.01	2.532	1.01	2.726	1.01	2.467
1.01	2.436	1.01	2.533	1.01	2.725	1.01	2.469
1.01	2.436	1.01	2.534	1.01	2.725	1.01	2.469
1.01	2.436	1.01	2.534	1.01	2.727	1.01	2.469
1.02	2.437	1.02	2.534	1.02	2.726	1.02	2.469
1.02	2.437	1.02	2.534	1.02	2.726	1.02	2.47
1.02	2.436	1.02	2.534	1.02	2.726	1.02	2.471
1.03	2.437	1.03	2.534	1.03	2.726	1.03	2.466
1.03	2.437	1.03	2.533	1.03	2.724	1.03	2.467
1.03	2.436	1.03	2.533	1.03	2.725	1.03	2.469
1.03	2.437	1.03	2.534	1.03	2.723	1.03	2.469
1.04	2.437	1.04	2.535	1.04	2.726	1.04	2.47
1.04	2.437	1.04	2.537	1.04	2.724	1.04	2.469
1.04	2.437	1.04	2.534	1.04	2.724	1.04	2.469
1.04	2.436	1.04	2.535	1.04	2.725	1.04	2.471
1.05	2.437	1.05	2.536	1.05	2.725	1.05	2.471
1.05	2.437	1.05	2.537	1.05	2.725	1.05	2.471
1.05	2.437	1.05	2.538	1.05	2.724	1.05	2.467
1.06	2.437	1.06	2.536	1.06	2.724	1.06	2.467
1.06	2.437	1.06	2.535	1.06	2.724	1.06	2.469
1.06	2.437	1.06	2.536	1.06	2.726	1.06	2.469
1.06	2.437	1.06	2.538	1.06	2.726	1.06	2.471
1.07	2.437	1.07	2.536	1.07	2.726	1.07	2.471
1.07	2.437	1.07	2.538	1.07	2.725	1.07	2.471
1.07	2.437	1.07	2.539	1.07	2.724	1.07	2.474
1.08	2.437	1.08	2.537	1.08	2.723	1.07	2.474
1.08	2.437	1.08	2.538	1.08	2.723	1.08	2.475
1.08	2.437	1.08	2.537	1.08	2.726	1.08	2.475
1.08	2.438	1.08	2.537	1.08	2.724	1.08	2.472
1.09	2.438	1.09	2.54	1.09	2.725	1.09	2.474
1.09	2.437	1.09	2.537	1.09	2.723	1.09	2.475
1.09	2.437	1.09	2.538	1.09	2.724	1.09	2.477
1.09	2.437	1.09	2.54	1.09	2.723	1.09	2.477
1.1	2.437	1.1	2.538	1.1	2.723	1.1	2.479
1.1	2.437	1.1	2.538	1.1	2.725	1.1	2.48
1.1	2.437	1.1	2.54	1.1	2.725	1.1	2.48
1.11	2.438	1.11	2.539	1.11	2.724	1.11	2.483
1.11	2.437	1.11	2.54	1.11	2.723	1.11	2.483
1.11	2.438	1.11	2.538	1.11	2.724	1.11	2.484
1.11	2.438	1.11	2.54	1.11	2.722	1.11	2.482
1.12	2.438	1.12	2.538	1.12	2.724	1.12	2.482
1.12	2.438	1.12	2.54	1.12	2.723	1.12	2.484
1.12	2.438	1.12	2.54	1.12	2.724	1.12	2.485
1.13	2.437	1.13	2.54	1.13	2.723	1.13	2.486
1.13	2.438	1.13	2.54	1.13	2.723	1.13	2.487
1.13	2.438	1.13	2.542	1.13	2.723	1.13	2.488
1.13	2.438	1.13	2.54	1.13	2.724	1.13	2.489
1.14	2.439	1.14	2.54	1.14	2.723	1.14	2.492
1.14	2.438	1.14	2.54	1.14	2.723	1.14	2.493
1.14	2.438	1.14	2.541	1.14	2.723	1.14	2.493
1.14	2.438	1.14	2.541	1.14	2.723	1.14	2.489
1.15	2.438	1.15	2.543	1.15	2.722	1.15	2.49
1.15	2.439	1.15	2.54	1.15	2.723	1.15	2.492
1.15	2.438	1.15	2.541	1.15	2.721	1.15	2.493
1.16	2.439	1.16	2.543	1.16	2.723	1.16	2.493
1.16	2.438	1.16	2.544	1.16	2.724	1.16	2.494
1.16	2.439	1.16	2.541	1.16	2.724	1.16	2.495
1.16	2.439	1.16	2.542	1.16	2.721	1.16	2.498
1.17	2.439	1.17	2.543	1.17	2.722	1.17	2.498
1.17	2.439	1.17	2.541	1.17	2.722	1.17	2.498
1.17	2.439	1.17	2.542	1.17	2.723	1.17	2.495
1.17	2.44	1.18	2.542	1.18	2.722	1.17	2.496
1.18	2.439	1.18	2.543	1.18	2.723	1.18	2.497
1.18	2.439	1.18	2.543	1.18	2.723	1.18	2.497
1.18	2.439	1.18	2.543	1.18	2.723	1.18	2.497
1.19	2.439	1.19	2.544	1.19	2.723	1.19	2.498
1.19	2.439	1.19	2.543	1.19	2.721	1.19	2.498
1.19	2.44	1.19	2.542	1.19	2.722	1.19	2.499
1.19	2.439	1.19	2.543	1.19	2.723	1.19	2.499
1.2	2.439	1.2	2.545	1.2	2.721	1.2	2.5
1.2	2.439	1.2	2.543	1.2	2.722	1.2	2.497
1.2	2.439	1.2	2.544	1.2	2.722	1.2	2.497
1.21	2.439	1.21	2.544	1.21	2.723	1.21	2.497
1.21	2.439	1.21	2.545	1.21	2.723	1.21	2.498
1.21	2.439	1.21	2.544	1.21	2.723	1.21	2.498
1.21	2.439	1.21	2.543	1.21	2.721	1.21	2.499
1.22	2.44	1.22	2.545	1.22	2.721	1.22	2.5
1.22	2.44	1.22	2.545	1.22	2.72	1.22	2.498
1.22	2.44	1.22	2.545	1.22	2.721	1.22	2.5
1.22	2.439	1.23	2.547	1.23	2.721	1.23	2.501
1.23	2.439	1.23	2.545	1.23	2.721	1.23	2.497
1.23	2.44	1.23	2.545	1.23	2.721	1.23	2.497
1.23	2.44	1.23	2.547	1.23	2.719	1.23	2.497
1.24	2.44	1.24	2.544	1.24	2.722	1.24	2.497
1.24	2.44	1.24	2.545	1.24	2.72	1.24	2.498
1.24	2.44	1.24	2.544	1.24	2.719	1.24	2.499
1.24	2.439	1.24	2.546	1.24	2.721	1.24	2.498
1.25	2.439	1.25	2.546	1.25	2.721	1.25	2.499
1.25	2.44	1.25	2.549	1.25	2.721	1.25	2.5
1.25	2.44	1.25	2.545	1.25	2.722	1.25	2.501
1.26	2.44	1.26	2.545	1.26	2.72	1.26	2.495
1.26	2.44	1.26	2.546	1.26	2.721	1.26	2.497
1.26	2.44	1.26	2.545	1.26	2.719	1.26	2.497
1.26	2.44	1.26	2.546	1.26	2.721	1.26	2.498
1.27	2.44	1.27	2.547	1.27	2.721	1.27	2.498
1.27	2.44	1.27	2.548	1.27	2.72	1.27	2.498
1.27	2.44	1.27	2.548	1.27	2.72	1.27	2.499
1.28	2.44	1.28	2.548	1.28	2.72	1.28	2.501
1.28	2.44	1.28	2.55	1.28	2.719	1.28	2.5
1.28	2.44	1.28	2.548	1.28	2.722	1.28	2.501
1.28	2.44	1.28	2.548	1.28	2.721	1.28	2.497
1.29	2.44	1.29	2.549	1.29	2.719	1.29	2.498
1.29	2.441	1.29	2.549	1.29	2.721	1.29	2.499
1.29	2.44	1.29	2.549	1.29	2.72	1.29	2.498
1.29	2.44	1.29	2.549	1.29	2.719	1.29	2.499
1.3	2.44	1.3	2.549	1.3	2.721	1.3	2.499
1.3	2.44	1.3	2.55	1.3	2.72	1.3	2.499
1.3	2.44	1.3	2.549	1.3	2.719	1.3	2.5
1.31	2.44	1.31	2.55	1.31	2.72	1.31	2.5
1.31	2.44	1.31	2.55	1.31	2.721	1.31	2.5
1.31	2.44	1.31	2.55	1.31	2.719	1.31	2.496
1.31	2.44	1.31	2.548	1.31	2.719	1.31	2.497
1.32	2.441	1.32	2.547	1.32	2.721	1.32	2.497
1.32	2.441	1.32	2.549	1.32	2.721	1.32	2.499
1.32	2.441	1.32	2.548	1.32	2.721	1.32	2.498
1.32	2.441	1.33	2.548	1.33	2.719	1.33	2.499
1.33	2.44	1.33	2.55	1.33	2.719	1.33	2.5
1.33	2.441	1.33	2.551	1.33	2.719	1.33	2.498
1.33	2.442	1.33	2.55	1.33	2.72	1.33	2.497
1.34	2.441	1.34	2.549	1.34	2.718	1.34	2.497
1.34	2.442	1.34	2.55	1.34	2.719	1.34	2.498
1.34	2.441	1.34	2.551	1.34	2.719	1.34	2.499
1.34	2.44	1.34	2.55	1.34	2.719	1.34	2.497
1.35	2.441	1.35	2.551	1.35	2.719	1.35	2.497
1.35	2.441	1.35	2.551	1.35	2.72	1.35	2.498
1.35	2.44	1.35	2.551	1.35	2.721	1.35	2.498
1.36	2.442	1.36	2.551	1.36	2.72	1.36	2.498
1.36	2.442	1.36	2.551	1.36	2.719	1.36	2.496
1.36	2.442	1.36	2.551	1.36	2.719	1.36	2.496
1.36	2.441	1.36	2.552	1.36	2.721	1.36	2.497
1.37	2.442	1.37	2.551	1.37	2.719	1.37	2.497
1.37	2.442	1.37	2.551	1.37	2.718	1.37	2.497
1.37	2.442	1.37	2.552	1.37	2.718	1.37	2.497
1.38	2.442	1.38	2.552	1.38	2.719	1.38	2.495
1.38	2.442	1.38	2.553	1.38	2.719	1.38	2.496
1.38	2.442	1.38	2.553	1.38	2.719	1.38	2.497
1.38	2.442	1.38	2.553	1.38	2.718	1.38	2.498
1.39	2.441	1.39	2.555	1.39	2.718	1.39	2.497
1.39	2.441	1.39	2.554	1.39	2.719	1.39	2.495
1.39	2.442	1.39	2.553	1.39	2.72	1.39	2.496
1.39	2.442	1.39	2.551	1.39	2.719	1.39	2.497
1.4	2.442	1.4	2.553	1.4	2.718	1.4	2.496
1.4	2.442	1.4	2.551	1.4	2.719	1.4	2.498
1.4	2.442	1.4	2.553	1.4	2.719	1.4	2.497
1.41	2.442	1.41	2.553	1.41	2.718	1.41	2.495
1.41	2.442	1.41	2.552	1.41	2.719	1.41	2.496
1.41	2.442	1.41	2.555	1.41	2.719	1.41	2.497
1.41	2.442	1.41	2.553	1.41	2.718	1.41	2.497
1.42	2.442	1.42	2.554	1.42	2.719	1.42	2.497
1.42	2.443	1.42	2.554	1.42	2.717	1.42	2.497
1.42	2.442	1.42	2.555	1.42	2.718	1.42	2.498
1.42	2.442	1.43	2.554	1.43	2.718	1.43	2.499
1.43	2.443	1.43	2.554	1.43	2.718	1.43	2.495
1.43	2.442	1.43	2.555	1.43	2.718	1.43	2.496
1.43	2.442	1.43	2.555	1.43	2.719	1.43	2.497
1.44	2.443	1.44	2.555	1.44	2.718	1.44	2.497
1.44	2.442	1.44	2.555	1.44	2.718	1.44	2.497
1.44	2.442	1.44	2.556	1.44	2.718	1.44	2.497
1.44	2.443	1.44	2.556	1.44	2.719	1.44	2.497
1.45	2.442	1.45	2.556	1.45	2.719	1.45	2.499
1.45	2.442	1.45	2.556	1.45	2.718	1.45	2.498
1.45	2.443	1.45	2.556	1.45	2.718	1.45	2.494
1.46	2.442	1.46	2.556	1.46	2.718	1.46	2.495
1.46	2.442	1.46	2.556	1.46	2.719	1.46	2.496
1.46	2.442	1.46	2.557	1.46	2.718	1.46	2.497
1.46	2.443	1.46	2.557	1.46	2.718	1.46	2.497
1.47	2.443	1.47	2.557	1.47	2.718	1.47	2.494
1.47	2.443	1.47	2.555	1.47	2.718	1.47	2.495
1.47	2.443	1.47	2.556	1.47	2.718	1.47	2.496
1.48	2.443	1.48	2.557	1.48	2.718	1.48	2.497
1.48	2.443	1.48	2.556	1.48	2.72	1.48	2.496
1.48	2.443	1.48	2.556	1.48	2.719	1.48	2.496
1.48	2.443	1.48	2.556	1.48	2.718	1.48	2.496
1.49	2.443	1.49	2.558	1.49	2.718	1.49	2.498
1.49	2.443	1.49	2.558	1.49	2.719	1.49	2.497
1.49	2.444	1.49	2.558	1.49	2.718	1.49	2.497
1.49	2.443	1.49	2.559	1.49	2.717	1.49	2.495
1.5	2.444	1.5	2.559	1.5	2.718	1.5	2.495
1.5	2.444	1.5	2.558	1.5	2.719	1.5	2.497
1.5	2.443	1.5	2.559	1.5	2.717	1.5	2.495
1.51	2.444	1.51	2.56	1.51	2.718	1.51	2.496
1.51	2.442	1.51	2.56	1.51	2.717	1.51	2.496
1.51	2.444	1.51	2.559	1.51	2.718	1.51	2.496
1.51	2.444	1.51	2.56	1.51	2.719	1.51	2.496
1.52	2.443	1.52	2.56	1.52	2.718	1.52	2.497
1.52	2.444	1.52	2.56	1.52	2.718	1.52	2.498
1.52	2.443	1.52	2.56	1.52	2.718	1.52	2.495
1.53	2.444	1.53	2.56	1.53	2.718	1.52	2.495
1.53	2.444	1.53	2.563	1.53	2.718	1.53	2.498
1.53	2.444	1.53	2.557	1.53	2.718	1.53	2.497
1.53	2.444	1.53	2.558	1.53	2.719	1.53	2.497
1.54	2.444	1.54	2.558	1.54	2.719	1.54	2.495
1.54	2.444	1.54	2.56	1.54	2.717	1.54	2.497
1.54	2.444	1.54	2.559	1.54	2.717	1.54	2.496
1.54	2.444	1.54	2.56	1.54	2.719	1.54	2.497
1.55	2.444	1.55	2.56	1.55	2.719	1.55	2.495
1.55	2.444	1.55	2.56	1.55	2.718	1.55	2.495
1.55	2.445	1.55	2.56	1.55	2.717	1.55	2.495
1.56	2.444	1.56	2.56	1.56	2.718	1.56	2.496
1.56	2.444	1.56	2.56	1.56	2.718	1.56	2.495
1.56	2.444	1.56	2.562	1.56	2.718	1.56	2.497
1.56	2.445	1.56	2.562	1.56	2.717	1.56	2.494
1.57	2.445	1.57	2.563	1.57	2.718	1.57	2.495
1.57	2.444	1.57	2.563	1.57	2.718	1.57	2.495
1.57	2.444	1.57	2.562	1.57	2.718	1.57	2.495
1.58	2.444	1.58	2.562	1.58	2.716	1.57	2.495
1.58	2.445	1.58	2.563	1.58	2.718	1.58	2.494
1.58	2.444	1.58	2.563	1.58	2.718	1.58	2.495
1.58	2.445	1.58	2.563	1.58	2.717	1.58	2.495
1.59	2.444	1.59	2.563	1.59	2.718	1.59	2.496
1.59	2.444	1.59	2.564	1.59	2.717	1.59	2.494
1.59	2.444	1.59	2.563	1.59	2.716	1.59	2.494
1.59	2.444	1.59	2.563	1.59	2.718	1.59	2.493
1.6	2.445	1.6	2.563	1.6	2.717	1.6	2.496
1.6	2.445	1.6	2.564	1.6	2.716	1.6	2.494
1.6	2.444	1.6	2.564	1.6	2.717	1.6	2.493
1.61	2.445	1.61	2.564	1.61	2.716	1.61	2.495
1.61	2.445	1.61	2.563	1.61	2.716	1.61	2.497
1.61	2.445	1.61	2.564	1.61	2.716	1.61	2.494
1.61	2.445	1.61	2.564	1.61	2.718	1.61	2.495
1.62	2.445	1.62	2.564	1.62	2.718	1.62	2.493
1.62	2.444	1.62	2.564	1.62	2.718	1.62	2.495
1.62	2.445	1.62	2.564	1.62	2.716	1.62	2.495
1.63	2.445	1.63	2.563	1.63	2.716	1.62	2.493
1.63	2.445	1.63	2.563	1.63	2.717	1.63	2.494
1.63	2.445	1.63	2.563	1.63	2.716	1.63	2.496
1.63	2.445	1.63	2.564	1.63	2.718	1.63	2.493
1.64	2.445	1.64	2.564	1.64	2.718	1.64	2.495
1.64	2.445	1.64	2.564	1.64	2.718	1.64	2.495
1.64	2.445	1.64	2.564	1.64	2.717	1.64	2.495
1.64	2.445	1.64	2.564	1.64	2.717	1.64	2.493
1.65	2.445	1.65	2.564	1.65	2.716	1.65	2.494
1.65	2.445	1.65	2.565	1.65	2.718	1.65	2.495
1.65	2.445	1.65	2.565	1.65	2.718	1.65	2.493
1.66	2.445	1.66	2.564	1.66	2.717	1.66	2.495
1.66	2.445	1.66	2.564	1.66	2.716	1.66	2.495
1.66	2.445	1.66	2.566	1.66	2.718	1.66	2.495
1.66	2.445	1.66	2.564	1.66	2.718	1.66	2.493
1.67	2.445	1.67	2.565	1.67	2.717	1.67	2.495
1.67	2.446	1.67	2.566	1.67	2.716	1.67	2.495
1.67	2.445	1.67	2.565	1.67	2.716	1.67	2.495
1.68	2.445	1.68	2.566	1.68	2.718	1.67	2.495
1.68	2.445	1.68	2.566	1.68	2.718	1.68	2.494
1.68	2.445	1.68	2.566	1.68	2.716	1.68	2.495
1.68	2.445	1.68	2.566	1.68	2.717	1.68	2.494
1.69	2.445	1.69	2.566	1.69	2.716	1.69	2.494
1.69	2.446	1.69	2.566	1.69	2.716	1.69	2.495
1.69	2.445	1.69	2.568	1.69	2.716	1.69	2.495
1.69	2.445	1.69	2.568	1.69	2.717	1.69	2.495
1.7	2.445	1.7	2.568	1.7	2.716	1.7	2.495
1.7	2.446	1.7	2.567	1.7	2.716	1.7	2.495
1.7	2.445	1.7	2.566	1.7	2.716	1.7	2.497
1.71	2.445	1.71	2.568	1.71	2.716	1.71	2.495
1.71	2.445	1.71	2.567	1.71	2.715	1.71	2.493
1.71	2.445	1.71	2.568	1.71	2.716	1.71	2.495
1.71	2.445	1.71	2.567	1.71	2.717	1.71	2.495
1.72	2.445	1.72	2.567	1.72	2.718	1.72	2.495
1.72	2.446	1.72	2.568	1.72	2.717	1.72	2.495
1.72	2.445	1.72	2.568	1.72	2.716	1.72	2.496
1.73	2.446	1.73	2.568	1.73	2.716	1.73	2.496
1.73	2.446	1.73	2.568	1.73	2.716	1.73	2.497
1.73	2.446	1.73	2.568	1.73	2.715	1.73	2.495
1.73	2.447	1.73	2.569	1.73	2.716	1.73	2.495
1.74	2.446	1.74	2.568	1.74	2.715	1.74	2.495
1.74	2.447	1.74	2.568	1.74	2.716	1.74	2.495
1.74	2.447	1.74	2.568	1.74	2.716	1.74	2.494
1.74	2.446	1.74	2.568	1.74	2.716	1.74	2.496
1.75	2.446	1.75	2.569	1.75	2.717	1.75	2.495
1.75	2.446	1.75	2.569	1.75	2.716	1.75	2.495
1.75	2.447	1.75	2.568	1.75	2.716	1.75	2.495
1.76	2.446	1.76	2.568	1.76	2.718	1.76	2.495
1.76	2.446	1.76	2.569	1.76	2.717	1.76	2.495
1.76	2.446	1.76	2.569	1.76	2.716	1.76	2.495
1.76	2.447	1.76	2.569	1.76	2.716	1.76	2.496
1.77	2.446	1.77	2.571	1.77	2.715	1.77	2.497
1.77	2.446	1.77	2.569	1.77	2.714	1.77	2.495
1.77	2.446	1.77	2.57	1.77	2.717	1.77	2.495
1.78	2.446	1.78	2.569	1.78	2.718	1.78	2.496
1.78	2.447	1.78	2.569	1.78	2.716	1.78	2.497
1.78	2.447	1.78	2.569	1.78	2.715	1.78	2.497
1.78	2.447	1.78	2.57	1.78	2.716	1.78	2.498
1.79	2.447	1.79	2.57	1.79	2.715	1.79	2.494
1.79	2.447	1.79	2.57	1.79	2.716	1.79	2.495
1.79	2.447	1.79	2.57	1.79	2.716	1.79	2.496
1.79	2.447	1.79	2.57	1.79	2.716	1.79	2.493
1.8	2.446	1.8	2.569	1.8	2.715	1.8	2.495
1.8	2.447	1.8	2.571	1.8	2.716	1.8	2.495
1.8	2.447	1.8	2.57	1.8	2.717	1.8	2.495
1.81	2.447	1.81	2.57	1.81	2.716	1.81	2.494
1.81	2.446	1.81	2.571	1.81	2.715	1.81	2.495
1.81	2.447	1.81	2.57	1.81	2.715	1.81	2.496
1.81	2.447	1.81	2.569	1.81	2.717	1.81	2.497
1.82	2.447	1.82	2.571	1.82	2.716	1.82	2.497
1.82	2.447	1.82	2.569	1.82	2.717	1.82	2.498
1.82	2.447	1.82	2.571	1.82	2.716	1.82	2.493
1.82	2.447	1.82	2.571	1.83	2.716	1.82	2.494
1.83	2.447	1.83	2.571	1.83	2.715	1.83	2.496
1.83	2.447	1.83	2.571	1.83	2.716	1.83	2.495
1.83	2.447	1.83	2.571	1.83	2.716	1.83	2.495
1.84	2.447	1.84	2.571	1.84	2.717	1.84	2.495
1.84	2.447	1.84	2.571	1.84	2.716	1.84	2.497
1.84	2.448	1.84	2.572	1.84	2.717	1.84	2.496
1.84	2.448	1.84	2.57	1.84	2.718	1.84	2.497
1.85	2.447	1.85	2.571	1.85	2.715	1.85	2.494
1.85	2.447	1.85	2.571	1.85	2.716	1.85	2.495
1.85	2.447	1.85	2.57	1.85	2.714	1.85	2.495
1.86	2.447	1.86	2.572	1.86	2.716	1.86	2.495
1.86	2.448	1.86	2.571	1.86	2.716	1.86	2.498
1.86	2.447	1.86	2.571	1.86	2.715	1.86	2.493
1.86	2.447	1.86	2.571	1.86	2.715	1.86	2.494
1.87	2.447	1.87	2.57	1.87	2.715	1.87	2.495
1.87	2.447	1.87	2.571	1.87	2.716	1.87	2.495
1.87	2.447	1.87	2.572	1.87	2.715	1.87	2.497
1.88	2.448	1.88	2.571	1.88	2.716	1.87	2.497
1.88	2.447	1.88	2.571	1.88	2.715	1.88	2.494
1.88	2.448	1.88	2.569	1.88	2.715	1.88	2.493
1.88	2.447	1.88	2.571	1.88	2.716	1.88	2.495
1.89	2.448	1.89	2.57	1.89	2.716	1.89	2.495
1.89	2.448	1.89	2.57	1.89	2.716	1.89	2.497
1.89	2.448	1.89	2.57	1.89	2.716	1.89	2.493
1.89	2.448	1.89	2.57	1.89	2.715	1.89	2.496
1.9	2.447	1.9	2.571	1.9	2.715	1.9	2.493
1.9	2.448	1.9	2.569	1.9	2.715	1.9	2.495
1.9	2.448	1.9	2.57	1.9	2.715	1.9	2.495
1.91	2.449	1.91	2.57	1.91	2.716	1.91	2.495
1.91	2.449	1.91	2.571	1.91	2.714	1.91	2.495
1.91	2.448	1.91	2.572	1.91	2.715	1.91	2.493
1.91	2.447	1.91	2.571	1.91	2.715	1.91	2.494
1.92	2.447	1.92	2.571	1.92	2.716	1.92	2.494
1.92	2.448	1.92	2.572	1.92	2.716	1.92	2.495
1.92	2.447	1.92	2.572	1.92	2.714	1.92	2.496
1.93	2.448	1.93	2.571	1.92	2.713	1.93	2.492
1.93	2.447	1.93	2.571	1.93	2.713	1.93	2.493
1.93	2.447	1.93	2.571	1.93	2.716	1.93	2.495
1.93	2.448	1.93	2.571	1.93	2.716	1.93	2.495
1.94	2.449	1.94	2.571	1.94	2.717	1.94	2.493
1.94	2.448	1.94	2.571	1.94	2.716	1.94	2.495
1.94	2.448	1.94	2.571	1.94	2.715	1.94	2.495
1.94	2.449	1.94	2.571	1.94	2.715	1.94	2.497
1.95	2.448	1.95	2.571	1.95	2.715	1.95	2.495
1.95	2.448	1.95	2.572	1.95	2.715	1.95	2.495
1.95	2.448	1.95	2.572	1.95	2.715	1.95	2.496
1.96	2.447	1.96	2.571	1.96	2.715	1.96	2.498
1.96	2.447	1.96	2.571	1.96	2.716	1.96	2.492
1.96	2.448	1.96	2.571	1.96	2.716	1.96	2.495
1.96	2.448	1.96	2.571	1.96	2.716	1.96	2.495
1.97	2.447	1.97	2.571	1.97	2.715	1.97	2.495
1.97	2.447	1.97	2.572	1.97	2.715	1.97	2.493
1.97	2.447	1.97	2.571	1.97	2.715	1.97	2.495
1.98	2.447	1.98	2.572	1.98	2.716	1.98	2.494
1.98	2.447	1.98	2.571	1.98	2.715	1.98	2.494
1.98	2.448	1.98	2.572	1.98	2.716	1.98	2.492
1.98	2.449	1.98	2.571	1.98	2.715	1.98	2.493
1.99	2.447	1.99	2.571	1.99	2.715	1.99	2.494
1.99	2.448	1.99	2.572	1.99	2.713	1.99	2.494
1.99	2.448	1.99	2.572	1.99	2.715	1.99	2.493
1.99	2.447	1.99	2.572	1.99	2.715	1.99	2.493
2	2.447	2	2.571	2	2.713	2	2.493
2	2.447	2	2.572	2	2.715	2	2.492
2	2.447	2	2.572	2	2.715	2	2.492
2.01	2.448	2.01	2.571	2.01	2.715	2.01	2.492
2.01	2.448	2.01	2.572	2.01	2.713	2.01	2.493
2.01	2.448	2.01	2.572	2.01	2.715	2.01	2.492
2.01	2.448	2.01	2.572	2.01	2.713	2.01	2.493
2.02	2.447	2.02	2.573	2.02	2.715	2.02	2.493
2.02	2.447	2.02	2.574	2.02	2.715	2.02	2.493
2.02	2.447	2.02	2.572	2.02	2.714	2.02	2.493
2.03	2.448	2.03	2.572	2.02	2.716	2.02	2.493
2.03	2.448	2.03	2.573	2.03	2.714	2.03	2.491
2.03	2.448	2.03	2.572	2.03	2.714	2.03	2.492
2.03	2.448	2.03	2.573	2.03	2.715	2.03	2.493
2.04	2.448	2.04	2.572	2.04	2.715	2.04	2.492
2.04	2.447	2.04	2.573	2.04	2.714	2.04	2.492
2.04	2.448	2.04	2.573	2.04	2.717	2.04	2.492
2.04	2.447	2.04	2.573	2.04	2.714	2.04	2.492
2.05	2.447	2.05	2.574	2.05	2.715	2.05	2.491
2.05	2.447	2.05	2.573	2.05	2.715	2.05	2.493
2.05	2.447	2.05	2.574	2.05	2.715	2.05	2.491
2.06	2.447	2.06	2.574	2.06	2.713	2.06	2.492
2.06	2.447	2.06	2.572	2.06	2.715	2.06	2.492
2.06	2.448	2.06	2.573	2.06	2.716	2.06	2.492
2.06	2.448	2.06	2.573	2.06	2.715	2.06	2.493
2.07	2.447	2.07	2.573	2.07	2.713	2.07	2.493
2.07	2.447	2.07	2.574	2.07	2.716	2.07	2.492
2.07	2.448	2.07	2.572	2.07	2.715	2.07	2.492
2.08	2.447	2.08	2.573	2.08	2.715	2.08	2.491
2.08	2.448	2.08	2.572	2.08	2.714	2.08	2.492
2.08	2.447	2.08	2.574	2.08	2.715	2.08	2.493
2.08	2.448	2.08	2.574	2.08	2.714	2.08	2.491
2.09	2.447	2.09	2.573	2.09	2.713	2.09	2.492
2.09	2.447	2.09	2.573	2.09	2.714	2.09	2.492
2.09	2.447	2.09	2.574	2.09	2.716	2.09	2.492
2.09	2.448	2.09	2.575	2.09	2.715	2.09	2.492
2.1	2.447	2.1	2.573	2.1	2.715	2.1	2.492
2.1	2.447	2.1	2.573	2.1	2.713	2.1	2.492
2.1	2.447	2.1	2.573	2.1	2.715	2.1	2.492
2.11	2.447	2.11	2.575	2.11	2.714	2.11	2.491
2.11	2.447	2.11	2.573	2.11	2.715	2.11	2.49
2.11	2.447	2.11	2.573	2.11	2.714	2.11	2.492
2.11	2.447	2.11	2.573	2.11	2.715	2.11	2.493
2.12	2.447	2.12	2.574	2.12	2.714	2.12	2.492
2.12	2.447	2.12	2.573	2.12	2.715	2.12	2.491
2.12	2.448	2.12	2.573	2.12	2.715	2.12	2.493
2.13	2.447	2.13	2.574	2.13	2.715	2.12	2.494
2.13	2.447	2.13	2.573	2.13	2.715	2.13	2.492
2.13	2.447	2.13	2.574	2.13	2.713	2.13	2.492
2.13	2.447	2.13	2.573	2.13	2.715	2.13	2.493
2.14	2.447	2.14	2.574	2.14	2.713	2.14	2.493
2.14	2.447	2.14	2.573	2.14	2.713	2.14	2.493
2.14	2.447	2.14	2.574	2.14	2.715	2.14	2.492
2.14	2.447	2.14	2.573	2.14	2.714	2.14	2.492
2.15	2.447	2.15	2.573	2.15	2.715	2.15	2.492
2.15	2.447	2.15	2.574	2.15	2.715	2.15	2.492
2.15	2.447	2.15	2.573	2.15	2.716	2.15	2.492
2.16	2.447	2.16	2.573	2.16	2.714	2.16	2.493
2.16	2.447	2.16	2.573	2.16	2.715	2.16	2.492
2.16	2.447	2.16	2.574	2.16	2.715	2.16	2.493
2.16	2.447	2.16	2.573	2.16	2.715	2.16	2.492
2.17	2.447	2.17	2.573	2.17	2.714	2.17	2.492
2.17	2.447	2.17	2.574	2.17	2.715	2.17	2.492
2.17	2.447	2.17	2.573	2.17	2.714	2.17	2.493
2.18	2.447	2.18	2.574	2.18	2.714	2.18	2.493
2.18	2.446	2.18	2.574	2.18	2.715	2.18	2.493
2.18	2.447	2.18	2.573	2.18	2.715	2.18	2.494
2.18	2.447	2.18	2.574	2.18	2.715	2.18	2.493
2.19	2.447	2.19	2.573	2.19	2.714	2.19	2.492
2.19	2.447	2.19	2.573	2.19	2.714	2.19	2.491
2.19	2.447	2.19	2.574	2.19	2.715	2.19	2.493
2.19	2.447	2.19	2.574	2.19	2.715	2.19	2.493
2.2	2.446	2.2	2.574	2.2	2.715	2.2	2.492
2.2	2.447	2.2	2.575	2.2	2.712	2.2	2.493
2.2	2.447	2.2	2.574	2.2	2.715	2.2	2.491
2.21	2.446	2.21	2.574	2.21	2.716	2.21	2.493
2.21	2.446	2.21	2.573	2.21	2.715	2.21	2.492
2.21	2.447	2.21	2.574	2.21	2.716	2.21	2.492
2.21	2.446	2.21	2.574	2.21	2.715	2.21	2.493
2.22	2.447	2.22	2.574	2.22	2.715	2.22	2.492
2.22	2.446	2.22	2.574	2.22	2.714	2.22	2.492
2.22	2.446	2.22	2.574	2.22	2.715	2.22	2.492
2.22	2.446	2.23	2.575	2.23	2.715	2.23	2.494
2.23	2.446	2.23	2.574	2.23	2.713	2.23	2.493
2.23	2.447	2.23	2.574	2.23	2.715	2.23	2.492
2.23	2.446	2.23	2.574	2.23	2.713	2.23	2.492
2.24	2.446	2.24	2.574	2.24	2.715	2.24	2.492
2.24	2.447	2.24	2.574	2.24	2.714	2.24	2.493
2.24	2.445	2.24	2.574	2.24	2.714	2.24	2.492
2.24	2.446	2.24	2.574	2.24	2.715	2.24	2.493
2.25	2.446	2.25	2.574	2.25	2.712	2.25	2.493
2.25	2.445	2.25	2.574	2.25	2.713	2.25	2.492
2.25	2.446	2.25	2.573	2.25	2.716	2.25	2.492
2.26	2.447	2.26	2.575	2.26	2.713	2.26	2.492
2.26	2.446	2.26	2.574	2.26	2.715	2.26	2.49
2.26	2.445	2.26	2.574	2.26	2.715	2.26	2.492
2.26	2.446	2.26	2.574	2.26	2.715	2.26	2.488
2.27	2.446	2.27	2.574	2.27	2.714	2.27	2.488
2.27	2.446	2.27	2.575	2.27	2.715	2.27	2.487
2.27	2.446	2.27	2.574	2.27	2.714	2.27	2.487
2.27	2.445	2.28	2.575	2.28	2.715	2.27	2.484
2.28	2.446	2.28	2.574	2.28	2.717	2.28	2.484
2.28	2.445	2.28	2.574	2.28	2.715	2.28	2.484
2.28	2.445	2.28	2.574	2.28	2.715	2.28	2.481
2.29	2.445	2.29	2.573	2.29	2.714	2.29	2.481
2.29	2.446	2.29	2.574	2.29	2.714	2.29	2.478
2.29	2.446	2.29	2.574	2.29	2.715	2.29	2.477
2.29	2.445	2.29	2.574	2.29	2.715	2.29	2.475
2.3	2.445	2.3	2.574	2.3	2.714	2.3	2.474
2.3	2.446	2.3	2.574	2.3	2.715	2.3	2.473
2.3	2.446	2.3	2.574	2.3	2.716	2.3	2.469
2.31	2.445	2.31	2.574	2.31	2.715	2.31	2.47
2.31	2.446	2.31	2.574	2.31	2.715	2.31	2.467
2.31	2.446	2.31	2.575	2.31	2.715	2.31	2.469
2.31	2.445	2.31	2.575	2.31	2.714	2.31	2.466
2.32	2.446	2.32	2.574	2.32	2.713	2.32	2.465
2.32	2.445	2.32	2.574	2.32	2.716	2.32	2.466
2.32	2.445	2.32	2.574	2.32	2.714	2.32	2.465
2.33	2.446	2.32	2.574	2.32	2.715	2.33	2.466
2.33	2.446	2.33	2.574	2.33	2.715	2.33	2.464
2.33	2.445	2.33	2.575	2.33	2.713	2.33	2.465
2.33	2.445	2.33	2.574	2.33	2.713	2.33	2.464
2.34	2.445	2.34	2.574	2.34	2.715	2.34	2.464
2.34	2.445	2.34	2.574	2.34	2.713	2.34	2.465
2.34	2.445	2.34	2.574	2.34	2.712	2.34	2.464
2.34	2.446	2.34	2.574	2.34	2.716	2.34	2.465
2.35	2.445	2.35	2.574	2.35	2.716	2.35	2.467
2.35	2.445	2.35	2.574	2.35	2.715	2.35	2.466
2.35	2.445	2.35	2.574	2.35	2.713	2.35	2.464
2.36	2.445	2.36	2.575	2.36	2.715	2.36	2.467
2.36	2.445	2.36	2.574	2.36	2.713	2.36	2.466
2.36	2.445	2.36	2.574	2.36	2.714	2.36	2.465
2.36	2.445	2.36	2.574	2.36	2.714	2.36	2.465
2.37	2.445	2.37	2.575	2.37	2.713	2.37	2.466
2.37	2.445	2.37	2.575	2.37	2.715	2.37	2.465
2.37	2.445	2.37	2.576	2.37	2.714	2.37	2.466
2.38	2.445	2.38	2.575	2.38	2.713	2.38	2.466
2.38	2.445	2.38	2.574	2.38	2.716	2.38	2.466
2.38	2.445	2.38	2.574	2.38	2.713	2.38	2.466
2.38	2.445	2.38	2.574	2.38	2.713	2.38	2.466
2.39	2.445	2.39	2.575	2.39	2.715	2.39	2.466
2.39	2.445	2.39	2.575	2.39	2.714	2.39	2.465
2.39	2.445	2.39	2.574	2.39	2.715	2.39	2.465
2.39	2.445	2.39	2.574	2.39	2.715	2.39	2.465
2.4	2.445	2.4	2.575	2.4	2.715	2.4	2.466
2.4	2.445	2.4	2.574	2.4	2.715	2.4	2.466
2.4	2.445	2.4	2.575	2.4	2.715	2.4	2.464
2.41	2.445	2.41	2.575	2.41	2.715	2.41	2.466
2.41	2.445	2.41	2.576	2.41	2.712	2.41	2.466
2.41	2.445	2.41	2.574	2.41	2.713	2.41	2.465
2.41	2.445	2.41	2.574	2.41	2.714	2.41	2.466
2.42	2.445	2.42	2.574	2.42	2.714	2.42	2.464
2.42	2.445	2.42	2.574	2.42	2.715	2.42	2.465
2.42	2.445	2.42	2.574	2.42	2.713	2.42	2.464
2.43	2.445	2.43	2.574	2.43	2.715	2.43	2.465
2.43	2.445	2.43	2.574	2.43	2.714	2.43	2.464
2.43	2.445	2.43	2.574	2.43	2.715	2.43	2.465
2.43	2.445	2.43	2.574	2.43	2.713	2.43	2.466
2.44	2.445	2.44	2.575	2.44	2.714	2.44	2.465
2.44	2.445	2.44	2.576	2.44	2.715	2.44	2.467
2.44	2.445	2.44	2.574	2.44	2.715	2.44	2.466
2.44	2.445	2.44	2.574	2.44	2.715	2.44	2.466
2.45	2.444	2.45	2.574	2.45	2.715	2.45	2.466
2.45	2.444	2.45	2.575	2.45	2.716	2.45	2.466
2.45	2.445	2.45	2.574	2.45	2.714	2.45	2.467
2.46	2.444	2.46	2.574	2.46	2.715	2.46	2.465
2.46	2.445	2.46	2.575	2.46	2.715	2.46	2.466
2.46	2.444	2.46	2.575	2.46	2.714	2.46	2.465
2.46	2.445	2.46	2.574	2.46	2.715	2.46	2.465
2.47	2.444	2.47	2.574	2.47	2.716	2.47	2.466
2.47	2.444	2.47	2.575	2.47	2.715	2.47	2.467
2.47	2.444	2.47	2.574	2.47	2.714	2.47	2.466
2.48	2.444	2.48	2.574	2.48	2.716	2.48	2.466
2.48	2.444	2.48	2.575	2.48	2.714	2.48	2.466
2.48	2.444	2.48	2.575	2.48	2.714	2.48	2.467
2.48	2.444	2.48	2.573	2.48	2.715	2.48	2.469
2.49	2.444	2.49	2.575	2.49	2.715	2.49	2.467
2.49	2.444	2.49	2.574	2.49	2.716	2.49	2.467
2.49	2.444	2.49	2.574	2.49	2.713	2.49	2.469
2.49	2.444	2.49	2.574	2.49	2.715	2.49	2.467
2.5	2.444	2.5	2.574	2.5	2.715	2.5	2.467
2.5	2.444	2.5	2.574	2.5	2.715	2.5	2.467
2.5	2.443	2.5	2.575	2.5	2.716	2.5	2.467
2.51	2.444	2.51	2.575	2.51	2.715	2.51	2.466
2.51	2.444	2.51	2.574	2.51	2.713	2.51	2.467
2.51	2.443	2.51	2.576	2.51	2.715	2.51	2.467
2.51	2.443	2.51	2.576	2.51	2.715	2.51	2.469
2.52	2.444	2.52	2.575	2.52	2.715	2.52	2.467
2.52	2.443	2.52	2.574	2.52	2.713	2.52	2.466
2.52	2.443	2.52	2.574	2.52	2.713	2.52	2.467
2.53	2.444	2.53	2.574	2.53	2.715	2.52	2.467
2.53	2.443	2.53	2.574	2.53	2.715	2.53	2.469
2.53	2.444	2.53	2.575	2.53	2.715	2.53	2.469
2.53	2.444	2.53	2.575	2.53	2.715	2.53	2.467
2.54	2.444	2.54	2.575	2.54	2.714	2.54	2.469
2.54	2.443	2.54	2.575	2.54	2.714	2.54	2.469
2.54	2.444	2.54	2.574	2.54	2.715	2.54	2.469
2.54	2.444	2.54	2.575	2.54	2.715	2.54	2.469
2.55	2.444	2.55	2.576	2.55	2.715	2.55	2.469
2.55	2.444	2.55	2.575	2.55	2.716	2.55	2.469
2.55	2.443	2.55	2.575	2.55	2.716	2.55	2.469
2.56	2.443	2.56	2.575	2.56	2.714	2.56	2.469
2.56	2.443	2.56	2.575	2.56	2.715	2.56	2.469
2.56	2.444	2.56	2.575	2.56	2.713	2.56	2.467
2.56	2.444	2.56	2.575	2.56	2.715	2.56	2.469
2.57	2.443	2.57	2.576	2.57	2.715	2.57	2.469
2.57	2.443	2.57	2.576	2.57	2.715	2.57	2.469
2.57	2.443	2.57	2.574	2.57	2.715	2.57	2.471
2.58	2.443	2.58	2.576	2.58	2.715	2.58	2.469
2.58	2.442	2.58	2.576	2.58	2.715	2.58	2.469
2.58	2.443	2.58	2.576	2.58	2.715	2.58	2.469
2.58	2.443	2.58	2.576	2.58	2.716	2.58	2.47
2.59	2.443	2.59	2.576	2.59	2.716	2.59	2.471
2.59	2.442	2.59	2.576	2.59	2.714	2.59	2.47
2.59	2.442	2.59	2.576	2.59	2.715	2.59	2.469
2.59	2.443	2.59	2.576	2.59	2.715	2.59	2.469
2.6	2.443	2.6	2.576	2.6	2.715	2.6	2.47
2.6	2.443	2.6	2.575	2.6	2.715	2.6	2.47
2.6	2.442	2.6	2.576	2.6	2.714	2.6	2.471
2.61	2.443	2.61	2.576	2.61	2.716	2.61	2.471
2.61	2.442	2.61	2.576	2.61	2.715	2.61	2.471
2.61	2.443	2.61	2.575	2.61	2.715	2.61	2.471
2.61	2.442	2.61	2.575	2.61	2.715	2.61	2.471
2.62	2.442	2.62	2.576	2.62	2.714	2.62	2.471
2.62	2.442	2.62	2.576	2.62	2.715	2.62	2.471
2.62	2.442	2.62	2.575	2.62	2.715	2.62	2.471
2.63	2.442	2.62	2.576	2.63	2.714	2.63	2.471
2.63	2.443	2.63	2.576	2.63	2.715	2.63	2.471
2.63	2.442	2.63	2.576	2.63	2.715	2.63	2.471
2.63	2.442	2.63	2.576	2.63	2.715	2.63	2.471
2.64	2.443	2.64	2.576	2.64	2.715	2.64	2.472
2.64	2.442	2.64	2.576	2.64	2.715	2.64	2.471
2.64	2.442	2.64	2.576	2.64	2.716	2.64	2.472
2.64	2.442	2.64	2.576	2.64	2.716	2.64	2.471
2.65	2.442	2.65	2.576	2.65	2.715	2.65	2.47
2.65	2.442	2.65	2.576	2.65	2.714	2.65	2.472
2.65	2.442	2.65	2.578	2.65	2.715	2.65	2.472
2.66	2.442	2.66	2.577	2.66	2.715	2.66	2.472
2.66	2.441	2.66	2.577	2.66	2.715	2.66	2.472
2.66	2.442	2.66	2.576	2.66	2.716	2.66	2.471
2.66	2.442	2.66	2.576	2.66	2.715	2.66	2.471
2.67	2.442	2.67	2.576	2.67	2.715	2.67	2.472
2.67	2.442	2.67	2.577	2.67	2.715	2.67	2.471
2.67	2.442	2.67	2.576	2.67	2.716	2.67	2.472
2.68	2.442	2.68	2.576	2.68	2.715	2.67	2.472
2.68	2.442	2.68	2.578	2.68	2.715	2.68	2.471
2.68	2.442	2.68	2.578	2.68	2.715	2.68	2.472
2.68	2.442	2.68	2.577	2.68	2.715	2.68	2.472
2.69	2.442	2.69	2.578	2.69	2.715	2.69	2.472
2.69	2.442	2.69	2.578	2.69	2.715	2.69	2.472
2.69	2.442	2.69	2.578	2.69	2.715	2.69	2.472
2.69	2.441	2.69	2.578	2.69	2.715	2.69	2.472
2.7	2.441	2.7	2.578	2.7	2.715	2.7	2.472
2.7	2.441	2.7	2.577	2.7	2.715	2.7	2.472
2.7	2.442	2.7	2.577	2.7	2.714	2.7	2.472
2.71	2.442	2.71	2.578	2.71	2.716	2.71	2.471
2.71	2.442	2.71	2.578	2.71	2.714	2.71	2.472
2.71	2.441	2.71	2.578	2.71	2.715	2.71	2.473
2.71	2.441	2.71	2.578	2.71	2.715	2.71	2.472
2.72	2.441	2.72	2.578	2.72	2.715	2.72	2.472
2.72	2.441	2.72	2.579	2.72	2.714	2.72	2.472
2.72	2.441	2.72	2.576	2.72	2.715	2.72	2.472
2.73	2.441	2.73	2.576	2.73	2.716	2.73	2.473
2.73	2.441	2.73	2.578	2.73	2.716	2.73	2.472
2.73	2.441	2.73	2.577	2.73	2.716	2.73	2.472
2.73	2.441	2.73	2.577	2.73	2.716	2.73	2.473
2.74	2.441	2.74	2.576	2.74	2.715	2.74	2.474
2.74	2.441	2.74	2.578	2.74	2.715	2.74	2.472
2.74	2.442	2.74	2.577	2.74	2.715	2.74	2.474
2.74	2.441	2.74	2.577	2.74	2.715	2.74	2.474
2.75	2.441	2.75	2.577	2.75	2.715	2.75	2.474
2.75	2.441	2.75	2.578	2.75	2.714	2.75	2.474
2.75	2.44	2.75	2.577	2.75	2.715	2.75	2.474
2.76	2.441	2.76	2.578	2.76	2.713	2.76	2.473
2.76	2.44	2.76	2.577	2.76	2.715	2.76	2.474
2.76	2.44	2.76	2.578	2.76	2.714	2.76	2.472
2.76	2.44	2.76	2.578	2.76	2.714	2.76	2.474
2.77	2.44	2.77	2.579	2.77	2.715	2.77	2.474
2.77	2.44	2.77	2.579	2.77	2.716	2.77	2.474
2.77	2.44	2.77	2.578	2.77	2.714	2.77	2.475
2.78	2.44	2.78	2.578	2.78	2.716	2.77	2.474
2.78	2.44	2.78	2.579	2.78	2.715	2.78	2.473
2.78	2.441	2.78	2.579	2.78	2.715	2.78	2.474
2.78	2.44	2.78	2.579	2.78	2.715	2.78	2.474
2.79	2.44	2.79	2.579	2.79	2.714	2.79	2.474
2.79	2.44	2.79	2.579	2.79	2.716	2.79	2.474
2.79	2.44	2.79	2.58	2.79	2.716	2.79	2.474
2.79	2.44	2.79	2.58	2.79	2.716	2.79	2.474
2.8	2.439	2.8	2.579	2.8	2.715	2.8	2.473
2.8	2.44	2.8	2.578	2.8	2.715	2.8	2.473
2.8	2.44	2.8	2.578	2.8	2.715	2.8	2.475
2.81	2.44	2.81	2.578	2.81	2.716	2.81	2.474
2.81	2.44	2.81	2.578	2.81	2.715	2.81	2.475
2.81	2.44	2.81	2.579	2.81	2.715	2.81	2.475
2.81	2.44	2.81	2.579	2.81	2.713	2.81	2.473
2.82	2.44	2.82	2.577	2.82	2.715	2.82	2.475
2.82	2.44	2.82	2.578	2.82	2.715	2.82	2.476
2.82	2.44	2.82	2.577	2.82	2.715	2.82	2.477
2.82	2.439	2.83	2.578	2.83	2.714	2.82	2.479
2.83	2.44	2.83	2.578	2.83	2.715	2.83	2.479
2.83	2.44	2.83	2.579	2.83	2.716	2.83	2.479
2.83	2.44	2.83	2.578	2.83	2.715	2.83	2.481
2.84	2.44	2.84	2.578	2.84	2.716	2.84	2.482
2.84	2.44	2.84	2.578	2.84	2.715	2.84	2.484
2.84	2.439	2.84	2.579	2.84	2.715	2.84	2.484
2.84	2.439	2.84	2.579	2.84	2.715	2.84	2.486
2.85	2.44	2.85	2.579	2.85	2.716	2.85	2.488
2.85	2.439	2.85	2.58	2.85	2.714	2.85	2.489
2.85	2.439	2.85	2.579	2.85	2.716	2.85	2.491
2.86	2.439	2.86	2.58	2.86	2.715	2.86	2.492
2.86	2.439	2.86	2.579	2.86	2.714	2.86	2.493
2.86	2.439	2.86	2.58	2.86	2.714	2.86	2.495
2.86	2.44	2.86	2.579	2.86	2.715	2.86	2.497
2.87	2.44	2.87	2.579	2.87	2.716	2.87	2.5
2.87	2.439	2.87	2.58	2.87	2.716	2.87	2.5
2.87	2.439	2.87	2.581	2.87	2.715	2.87	2.501
2.88	2.439	2.88	2.58	2.88	2.715	2.87	2.503
2.88	2.439	2.88	2.579	2.88	2.715	2.88	2.503
2.88	2.439	2.88	2.579	2.88	2.715	2.88	2.504
2.88	2.439	2.88	2.58	2.88	2.715	2.88	2.505
2.89	2.439	2.89	2.58	2.89	2.716	2.89	2.506
2.89	2.439	2.89	2.581	2.89	2.716	2.89	2.506
2.89	2.439	2.89	2.579	2.89	2.715	2.89	2.506
2.89	2.439	2.89	2.579	2.89	2.717	2.89	2.508
2.9	2.438	2.9	2.58	2.9	2.715	2.9	2.506
2.9	2.439	2.9	2.579	2.9	2.715	2.9	2.506
2.9	2.439	2.9	2.579	2.9	2.715	2.9	2.506
2.91	2.439	2.91	2.579	2.91	2.715	2.91	2.508
2.91	2.438	2.91	2.581	2.91	2.715	2.91	2.508
2.91	2.439	2.91	2.578	2.91	2.716	2.91	2.508
2.91	2.438	2.91	2.578	2.91	2.717	2.91	2.508
2.92	2.437	2.92	2.578	2.92	2.715	2.92	2.508
2.92	2.439	2.92	2.578	2.92	2.716	2.92	2.508
2.92	2.438	2.92	2.579	2.92	2.716	2.92	2.508
2.93	2.439	2.93	2.578	2.93	2.716	2.93	2.508
2.93	2.438	2.93	2.578	2.93	2.715	2.93	2.509
2.93	2.438	2.93	2.578	2.93	2.717	2.93	2.508
2.93	2.438	2.93	2.578	2.93	2.716	2.93	2.506
2.94	2.439	2.94	2.578	2.94	2.716	2.94	2.508
2.94	2.439	2.94	2.579	2.94	2.716	2.94	2.509
2.94	2.438	2.94	2.578	2.94	2.715	2.94	2.509
2.94	2.439	2.94	2.578	2.94	2.716	2.94	2.508
2.95	2.438	2.95	2.579	2.95	2.716	2.95	2.51
2.95	2.439	2.95	2.578	2.95	2.716	2.95	2.509
2.95	2.438	2.95	2.578	2.95	2.716	2.95	2.51
2.96	2.437	2.96	2.578	2.96	2.716	2.96	2.508
2.96	2.437	2.96	2.578	2.96	2.714	2.96	2.51
2.96	2.438	2.96	2.578	2.96	2.715	2.96	2.509
2.96	2.437	2.96	2.579	2.96	2.715	2.96	2.508
2.97	2.437	2.97	2.579	2.97	2.717	2.97	2.509
2.97	2.438	2.97	2.578	2.97	2.716	2.97	2.51
2.97	2.438	2.97	2.578	2.97	2.716	2.97	2.51
2.98	2.437	2.98	2.578	2.97	2.716	2.98	2.509
2.98	2.437	2.98	2.578	2.98	2.716	2.98	2.509
2.98	2.437	2.98	2.578	2.98	2.716	2.98	2.51
2.98	2.437	2.98	2.578	2.98	2.716	2.98	2.51
2.99	2.437	2.99	2.579	2.99	2.715	2.99	2.51
2.99	2.437	2.99	2.578	2.99	2.716	2.99	2.51
2.99	2.437	2.99	2.578	2.99	2.716	2.99	2.51
2.99	2.437	2.99	2.579	2.99	2.717	2.99	2.51
3	2.437	3	2.578	3	2.716	3	2.51
3	2.437	3	2.579	3	2.716	3	2.51
3	2.437	3	2.578	3	2.716	3	2.51
3.01	2.437	3.01	2.578	3.01	2.716	3.01	2.51
3.01	2.437	3.01	2.578	3.01	2.716	3.01	2.51
3.01	2.437	3.01	2.578	3.01	2.717	3.01	2.509
3.01	2.437	3.01	2.578	3.01	2.716	3.01	2.51
3.02	2.437	3.02	2.578	3.02	2.715	3.02	2.511
3.02	2.437	3.02	2.579	3.02	2.715	3.02	2.511
3.02	2.437	3.02	2.578	3.02	2.716	3.02	2.51
3.03	2.436	3.03	2.579	3.03	2.716	3.03	2.51
3.03	2.436	3.03	2.578	3.03	2.717	3.03	2.51
3.03	2.437	3.03	2.579	3.03	2.716	3.03	2.509
3.03	2.436	3.03	2.578	3.03	2.716	3.03	2.51
3.04	2.437	3.04	2.578	3.04	2.717	3.04	2.512
3.04	2.437	3.04	2.579	3.04	2.716	3.04	2.51
3.04	2.436	3.04	2.578	3.04	2.715	3.04	2.51
3.04	2.437	3.04	2.578	3.04	2.716	3.04	2.51
3.05	2.436	3.05	2.578	3.05	2.715	3.05	2.51
3.05	2.437	3.05	2.578	3.05	2.717	3.05	2.511
3.05	2.436	3.05	2.58	3.05	2.716	3.05	2.511
3.06	2.436	3.06	2.579	3.06	2.715	3.06	2.511
3.06	2.437	3.06	2.578	3.06	2.716	3.06	2.511
3.06	2.437	3.06	2.578	3.06	2.716	3.06	2.512
3.06	2.436	3.06	2.579	3.06	2.716	3.06	2.51
3.07	2.436	3.07	2.578	3.07	2.717	3.07	2.51
3.07	2.436	3.07	2.579	3.07	2.716	3.07	2.51
3.07	2.436	3.07	2.579	3.07	2.718	3.07	2.51
3.08	2.436	3.08	2.578	3.08	2.717	3.08	2.51
3.08	2.436	3.08	2.579	3.08	2.716	3.08	2.51
3.08	2.436	3.08	2.578	3.08	2.716	3.08	2.51
3.08	2.436	3.08	2.578	3.08	2.717	3.08	2.511
3.09	2.436	3.09	2.579	3.09	2.715	3.09	2.511
3.09	2.436	3.09	2.579	3.09	2.715	3.09	2.511
3.09	2.436	3.09	2.579	3.09	2.716	3.09	2.513
3.09	2.436	3.09	2.578	3.09	2.716	3.09	2.51
3.1	2.435	3.1	2.579	3.1	2.716	3.1	2.51
3.1	2.436	3.1	2.578	3.1	2.716	3.1	2.511
3.1	2.436	3.1	2.579	3.1	2.716	3.1	2.51
3.11	2.436	3.11	2.578	3.11	2.715	3.11	2.51
3.11	2.436	3.11	2.578	3.11	2.717	3.11	2.511
3.11	2.436	3.11	2.579	3.11	2.716	3.11	2.511
3.11	2.436	3.11	2.579	3.11	2.717	3.11	2.511
3.12	2.436	3.12	2.579	3.12	2.716	3.12	2.511
3.12	2.436	3.12	2.578	3.12	2.717	3.12	2.511
3.12	2.436	3.12	2.579	3.12	2.716	3.12	2.511
3.13	2.436	3.13	2.578	3.12	2.717	3.13	2.511
3.13	2.436	3.13	2.579	3.13	2.714	3.13	2.512
3.13	2.436	3.13	2.578	3.13	2.716	3.13	2.512
3.13	2.436	3.13	2.578	3.13	2.716	3.13	2.511
3.14	2.435	3.14	2.579	3.14	2.716	3.14	2.512
3.14	2.436	3.14	2.579	3.14	2.717	3.14	2.511
3.14	2.436	3.14	2.579	3.14	2.716	3.14	2.512
3.14	2.436	3.14	2.579	3.14	2.716	3.14	2.511
3.15	2.436	3.15	2.579	3.15	2.716	3.15	2.511
3.15	2.436	3.15	2.579	3.15	2.716	3.15	2.511
3.15	2.435	3.15	2.579	3.15	2.718	3.15	2.511
3.16	2.435	3.16	2.579	3.16	2.716	3.16	2.511
3.16	2.436	3.16	2.579	3.16	2.717	3.16	2.511
3.16	2.436	3.16	2.578	3.16	2.715	3.16	2.511
3.16	2.435	3.16	2.579	3.16	2.716	3.16	2.511
3.17	2.435	3.17	2.578	3.17	2.715	3.17	2.512
3.17	2.435	3.17	2.578	3.17	2.717	3.17	2.51
3.17	2.435	3.17	2.579	3.17	2.716	3.17	2.511
3.18	2.436	3.18	2.579	3.17	2.718	3.17	2.511
3.18	2.435	3.18	2.579	3.18	2.718	3.18	2.511
3.18	2.434	3.18	2.578	3.18	2.716	3.18	2.511
3.18	2.435	3.18	2.579	3.18	2.716	3.18	2.511
3.19	2.434	3.19	2.579	3.19	2.716	3.19	2.51
3.19	2.435	3.19	2.578	3.19	2.716	3.19	2.511
3.19	2.434	3.19	2.579	3.19	2.716	3.19	2.511
3.19	2.434	3.19	2.579	3.19	2.717	3.19	2.51
3.2	2.434	3.2	2.58	3.2	2.716	3.2	2.511
3.2	2.434	3.2	2.579	3.2	2.716	3.2	2.512
3.2	2.434	3.2	2.578	3.2	2.716	3.2	2.511
3.21	2.435	3.21	2.579	3.21	2.716	3.21	2.511
3.21	2.435	3.21	2.579	3.21	2.716	3.21	2.511
3.21	2.434	3.21	2.579	3.21	2.716	3.21	2.51
3.21	2.434	3.21	2.578	3.21	2.716	3.21	2.51
3.22	2.435	3.22	2.579	3.22	2.716	3.22	2.511
3.22	2.434	3.22	2.58	3.22	2.715	3.22	2.511
3.22	2.435	3.22	2.578	3.22	2.718	3.22	2.512
3.23	2.434	3.23	2.578	3.23	2.717	3.23	2.513
3.23	2.434	3.23	2.578	3.23	2.716	3.23	2.51
3.23	2.434	3.23	2.578	3.23	2.717	3.23	2.51
3.23	2.434	3.23	2.578	3.23	2.718	3.23	2.51
3.24	2.435	3.24	2.579	3.24	2.715	3.24	2.51
3.24	2.434	3.24	2.578	3.24	2.716	3.24	2.509
3.24	2.434	3.24	2.579	3.24	2.716	3.24	2.51
3.24	2.434	3.24	2.579	3.24	2.717	3.24	2.51
3.25	2.434	3.25	2.579	3.25	2.716	3.25	2.51
3.25	2.434	3.25	2.579	3.25	2.716	3.25	2.51
3.25	2.434	3.25	2.579	3.25	2.717	3.25	2.511
3.26	2.434	3.26	2.578	3.26	2.716	3.26	2.512
3.26	2.434	3.26	2.579	3.26	2.716	3.26	2.51
3.26	2.433	3.26	2.579	3.26	2.718	3.26	2.51
3.26	2.434	3.26	2.579	3.26	2.718	3.26	2.509
3.27	2.434	3.27	2.578	3.27	2.718	3.27	2.51
3.27	2.434	3.27	2.579	3.27	2.716	3.27	2.509
3.27	2.434	3.27	2.579	3.27	2.717	3.27	2.509
3.28	2.434	3.28	2.579	3.28	2.718	3.28	2.509
3.28	2.434	3.28	2.579	3.28	2.717	3.28	2.508
3.28	2.434	3.28	2.579	3.28	2.717	3.28	2.51
3.28	2.434	3.28	2.579	3.28	2.716	3.28	2.51
3.29	2.435	3.29	2.579	3.29	2.716	3.29	2.509
3.29	2.434	3.29	2.58	3.29	2.716	3.29	2.511
3.29	2.434	3.29	2.579	3.29	2.718	3.29	2.512
3.29	2.434	3.29	2.579	3.29	2.716	3.29	2.512
3.3	2.434	3.3	2.579	3.3	2.716	3.3	2.513
3.3	2.434	3.3	2.579	3.3	2.718	3.3	2.51
3.3	2.434	3.3	2.579	3.3	2.717	3.3	2.511
3.31	2.433	3.31	2.579	3.31	2.717	3.31	2.51
3.31	2.434	3.31	2.579	3.31	2.716	3.31	2.511
3.31	2.434	3.31	2.578	3.31	2.717	3.31	2.51
3.31	2.434	3.31	2.579	3.31	2.718	3.31	2.509
3.32	2.434	3.32	2.578	3.32	2.717	3.32	2.51
3.32	2.433	3.32	2.578	3.32	2.716	3.32	2.51
3.32	2.434	3.32	2.579	3.32	2.715	3.32	2.51
3.33	2.434	3.33	2.578	3.33	2.718	3.33	2.51
3.33	2.434	3.33	2.579	3.33	2.718	3.33	2.509
3.33	2.434	3.33	2.579	3.33	2.716	3.33	2.51
3.33	2.433	3.33	2.578	3.33	2.715	3.33	2.509
3.34	2.434	3.34	2.579	3.34	2.717	3.34	2.51
3.34	2.433	3.34	2.579	3.34	2.716	3.34	2.509
3.34	2.434	3.34	2.579	3.34	2.717	3.34	2.51
3.34	2.432	3.34	2.578	3.34	2.717	3.34	2.51
3.35	2.432	3.35	2.579	3.35	2.716	3.35	2.51
3.35	2.433	3.35	2.579	3.35	2.718	3.35	2.51
3.35	2.434	3.35	2.579	3.35	2.718	3.35	2.509
3.36	2.433	3.36	2.579	3.36	2.716	3.36	2.509
3.36	2.433	3.36	2.579	3.36	2.718	3.36	2.51
3.36	2.433	3.36	2.58	3.36	2.717	3.36	2.511
3.36	2.433	3.36	2.58	3.36	2.718	3.36	2.511
3.37	2.434	3.37	2.579	3.37	2.716	3.37	2.51
3.37	2.432	3.37	2.58	3.37	2.718	3.37	2.51
3.37	2.433	3.37	2.579	3.37	2.717	3.37	2.51
3.38	2.432	3.38	2.58	3.38	2.718	3.37	2.51
3.38	2.433	3.38	2.58	3.38	2.717	3.38	2.511
3.38	2.433	3.38	2.579	3.38	2.718	3.38	2.513
3.38	2.433	3.38	2.579	3.38	2.718	3.38	2.511
3.39	2.432	3.39	2.58	3.39	2.717	3.39	2.509
3.39	2.433	3.39	2.581	3.39	2.717	3.39	2.51
3.39	2.433	3.39	2.58	3.39	2.718	3.39	2.51
3.39	2.433	3.39	2.579	3.39	2.717	3.39	2.511
3.4	2.433	3.4	2.579	3.4	2.718	3.4	2.512
3.4	2.432	3.4	2.579	3.4	2.716	3.4	2.508
3.4	2.432	3.4	2.581	3.4	2.717	3.4	2.509
3.41	2.432	3.41	2.581	3.41	2.716	3.41	2.508
3.41	2.432	3.41	2.58	3.41	2.718	3.41	2.51
3.41	2.433	3.41	2.58	3.41	2.717	3.41	2.509
3.41	2.432	3.41	2.58	3.41	2.718	3.41	2.51
3.42	2.432	3.42	2.581	3.42	2.716	3.42	2.51
3.42	2.433	3.42	2.581	3.42	2.716	3.42	2.51
3.42	2.432	3.42	2.581	3.42	2.718	3.42	2.511
3.43	2.432	3.43	2.579	3.43	2.718	3.43	2.51
3.43	2.432	3.43	2.579	3.43	2.717	3.43	2.508
3.43	2.432	3.43	2.579	3.43	2.718	3.43	2.51
3.43	2.432	3.43	2.579	3.43	2.717	3.43	2.51
3.44	2.432	3.44	2.58	3.44	2.718	3.44	2.511
3.44	2.432	3.44	2.58	3.44	2.717	3.44	2.509
3.44	2.432	3.44	2.579	3.44	2.718	3.44	2.509
3.44	2.432	3.44	2.579	3.44	2.718	3.44	2.509
3.45	2.432	3.45	2.579	3.45	2.717	3.45	2.51
3.45	2.431	3.45	2.579	3.45	2.717	3.45	2.51
3.45	2.431	3.45	2.581	3.45	2.718	3.45	2.511
3.46	2.432	3.46	2.579	3.46	2.718	3.46	2.508
3.46	2.432	3.46	2.579	3.46	2.718	3.46	2.509
3.46	2.431	3.46	2.579	3.46	2.718	3.46	2.508
3.46	2.432	3.46	2.579	3.46	2.718	3.46	2.508
3.47	2.432	3.47	2.579	3.47	2.716	3.47	2.508
3.47	2.432	3.47	2.579	3.47	2.719	3.47	2.508
3.47	2.431	3.47	2.58	3.47	2.718	3.47	2.508
3.48	2.432	3.48	2.579	3.48	2.718	3.47	2.508
3.48	2.431	3.48	2.58	3.48	2.718	3.48	2.506
3.48	2.431	3.48	2.58	3.48	2.717	3.48	2.508
3.48	2.431	3.48	2.581	3.48	2.719	3.48	2.509
3.49	2.431	3.49	2.579	3.49	2.716	3.49	2.506
3.49	2.431	3.49	2.581	3.49	2.718	3.49	2.508
3.49	2.431	3.49	2.58	3.49	2.718	3.49	2.508
3.49	2.431	3.49	2.579	3.49	2.718	3.49	2.506
3.5	2.431	3.5	2.579	3.5	2.718	3.5	2.509
3.5	2.431	3.5	2.58	3.5	2.717	3.5	2.509
3.5	2.431	3.5	2.579	3.5	2.718	3.5	2.51
3.51	2.431	3.51	2.579	3.51	2.718	3.51	2.506
3.51	2.431	3.51	2.58	3.51	2.716	3.51	2.506
3.51	2.431	3.51	2.58	3.51	2.716	3.51	2.508
3.51	2.431	3.51	2.58	3.51	2.718	3.51	2.506
3.52	2.431	3.52	2.58	3.52	2.717	3.52	2.508
3.52	2.431	3.52	2.58	3.52	2.718	3.52	2.508
3.52	2.431	3.52	2.58	3.52	2.718	3.52	2.509
3.53	2.431	3.52	2.581	3.53	2.716	3.52	2.509
3.53	2.431	3.53	2.581	3.53	2.718	3.53	2.506
3.53	2.43	3.53	2.581	3.53	2.718	3.53	2.506
3.53	2.431	3.53	2.58	3.53	2.718	3.53	2.505
3.54	2.431	3.54	2.579	3.54	2.718	3.54	2.506
3.54	2.431	3.54	2.579	3.54	2.719	3.54	2.508
3.54	2.431	3.54	2.581	3.54	2.718	3.54	2.506
3.54	2.431	3.54	2.58	3.54	2.718	3.54	2.506
3.55	2.431	3.55	2.58	3.55	2.718	3.55	2.508
3.55	2.431	3.55	2.581	3.55	2.718	3.55	2.509
3.55	2.43	3.55	2.58	3.55	2.718	3.55	2.506
3.56	2.431	3.56	2.581	3.56	2.718	3.56	2.506
3.56	2.43	3.56	2.581	3.56	2.719	3.56	2.506
3.56	2.43	3.56	2.581	3.56	2.718	3.56	2.508
3.56	2.43	3.56	2.581	3.56	2.718	3.56	2.506
3.57	2.431	3.57	2.581	3.57	2.718	3.57	2.506
3.57	2.43	3.57	2.581	3.57	2.719	3.57	2.508
3.57	2.43	3.57	2.581	3.57	2.718	3.57	2.508
3.58	2.43	3.58	2.581	3.58	2.718	3.58	2.508
3.58	2.43	3.58	2.58	3.58	2.719	3.58	2.508
3.58	2.431	3.58	2.581	3.58	2.718	3.58	2.506
3.58	2.429	3.58	2.581	3.58	2.718	3.58	2.508
3.59	2.429	3.59	2.581	3.59	2.718	3.59	2.506
3.59	2.429	3.59	2.581	3.59	2.718	3.59	2.508
3.59	2.43	3.59	2.581	3.59	2.719	3.59	2.506
3.59	2.43	3.59	2.581	3.59	2.719	3.59	2.508
3.6	2.431	3.6	2.582	3.6	2.718	3.6	2.506
3.6	2.43	3.6	2.581	3.6	2.719	3.6	2.506
3.6	2.429	3.6	2.582	3.6	2.718	3.6	2.506
3.61	2.429	3.61	2.581	3.61	2.718	3.61	2.506
3.61	2.429	3.61	2.581	3.61	2.718	3.61	2.506
3.61	2.43	3.61	2.581	3.61	2.718	3.61	2.508
3.61	2.43	3.61	2.581	3.61	2.717	3.61	2.508
3.62	2.43	3.62	2.58	3.62	2.718	3.62	2.509
3.62	2.429	3.62	2.581	3.62	2.718	3.62	2.506
3.62	2.43	3.62	2.581	3.62	2.719	3.62	2.506
3.63	2.43	3.63	2.581	3.63	2.719	3.62	2.506
3.63	2.429	3.63	2.582	3.63	2.719	3.63	2.506
3.63	2.429	3.63	2.581	3.63	2.719	3.63	2.506
3.63	2.429	3.63	2.581	3.63	2.719	3.63	2.506
3.64	2.429	3.64	2.581	3.64	2.718	3.64	2.506
3.64	2.429	3.64	2.581	3.64	2.718	3.64	2.509
3.64	2.429	3.64	2.581	3.64	2.719	3.64	2.506
3.64	2.429	3.64	2.581	3.64	2.718	3.64	2.505
3.65	2.429	3.65	2.582	3.65	2.718	3.65	2.506
3.65	2.429	3.65	2.581	3.65	2.719	3.65	2.506
3.65	2.429	3.65	2.582	3.65	2.718	3.65	2.505
3.66	2.429	3.66	2.581	3.66	2.719	3.66	2.506
3.66	2.429	3.66	2.581	3.66	2.719	3.66	2.506
3.66	2.429	3.66	2.582	3.66	2.719	3.66	2.506
3.66	2.429	3.66	2.581	3.66	2.717	3.66	2.506
3.67	2.429	3.67	2.582	3.67	2.718	3.67	2.508
3.67	2.429	3.67	2.582	3.67	2.718	3.67	2.509
3.67	2.429	3.67	2.581	3.67	2.718	3.67	2.508
3.68	2.429	3.68	2.582	3.67	2.718	3.67	2.508
3.68	2.428	3.68	2.582	3.68	2.72	3.68	2.508
3.68	2.429	3.68	2.583	3.68	2.719	3.68	2.506
3.68	2.429	3.68	2.584	3.68	2.719	3.68	2.506
3.69	2.429	3.69	2.582	3.69	2.719	3.69	2.506
3.69	2.429	3.69	2.582	3.69	2.718	3.69	2.506
3.69	2.428	3.69	2.582	3.69	2.719	3.69	2.508
3.69	2.428	3.69	2.583	3.69	2.719	3.69	2.508
3.7	2.428	3.7	2.583	3.7	2.718	3.7	2.508
3.7	2.428	3.7	2.583	3.7	2.719	3.7	2.506
3.7	2.429	3.7	2.583	3.7	2.718	3.7	2.506
3.71	2.428	3.71	2.584	3.71	2.718	3.71	2.506
3.71	2.427	3.71	2.584	3.71	2.718	3.71	2.506
3.71	2.429	3.71	2.584	3.71	2.719	3.71	2.506
3.71	2.428	3.71	2.584	3.71	2.718	3.71	2.508
3.72	2.428	3.72	2.585	3.72	2.718	3.72	2.508
3.72	2.429	3.72	2.584	3.72	2.718	3.72	2.508
3.72	2.428	3.72	2.582	3.72	2.719	3.72	2.506
3.72	2.429	3.72	2.582	3.73	2.718	3.73	2.506
3.73	2.429	3.73	2.584	3.73	2.718	3.73	2.505
3.73	2.428	3.73	2.582	3.73	2.719	3.73	2.505
3.73	2.428	3.73	2.583	3.73	2.718	3.73	2.505
3.74	2.428	3.74	2.583	3.74	2.718	3.74	2.505
3.74	2.427	3.74	2.583	3.74	2.719	3.74	2.505
3.74	2.428	3.74	2.583	3.74	2.718	3.74	2.505
3.74	2.427	3.74	2.582	3.74	2.718	3.74	2.506
3.75	2.428	3.75	2.583	3.75	2.719	3.75	2.506
3.75	2.427	3.75	2.582	3.75	2.719	3.75	2.506
3.75	2.428	3.75	2.583	3.75	2.719	3.75	2.505
3.76	2.427	3.76	2.583	3.76	2.719	3.76	2.506
3.76	2.428	3.76	2.583	3.76	2.72	3.76	2.506
3.76	2.427	3.76	2.583	3.76	2.718	3.76	2.506
3.76	2.427	3.76	2.584	3.76	2.719	3.76	2.506
3.77	2.427	3.77	2.583	3.77	2.718	3.77	2.506
3.77	2.427	3.77	2.583	3.77	2.721	3.77	2.508
3.77	2.427	3.77	2.584	3.77	2.719	3.77	2.506
3.78	2.427	3.78	2.583	3.78	2.719	3.77	2.506
3.78	2.427	3.78	2.584	3.78	2.719	3.78	2.506
3.78	2.427	3.78	2.584	3.78	2.719	3.78	2.505
3.78	2.427	3.78	2.584	3.78	2.718	3.78	2.506
3.79	2.427	3.79	2.582	3.79	2.718	3.79	2.508
3.79	2.427	3.79	2.583	3.79	2.72	3.79	2.506
3.79	2.427	3.79	2.584	3.79	2.719	3.79	2.506
3.79	2.427	3.79	2.584	3.79	2.719	3.79	2.506
3.8	2.427	3.8	2.583	3.8	2.719	3.8	2.508
3.8	2.427	3.8	2.583	3.8	2.718	3.8	2.506
3.8	2.427	3.8	2.584	3.8	2.719	3.8	2.508
3.81	2.427	3.81	2.583	3.81	2.718	3.81	2.506
3.81	2.427	3.81	2.583	3.81	2.719	3.81	2.505
3.81	2.427	3.81	2.584	3.81	2.719	3.81	2.504
3.81	2.427	3.81	2.583	3.81	2.718	3.81	2.506
3.82	2.426	3.82	2.583	3.82	2.719	3.82	2.506
3.82	2.427	3.82	2.583	3.82	2.72	3.82	2.508
3.82	2.427	3.82	2.584	3.82	2.72	3.82	2.508
3.82	2.427	3.83	2.584	3.83	2.719	3.82	2.505
3.83	2.427	3.83	2.584	3.83	2.719	3.83	2.506
3.83	2.427	3.83	2.584	3.83	2.719	3.83	2.505
3.83	2.427	3.83	2.584	3.83	2.719	3.83	2.505
3.84	2.427	3.84	2.584	3.84	2.719	3.84	2.505
3.84	2.427	3.84	2.584	3.84	2.719	3.84	2.505
3.84	2.426	3.84	2.584	3.84	2.719	3.84	2.505
3.84	2.427	3.84	2.584	3.84	2.721	3.84	2.505
3.85	2.427	3.85	2.584	3.85	2.719	3.85	2.508
3.85	2.427	3.85	2.584	3.85	2.718	3.85	2.506
3.85	2.426	3.85	2.584	3.85	2.719	3.85	2.509
3.86	2.426	3.86	2.584	3.86	2.718	3.86	2.508
3.86	2.426	3.86	2.583	3.86	2.719	3.86	2.505
3.86	2.427	3.86	2.584	3.86	2.719	3.86	2.505
3.86	2.427	3.86	2.584	3.86	2.721	3.86	2.506
3.87	2.426	3.87	2.584	3.87	2.718	3.87	2.508
3.87	2.426	3.87	2.584	3.87	2.719	3.87	2.506
3.87	2.426	3.87	2.584	3.87	2.719	3.87	2.509
3.88	2.426	3.88	2.583	3.88	2.719	3.88	2.505
3.88	2.426	3.88	2.584	3.88	2.718	3.88	2.506
3.88	2.426	3.88	2.583	3.88	2.718	3.88	2.506
3.88	2.426	3.88	2.583	3.88	2.719	3.88	2.506
3.89	2.426	3.89	2.583	3.89	2.718	3.89	2.508
3.89	2.427	3.89	2.583	3.89	2.72	3.89	2.508
3.89	2.426	3.89	2.584	3.89	2.72	3.89	2.505
3.89	2.426	3.89	2.584	3.89	2.719	3.89	2.506
3.9	2.426	3.9	2.584	3.9	2.72	3.9	2.506
3.9	2.426	3.9	2.584	3.9	2.72	3.9	2.506
3.9	2.426	3.9	2.584	3.9	2.72	3.9	2.508
3.91	2.426	3.91	2.584	3.91	2.721	3.91	2.508
3.91	2.426	3.91	2.585	3.91	2.719	3.91	2.509
3.91	2.426	3.91	2.584	3.91	2.718	3.91	2.506
3.91	2.426	3.91	2.584	3.91	2.719	3.91	2.506
3.92	2.426	3.92	2.584	3.92	2.719	3.92	2.506
3.92	2.426	3.92	2.584	3.92	2.72	3.92	2.506
3.92	2.425	3.92	2.583	3.92	2.72	3.92	2.508
3.92	2.426	3.93	2.584	3.93	2.719	3.93	2.508
3.93	2.426	3.93	2.583	3.93	2.72	3.93	2.508
3.93	2.426	3.93	2.584	3.93	2.721	3.93	2.506
3.93	2.426	3.93	2.584	3.93	2.719	3.93	2.506
3.94	2.426	3.94	2.584	3.94	2.721	3.94	2.506
3.94	2.426	3.94	2.585	3.94	2.719	3.94	2.508
3.94	2.426	3.94	2.584	3.94	2.721	3.94	2.506
3.94	2.426	3.94	2.584	3.94	2.72	3.94	2.505
3.95	2.426	3.95	2.584	3.95	2.72	3.95	2.506
3.95	2.426	3.95	2.583	3.95	2.719	3.95	2.506
3.95	2.426	3.95	2.584	3.95	2.719	3.95	2.505
3.96	2.426	3.96	2.584	3.96	2.72	3.96	2.505
3.96	2.426	3.96	2.585	3.96	2.719	3.96	2.506
3.96	2.426	3.96	2.584	3.96	2.718	3.96	2.505
3.96	2.426	3.96	2.584	3.96	2.719	3.96	2.506
3.97	2.425	3.97	2.584	3.97	2.722	3.97	2.506
3.97	2.426	3.97	2.584	3.97	2.72	3.97	2.508
3.97	2.425	3.97	2.584	3.97	2.721	3.97	2.506
3.98	2.426	3.98	2.584	3.98	2.719	3.97	2.505
3.98	2.425	3.98	2.585	3.98	2.719	3.98	2.508
3.98	2.426	3.98	2.584	3.98	2.72	3.98	2.508
3.98	2.425	3.98	2.584	3.98	2.721	3.98	2.508
3.99	2.425	3.99	2.584	3.99	2.72	3.99	2.508
3.99	2.425	3.99	2.584	3.99	2.721	3.99	2.505
3.99	2.425	3.99	2.584	3.99	2.721	3.99	2.506
3.99	2.425	3.99	2.583	3.99	2.72	3.99	2.506
4	2.425	4	2.584	4	2.719	4	2.506
4	2.426	4	2.584	4	2.72	4	2.506
4	2.425	4	2.584	4	2.721	4	2.508
4.01	2.425	4.01	2.584	4.01	2.719	4.01	2.506
4.01	2.426	4.01	2.585	4.01	2.721	4.01	2.508
4.01	2.424	4.01	2.584	4.01	2.721	4.01	2.508
4.01	2.424	4.01	2.584	4.01	2.72	4.01	2.508
4.02	2.425	4.02	2.584	4.02	2.72	4.02	2.506
4.02	2.424	4.02	2.585	4.02	2.719	4.02	2.506
4.02	2.425	4.02	2.584	4.02	2.72	4.02	2.505
4.02	2.425	4.03	2.584	4.03	2.719	4.03	2.506
4.03	2.424	4.03	2.585	4.03	2.721	4.03	2.508
4.03	2.425	4.03	2.584	4.03	2.72	4.03	2.506
4.03	2.424	4.03	2.585	4.03	2.721	4.03	2.51
4.04	2.425	4.04	2.584	4.04	2.72	4.04	2.51
4.04	2.425	4.04	2.584	4.04	2.72	4.04	2.505
4.04	2.424	4.04	2.584	4.04	2.721	4.04	2.505
4.04	2.424	4.04	2.583	4.04	2.721	4.04	2.506
4.05	2.425	4.05	2.585	4.05	2.721	4.05	2.506
4.05	2.424	4.05	2.584	4.05	2.721	4.05	2.506
4.05	2.424	4.05	2.584	4.05	2.721	4.05	2.508
4.06	2.425	4.06	2.585	4.06	2.721	4.06	2.506
4.06	2.424	4.06	2.584	4.06	2.72	4.06	2.509
4.06	2.424	4.06	2.585	4.06	2.72	4.06	2.508
4.06	2.424	4.06	2.585	4.06	2.723	4.06	2.509
4.07	2.424	4.07	2.585	4.07	2.72	4.07	2.505
4.07	2.424	4.07	2.584	4.07	2.719	4.07	2.506
4.07	2.424	4.07	2.586	4.07	2.719	4.07	2.506
4.08	2.424	4.08	2.585	4.08	2.722	4.07	2.506
4.08	2.424	4.08	2.585	4.08	2.72	4.08	2.506
4.08	2.424	4.08	2.584	4.08	2.721	4.08	2.505
4.08	2.424	4.08	2.585	4.08	2.721	4.08	2.506
4.09	2.424	4.09	2.584	4.09	2.721	4.09	2.505
4.09	2.424	4.09	2.584	4.09	2.72	4.09	2.505
4.09	2.424	4.09	2.584	4.09	2.721	4.09	2.506
4.09	2.424	4.09	2.585	4.09	2.722	4.09	2.505
4.1	2.424	4.1	2.584	4.1	2.721	4.1	2.506
4.1	2.424	4.1	2.584	4.1	2.721	4.1	2.506
4.1	2.425	4.1	2.585	4.1	2.72	4.1	2.508
4.11	2.424	4.11	2.586	4.11	2.721	4.11	2.506
4.11	2.424	4.11	2.584	4.11	2.721	4.11	2.509
4.11	2.423	4.11	2.584	4.11	2.72	4.11	2.509
4.11	2.424	4.11	2.585	4.11	2.721	4.11	2.505
4.12	2.423	4.12	2.584	4.12	2.721	4.12	2.506
4.12	2.423	4.12	2.584	4.12	2.721	4.12	2.506
4.12	2.424	4.12	2.585	4.12	2.723	4.12	2.508
4.13	2.424	4.12	2.585	4.13	2.721	4.13	2.508
4.13	2.424	4.13	2.585	4.13	2.721	4.13	2.508
4.13	2.424	4.13	2.585	4.13	2.721	4.13	2.509
4.13	2.424	4.13	2.585	4.13	2.721	4.13	2.506
4.14	2.424	4.14	2.584	4.14	2.723	4.14	2.508
4.14	2.423	4.14	2.584	4.14	2.721	4.14	2.508
4.14	2.424	4.14	2.584	4.14	2.721	4.14	2.508
4.14	2.423	4.14	2.584	4.14	2.721	4.14	2.509
4.15	2.423	4.15	2.585	4.15	2.72	4.15	2.51
4.15	2.423	4.15	2.584	4.15	2.721	4.15	2.506
4.15	2.423	4.15	2.584	4.15	2.721	4.15	2.506
4.16	2.424	4.16	2.586	4.16	2.72	4.16	2.506
4.16	2.424	4.16	2.584	4.16	2.723	4.16	2.506
4.16	2.423	4.16	2.584	4.16	2.719	4.16	2.508
4.16	2.424	4.16	2.586	4.16	2.721	4.16	2.508
4.17	2.423	4.17	2.586	4.17	2.722	4.17	2.508
4.17	2.424	4.17	2.586	4.17	2.721	4.17	2.506
4.17	2.423	4.17	2.584	4.17	2.721	4.17	2.505
4.18	2.423	4.17	2.584	4.18	2.722	4.18	2.506
4.18	2.423	4.18	2.586	4.18	2.721	4.18	2.506
4.18	2.423	4.18	2.584	4.18	2.722	4.18	2.505
4.18	2.422	4.18	2.585	4.18	2.721	4.18	2.505
4.19	2.424	4.19	2.586	4.19	2.722	4.19	2.506
4.19	2.423	4.19	2.586	4.19	2.721	4.19	2.506
4.19	2.423	4.19	2.586	4.19	2.721	4.19	2.506
4.19	2.424	4.19	2.586	4.19	2.723	4.19	2.506
4.2	2.422	4.2	2.586	4.2	2.722	4.2	2.506
4.2	2.423	4.2	2.586	4.2	2.72	4.2	2.506
4.2	2.423	4.2	2.586	4.2	2.721	4.2	2.508
4.21	2.422	4.21	2.586	4.21	2.721	4.21	2.508
4.21	2.422	4.21	2.586	4.21	2.721	4.21	2.505
4.21	2.423	4.21	2.586	4.21	2.721	4.21	2.506
4.21	2.423	4.21	2.586	4.21	2.722	4.21	2.506
4.22	2.423	4.22	2.586	4.22	2.721	4.22	2.506
4.22	2.423	4.22	2.586	4.22	2.724	4.22	2.508
4.22	2.422	4.22	2.587	4.22	2.721	4.22	2.505
4.23	2.423	4.23	2.586	4.23	2.721	4.23	2.506
4.23	2.423	4.23	2.586	4.23	2.722	4.23	2.506
4.23	2.422	4.23	2.586	4.23	2.723	4.23	2.506
4.23	2.423	4.23	2.586	4.23	2.721	4.23	2.506
4.24	2.422	4.24	2.587	4.24	2.723	4.24	2.508
4.24	2.423	4.24	2.587	4.24	2.721	4.24	2.508
4.24	2.423	4.24	2.586	4.24	2.722	4.24	2.505
4.24	2.423	4.24	2.586	4.24	2.722	4.24	2.506
4.25	2.423	4.25	2.587	4.25	2.723	4.25	2.506
4.25	2.422	4.25	2.586	4.25	2.723	4.25	2.506
4.25	2.423	4.25	2.587	4.25	2.724	4.25	2.506
4.26	2.423	4.26	2.587	4.26	2.722	4.26	2.506
4.26	2.422	4.26	2.586	4.26	2.723	4.26	2.508
4.26	2.423	4.26	2.587	4.26	2.723	4.26	2.508
4.26	2.422	4.26	2.585	4.26	2.723	4.26	2.508
4.27	2.422	4.27	2.584	4.27	2.723	4.27	2.506
4.27	2.422	4.27	2.585	4.27	2.723	4.27	2.51
4.27	2.423	4.27	2.584	4.27	2.722	4.27	2.506
4.28	2.422	4.27	2.586	4.27	2.721	4.28	2.506
4.28	2.423	4.28	2.586	4.28	2.722	4.28	2.506
4.28	2.422	4.28	2.585	4.28	2.722	4.28	2.505
4.28	2.422	4.28	2.585	4.28	2.721	4.28	2.505
4.29	2.422	4.29	2.584	4.29	2.722	4.29	2.505
4.29	2.422	4.29	2.585	4.29	2.721	4.29	2.508
4.29	2.422	4.29	2.586	4.29	2.722	4.29	2.508
4.29	2.422	4.29	2.584	4.29	2.723	4.29	2.506
4.3	2.421	4.3	2.584	4.3	2.722	4.3	2.509
4.3	2.422	4.3	2.585	4.3	2.724	4.3	2.506
4.3	2.422	4.3	2.585	4.3	2.723	4.3	2.505
4.31	2.422	4.31	2.586	4.31	2.723	4.31	2.506
4.31	2.422	4.31	2.586	4.31	2.721	4.31	2.506
4.31	2.422	4.31	2.585	4.31	2.723	4.31	2.506
4.31	2.422	4.31	2.584	4.31	2.723	4.31	2.506
4.32	2.422	4.32	2.586	4.32	2.721	4.32	2.508
4.32	2.422	4.32	2.587	4.32	2.721	4.32	2.508
4.32	2.422	4.32	2.587	4.32	2.722	4.32	2.506
4.33	2.422	4.33	2.586	4.33	2.722	4.32	2.508
4.33	2.421	4.33	2.586	4.33	2.723	4.33	2.508
4.33	2.422	4.33	2.586	4.33	2.723	4.33	2.508
4.33	2.422	4.33	2.586	4.33	2.722	4.33	2.508
4.34	2.422	4.34	2.586	4.34	2.723	4.34	2.508
4.34	2.421	4.34	2.587	4.34	2.723	4.34	2.509
4.34	2.422	4.34	2.586	4.34	2.723	4.34	2.509
4.34	2.422	4.34	2.586	4.34	2.721	4.34	2.508
4.35	2.422	4.35	2.586	4.35	2.722	4.35	2.509
4.35	2.422	4.35	2.585	4.35	2.722	4.35	2.51
4.35	2.421	4.35	2.586	4.35	2.723	4.35	2.511
4.36	2.422	4.36	2.586	4.36	2.722	4.36	2.51
4.36	2.422	4.36	2.586	4.36	2.723	4.36	2.508
4.36	2.422	4.36	2.586	4.36	2.723	4.36	2.508
4.36	2.422	4.36	2.585	4.36	2.723	4.36	2.508
4.37	2.422	4.37	2.586	4.37	2.722	4.37	2.508
4.37	2.421	4.37	2.586	4.37	2.723	4.37	2.506
4.37	2.421	4.37	2.584	4.37	2.723	4.37	2.509
4.38	2.421	4.38	2.586	4.37	2.721	4.38	2.506
4.38	2.422	4.38	2.586	4.38	2.721	4.38	2.509
4.38	2.421	4.38	2.586	4.38	2.723	4.38	2.508
4.38	2.422	4.38	2.585	4.38	2.725	4.38	2.508
4.39	2.422	4.39	2.585	4.39	2.723	4.39	2.508
4.39	2.421	4.39	2.586	4.39	2.723	4.39	2.509
4.39	2.421	4.39	2.585	4.39	2.724	4.39	2.51
4.39	2.422	4.39	2.585	4.39	2.723	4.39	2.51
4.4	2.422	4.4	2.585	4.4	2.723	4.4	2.508
4.4	2.421	4.4	2.586	4.4	2.724	4.4	2.508
4.4	2.421	4.4	2.585	4.4	2.723	4.4	2.508
4.41	2.421	4.41	2.586	4.41	2.723	4.41	2.506
4.41	2.421	4.41	2.585	4.41	2.724	4.41	2.508
4.41	2.421	4.41	2.586	4.41	2.722	4.41	2.508
4.41	2.421	4.41	2.586	4.41	2.722	4.41	2.508
4.42	2.421	4.42	2.586	4.42	2.724	4.42	2.506
4.42	2.421	4.42	2.586	4.42	2.723	4.42	2.508
4.42	2.421	4.42	2.587	4.42	2.723	4.42	2.51
4.43	2.421	4.43	2.586	4.43	2.723	4.43	2.51
4.43	2.421	4.43	2.586	4.43	2.722	4.43	2.506
4.43	2.421	4.43	2.586	4.43	2.723	4.43	2.506
4.43	2.421	4.43	2.585	4.43	2.723	4.43	2.506
4.44	2.421	4.44	2.586	4.44	2.723	4.44	2.506
4.44	2.42	4.44	2.586	4.44	2.723	4.44	2.508
4.44	2.421	4.44	2.586	4.44	2.723	4.44	2.508
4.44	2.421	4.44	2.586	4.44	2.724	4.44	2.508
4.45	2.421	4.45	2.586	4.45	2.724	4.45	2.508
4.45	2.421	4.45	2.586	4.45	2.724	4.45	2.508
4.45	2.421	4.45	2.586	4.45	2.723	4.45	2.508
4.46	2.421	4.46	2.586	4.46	2.723	4.46	2.506
4.46	2.421	4.46	2.586	4.46	2.723	4.46	2.508
4.46	2.421	4.46	2.585	4.46	2.724	4.46	2.508
4.46	2.421	4.46	2.586	4.46	2.723	4.46	2.509
4.47	2.421	4.47	2.586	4.47	2.723	4.47	2.51
4.47	2.421	4.47	2.586	4.47	2.723	4.47	2.51
4.47	2.421	4.47	2.586	4.47	2.724	4.47	2.506
4.48	2.421	4.47	2.586	4.48	2.723	4.48	2.506
4.48	2.421	4.48	2.586	4.48	2.724	4.48	2.506
4.48	2.421	4.48	2.586	4.48	2.723	4.48	2.505
4.48	2.42	4.48	2.586	4.48	2.723	4.48	2.506
4.49	2.421	4.49	2.586	4.49	2.723	4.49	2.506
4.49	2.42	4.49	2.586	4.49	2.726	4.49	2.506
4.49	2.421	4.49	2.586	4.49	2.724	4.49	2.505
4.49	2.421	4.49	2.586	4.49	2.724	4.49	2.508
4.5	2.421	4.5	2.586	4.5	2.723	4.5	2.508
4.5	2.421	4.5	2.586	4.5	2.723	4.5	2.508
4.5	2.421	4.5	2.586	4.5	2.724	4.5	2.506
4.51	2.421	4.51	2.587	4.51	2.725	4.51	2.506
4.51	2.421	4.51	2.586	4.51	2.723	4.51	2.506
4.51	2.421	4.51	2.586	4.51	2.723	4.51	2.505
4.51	2.421	4.51	2.586	4.51	2.724	4.51	2.508
4.52	2.421	4.52	2.586	4.52	2.724	4.52	2.508
4.52	2.421	4.52	2.586	4.52	2.725	4.52	2.506
4.52	2.421	4.52	2.586	4.52	2.723	4.52	2.506
4.53	2.421	4.53	2.586	4.53	2.724	4.52	2.506
4.53	2.421	4.53	2.586	4.53	2.726	4.53	2.506
4.53	2.422	4.53	2.587	4.53	2.724	4.53	2.506
4.53	2.421	4.53	2.587	4.53	2.724	4.53	2.506
4.54	2.421	4.54	2.586	4.54	2.723	4.54	2.506
4.54	2.421	4.54	2.586	4.54	2.725	4.54	2.506
4.54	2.422	4.54	2.586	4.54	2.725	4.54	2.508
4.54	2.421	4.54	2.587	4.54	2.725	4.54	2.506
4.55	2.421	4.55	2.587	4.55	2.726	4.55	2.508
4.55	2.42	4.55	2.587	4.55	2.724	4.55	2.508
4.55	2.421	4.55	2.587	4.55	2.724	4.55	2.508
4.56	2.421	4.56	2.586	4.56	2.724	4.56	2.508
4.56	2.421	4.56	2.586	4.56	2.725	4.56	2.508
4.56	2.421	4.56	2.586	4.56	2.724	4.56	2.509
4.56	2.421	4.56	2.586	4.56	2.723	4.56	2.508
4.57	2.421	4.57	2.586	4.57	2.725	4.57	2.508
4.57	2.421	4.57	2.587	4.57	2.724	4.57	2.51
4.57	2.421	4.57	2.587	4.57	2.724	4.57	2.51
4.58	2.421	4.58	2.586	4.58	2.724	4.58	2.51
4.58	2.421	4.58	2.586	4.58	2.724	4.58	2.506
4.58	2.421	4.58	2.587	4.58	2.725	4.58	2.508
4.58	2.421	4.58	2.586	4.58	2.725	4.58	2.506
4.59	2.421	4.59	2.587	4.59	2.725	4.59	2.508
4.59	2.421	4.59	2.587	4.59	2.726	4.59	2.506
4.59	2.421	4.59	2.586	4.59	2.724	4.59	2.506
4.59	2.421	4.59	2.587	4.59	2.725	4.59	2.506
4.6	2.421	4.6	2.587	4.6	2.724	4.6	2.508
4.6	2.421	4.6	2.587	4.6	2.724	4.6	2.506
4.6	2.421	4.6	2.587	4.6	2.723	4.6	2.508
4.61	2.421	4.61	2.586	4.61	2.726	4.61	2.508
4.61	2.42	4.61	2.586	4.61	2.726	4.61	2.508
4.61	2.421	4.61	2.587	4.61	2.726	4.61	2.51
4.61	2.421	4.61	2.587	4.61	2.724	4.61	2.509
4.62	2.421	4.62	2.587	4.62	2.724	4.62	2.509
4.62	2.421	4.62	2.587	4.62	2.724	4.62	2.51
4.62	2.421	4.62	2.586	4.62	2.725	4.62	2.51
4.63	2.421	4.63	2.587	4.63	2.725	4.62	2.508
4.63	2.421	4.63	2.587	4.63	2.724	4.63	2.508
4.63	2.421	4.63	2.587	4.63	2.725	4.63	2.508
4.63	2.421	4.63	2.587	4.63	2.725	4.63	2.508
4.64	2.421	4.64	2.587	4.64	2.725	4.64	2.508
4.64	2.421	4.64	2.587	4.64	2.725	4.64	2.508
4.64	2.421	4.64	2.587	4.64	2.726	4.64	2.508
4.64	2.421	4.64	2.587	4.64	2.726	4.64	2.508
4.65	2.421	4.65	2.587	4.65	2.724	4.65	2.509
4.65	2.421	4.65	2.587	4.65	2.725	4.65	2.508
4.65	2.421	4.65	2.587	4.65	2.726	4.65	2.508
4.66	2.421	4.66	2.588	4.66	2.725	4.66	2.508
4.66	2.421	4.66	2.587	4.66	2.726	4.66	2.509
4.66	2.421	4.66	2.587	4.66	2.726	4.66	2.508
4.66	2.421	4.66	2.587	4.66	2.726	4.66	2.509
4.67	2.421	4.67	2.587	4.67	2.725	4.67	2.508
4.67	2.421	4.67	2.587	4.67	2.724	4.67	2.51
4.67	2.421	4.67	2.587	4.67	2.726	4.67	2.51
4.68	2.421	4.68	2.587	4.68	2.724	4.68	2.509
4.68	2.421	4.68	2.587	4.68	2.725	4.68	2.508
4.68	2.421	4.68	2.586	4.68	2.724	4.68	2.508
4.68	2.42	4.68	2.587	4.68	2.724	4.68	2.508
4.69	2.421	4.69	2.587	4.69	2.726	4.69	2.509
4.69	2.421	4.69	2.587	4.69	2.726	4.69	2.51
4.69	2.421	4.69	2.587	4.69	2.726	4.69	2.508
4.69	2.42	4.69	2.587	4.69	2.726	4.69	2.508
4.7	2.421	4.7	2.588	4.7	2.726	4.7	2.508
4.7	2.42	4.7	2.587	4.7	2.725	4.7	2.508
4.7	2.421	4.7	2.587	4.7	2.725	4.7	2.509
4.71	2.42	4.71	2.587	4.71	2.724	4.71	2.509
4.71	2.42	4.71	2.587	4.71	2.725	4.71	2.508
4.71	2.42	4.71	2.586	4.71	2.725	4.71	2.508
4.71	2.42	4.71	2.587	4.71	2.726	4.71	2.509
4.72	2.42	4.72	2.588	4.72	2.727	4.72	2.51
4.72	2.421	4.72	2.587	4.72	2.725	4.72	2.51
4.72	2.42	4.72	2.587	4.72	2.725	4.72	2.51
4.73	2.42	4.73	2.587	4.72	2.726	4.73	2.511
4.73	2.42	4.73	2.587	4.73	2.726	4.73	2.51
4.73	2.42	4.73	2.587	4.73	2.727	4.73	2.511
4.73	2.419	4.73	2.587	4.73	2.725	4.73	2.51
4.74	2.42	4.74	2.588	4.74	2.726	4.74	2.511
4.74	2.42	4.74	2.586	4.74	2.724	4.74	2.511
4.74	2.42	4.74	2.587	4.74	2.726	4.74	2.51
4.74	2.42	4.74	2.587	4.74	2.724	4.74	2.511
4.75	2.42	4.75	2.587	4.75	2.726	4.75	2.511
4.75	2.42	4.75	2.588	4.75	2.725	4.75	2.509
4.75	2.419	4.75	2.588	4.75	2.725	4.75	2.509
4.76	2.419	4.76	2.587	4.76	2.726	4.76	2.509
4.76	2.419	4.76	2.587	4.76	2.726	4.76	2.509
4.76	2.42	4.76	2.587	4.76	2.724	4.76	2.508
4.76	2.42	4.76	2.587	4.76	2.726	4.76	2.51
4.77	2.42	4.77	2.587	4.77	2.725	4.77	2.51
4.77	2.42	4.77	2.587	4.77	2.725	4.77	2.509
4.77	2.419	4.77	2.588	4.77	2.726	4.77	2.51
4.78	2.419	4.78	2.588	4.77	2.726	4.77	2.51
4.78	2.42	4.78	2.587	4.78	2.725	4.78	2.509
4.78	2.42	4.78	2.587	4.78	2.726	4.78	2.51
4.78	2.419	4.78	2.588	4.78	2.725	4.78	2.51
4.79	2.42	4.79	2.587	4.79	2.726	4.79	2.51
4.79	2.419	4.79	2.587	4.79	2.725	4.79	2.51
4.79	2.419	4.79	2.589	4.79	2.726	4.79	2.51
4.79	2.419	4.79	2.588	4.79	2.726	4.79	2.509
4.8	2.419	4.8	2.587	4.8	2.726	4.8	2.51
4.8	2.419	4.8	2.588	4.8	2.726	4.8	2.51
4.8	2.42	4.8	2.587	4.8	2.725	4.8	2.51
4.81	2.419	4.81	2.587	4.81	2.726	4.81	2.51
4.81	2.419	4.81	2.588	4.81	2.727	4.81	2.51
4.81	2.419	4.81	2.587	4.81	2.727	4.81	2.51
4.81	2.419	4.81	2.588	4.81	2.726	4.81	2.509
4.82	2.42	4.82	2.587	4.82	2.727	4.82	2.51
4.82	2.42	4.82	2.587	4.82	2.726	4.82	2.51
4.82	2.419	4.82	2.589	4.82	2.725	4.82	2.51
4.83	2.419	4.83	2.587	4.83	2.727	4.83	2.51
4.83	2.419	4.83	2.588	4.83	2.726	4.83	2.509
4.83	2.419	4.83	2.588	4.83	2.724	4.83	2.508
4.83	2.42	4.83	2.587	4.83	2.726	4.83	2.508
4.84	2.419	4.84	2.588	4.84	2.725	4.84	2.508
4.84	2.42	4.84	2.588	4.84	2.726	4.84	2.51
4.84	2.419	4.84	2.587	4.84	2.726	4.84	2.509
4.84	2.419	4.84	2.588	4.84	2.727	4.84	2.509
4.85	2.42	4.85	2.588	4.85	2.727	4.85	2.51
4.85	2.419	4.85	2.588	4.85	2.727	4.85	2.509
4.85	2.419	4.85	2.587	4.85	2.728	4.85	2.508
4.86	2.419	4.86	2.588	4.86	2.724	4.86	2.508
4.86	2.419	4.86	2.588	4.86	2.728	4.86	2.51
4.86	2.419	4.86	2.588	4.86	2.726	4.86	2.508
4.86	2.419	4.86	2.587	4.86	2.728	4.86	2.509
4.87	2.419	4.87	2.588	4.87	2.726	4.87	2.51
4.87	2.419	4.87	2.588	4.87	2.727	4.87	2.51
4.87	2.42	4.87	2.588	4.87	2.726	4.87	2.509
4.88	2.419	4.88	2.588	4.87	2.726	4.87	2.51
4.88	2.42	4.88	2.588	4.88	2.729	4.88	2.51
4.88	2.42	4.88	2.588	4.88	2.726	4.88	2.51
4.88	2.419	4.88	2.587	4.88	2.728	4.88	2.509
4.89	2.419	4.89	2.587	4.89	2.727	4.89	2.51
4.89	2.42	4.89	2.587	4.89	2.727	4.89	2.51
4.89	2.419	4.89	2.587	4.89	2.727	4.89	2.51
4.89	2.419	4.89	2.587	4.89	2.727	4.89	2.51
4.9	2.419	4.9	2.587	4.9	2.727	4.9	2.511
4.9	2.419	4.9	2.587	4.9	2.727	4.9	2.51
4.9	2.419	4.9	2.589	4.9	2.726	4.9	2.509
4.91	2.42	4.91	2.587	4.91	2.726	4.91	2.51
4.91	2.419	4.91	2.587	4.91	2.727	4.91	2.51
4.91	2.419	4.91	2.587	4.91	2.726	4.91	2.511
4.91	2.419	4.91	2.587	4.91	2.726	4.91	2.51
4.92	2.419	4.92	2.587	4.92	2.728	4.92	2.511
4.92	2.419	4.92	2.587	4.92	2.726	4.92	2.511
4.92	2.419	4.92	2.587	4.92	2.727	4.92	2.51
4.93	2.419	4.93	2.588	4.93	2.727	4.93	2.511
4.93	2.42	4.93	2.587	4.93	2.725	4.93	2.511
4.93	2.42	4.93	2.587	4.93	2.727	4.93	2.511
4.93	2.419	4.93	2.588	4.93	2.726	4.93	2.511
4.94	2.419	4.94	2.588	4.94	2.726	4.94	2.511
4.94	2.419	4.94	2.588	4.94	2.727	4.94	2.511
4.94	2.419	4.94	2.587	4.94	2.727	4.94	2.511
4.94	2.42	4.94	2.587	4.94	2.726	4.94	2.511
4.95	2.419	4.95	2.588	4.95	2.727	4.95	2.511
4.95	2.419	4.95	2.587	4.95	2.725	4.95	2.511
4.95	2.419	4.95	2.587	4.95	2.727	4.95	2.511
4.96	2.42	4.96	2.587	4.96	2.726	4.96	2.511
4.96	2.419	4.96	2.587	4.96	2.726	4.96	2.51
4.96	2.419	4.96	2.587	4.96	2.728	4.96	2.511
4.96	2.419	4.96	2.587	4.96	2.728	4.96	2.511
4.97	2.419	4.97	2.587	4.97	2.727	4.97	2.511
4.97	2.419	4.97	2.587	4.97	2.726	4.97	2.511
4.97	2.419	4.97	2.588	4.97	2.726	4.97	2.512
4.98	2.419	4.98	2.587	4.98	2.728	4.98	2.51
4.98	2.419	4.98	2.587	4.98	2.726	4.98	2.512
4.98	2.419	4.98	2.587	4.98	2.727	4.98	2.511
4.98	2.419	4.98	2.587	4.98	2.727	4.98	2.511
4.99	2.419	4.99	2.587	4.99	2.727	4.99	2.513
4.99	2.419	4.99	2.587	4.99	2.728	4.99	2.51
4.99	2.42	4.99	2.587	4.99	2.726	4.99	2.51
4.99	2.419	4.99	2.586	4.99	2.726	4.99	2.51
5	2.419	5	2.587	5	2.726	5	2.511
5	2.419	5	2.587	5	2.728	5	2.51
5	2.419	5	2.586	5	2.726	5	2.51
5.01	2.419	5.01	2.588	5.01	2.728	5.01	2.511
5.01	2.419	5.01	2.587	5.01	2.728	5.01	2.51
5.01	2.419	5.01	2.587	5.01	2.728	5.01	2.51
5.01	2.419	5.01	2.586	5.01	2.726	5.01	2.51
5.02	2.419	5.02	2.587	5.02	2.726	5.02	2.51
5.02	2.419	5.02	2.587	5.02	2.725	5.02	2.511
5.02	2.419	5.02	2.587	5.02	2.728	5.02	2.51
5.02	2.419	5.03	2.587	5.02	2.727	5.02	2.51
5.03	2.419	5.03	2.587	5.03	2.728	5.03	2.511
5.03	2.419	5.03	2.587	5.03	2.726	5.03	2.511
5.03	2.419	5.03	2.586	5.03	2.727	5.03	2.51
5.04	2.419	5.04	2.586	5.04	2.726	5.04	2.511
5.04	2.419	5.04	2.587	5.04	2.728	5.04	2.51
5.04	2.419	5.04	2.587	5.04	2.728	5.04	2.511
5.04	2.419	5.04	2.587	5.04	2.727	5.04	2.511
5.05	2.419	5.05	2.587	5.05	2.726	5.05	2.511
5.05	2.419	5.05	2.587	5.05	2.727	5.05	2.51
5.05	2.418	5.05	2.587	5.05	2.728	5.05	2.511
5.06	2.419	5.06	2.587	5.06	2.728	5.06	2.511
5.06	2.419	5.06	2.588	5.06	2.727	5.06	2.51
5.06	2.419	5.06	2.587	5.06	2.729	5.06	2.511
5.06	2.419	5.06	2.587	5.06	2.728	5.06	2.511
5.07	2.418	5.07	2.587	5.07	2.728	5.07	2.511
5.07	2.419	5.07	2.587	5.07	2.728	5.07	2.511
5.07	2.419	5.07	2.587	5.07	2.728	5.07	2.511
5.07	2.419	5.07	2.586	5.08	2.727	5.07	2.511
5.08	2.419	5.08	2.586	5.08	2.729	5.08	2.511
5.08	2.419	5.08	2.587	5.08	2.728	5.08	2.511
5.08	2.419	5.08	2.586	5.08	2.729	5.08	2.513
5.09	2.419	5.09	2.586	5.09	2.728	5.09	2.512
5.09	2.418	5.09	2.586	5.09	2.728	5.09	2.512
5.09	2.419	5.09	2.586	5.09	2.728	5.09	2.511
5.09	2.419	5.09	2.586	5.09	2.729	5.09	2.513
5.1	2.419	5.1	2.586	5.1	2.728	5.1	2.513
5.1	2.418	5.1	2.586	5.1	2.726	5.1	2.511
5.1	2.418	5.1	2.586	5.1	2.729	5.1	2.511
5.11	2.418	5.11	2.586	5.11	2.728	5.11	2.512
5.11	2.419	5.11	2.586	5.11	2.728	5.11	2.512
5.11	2.418	5.11	2.587	5.11	2.728	5.11	2.513
5.11	2.418	5.11	2.586	5.11	2.727	5.11	2.511
5.12	2.419	5.12	2.586	5.12	2.728	5.12	2.512
5.12	2.419	5.12	2.585	5.12	2.729	5.12	2.511
5.12	2.418	5.12	2.586	5.12	2.728	5.12	2.512
5.12	2.418	5.12	2.586	5.12	2.728	5.13	2.511
5.13	2.418	5.13	2.587	5.13	2.728	5.13	2.511
5.13	2.419	5.13	2.586	5.13	2.728	5.13	2.513
5.13	2.418	5.13	2.586	5.13	2.727	5.13	2.512
5.14	2.418	5.14	2.587	5.14	2.727	5.14	2.513
5.14	2.418	5.14	2.586	5.14	2.728	5.14	2.511
5.14	2.418	5.14	2.586	5.14	2.728	5.14	2.512
5.14	2.418	5.14	2.586	5.14	2.728	5.14	2.511
5.15	2.418	5.15	2.586	5.15	2.728	5.15	2.512
5.15	2.418	5.15	2.586	5.15	2.728	5.15	2.511
5.15	2.417	5.15	2.587	5.15	2.728	5.15	2.513
5.16	2.418	5.16	2.586	5.16	2.729	5.16	2.512
5.16	2.418	5.16	2.585	5.16	2.728	5.16	2.512
5.16	2.418	5.16	2.586	5.16	2.728	5.16	2.513
5.16	2.418	5.16	2.585	5.16	2.728	5.16	2.513
5.17	2.418	5.17	2.586	5.17	2.728	5.17	2.513
5.17	2.418	5.17	2.586	5.17	2.729	5.17	2.511
5.17	2.418	5.17	2.586	5.17	2.728	5.17	2.513
5.18	2.418	5.18	2.586	5.17	2.729	5.18	2.512
5.18	2.418	5.18	2.586	5.18	2.729	5.18	2.513
5.18	2.418	5.18	2.586	5.18	2.728	5.18	2.512
5.18	2.418	5.18	2.586	5.18	2.727	5.18	2.513
5.19	2.418	5.19	2.585	5.19	2.728	5.19	2.513
5.19	2.418	5.19	2.586	5.19	2.728	5.19	2.513
5.19	2.418	5.19	2.586	5.19	2.728	5.19	2.512
5.19	2.418	5.19	2.586	5.19	2.729	5.19	2.513
5.2	2.418	5.2	2.586	5.2	2.728	5.2	2.513
5.2	2.418	5.2	2.586	5.2	2.729	5.2	2.513
5.2	2.418	5.2	2.587	5.2	2.728	5.2	2.513
5.21	2.418	5.21	2.587	5.21	2.727	5.21	2.513
5.21	2.418	5.21	2.587	5.21	2.729	5.21	2.512
5.21	2.418	5.21	2.587	5.21	2.727	5.21	2.512
5.21	2.418	5.21	2.585	5.21	2.729	5.21	2.513
5.22	2.418	5.22	2.585	5.22	2.728	5.22	2.512
5.22	2.418	5.22	2.586	5.22	2.728	5.22	2.513
5.22	2.418	5.22	2.586	5.22	2.728	5.22	2.513
5.23	2.418	5.23	2.584	5.22	2.728	5.23	2.513
5.23	2.418	5.23	2.586	5.23	2.728	5.23	2.513
5.23	2.418	5.23	2.585	5.23	2.727	5.23	2.512
5.23	2.418	5.23	2.584	5.23	2.728	5.23	2.513
5.24	2.418	5.24	2.585	5.24	2.728	5.24	2.512
5.24	2.418	5.24	2.585	5.24	2.728	5.24	2.513
5.24	2.418	5.24	2.584	5.24	2.728	5.24	2.515
5.24	2.418	5.24	2.586	5.24	2.728	5.24	2.514
5.25	2.418	5.25	2.585	5.25	2.729	5.25	2.514
5.25	2.417	5.25	2.586	5.25	2.728	5.25	2.513
5.25	2.418	5.25	2.585	5.25	2.727	5.25	2.511
5.26	2.418	5.26	2.585	5.26	2.728	5.26	2.513
5.26	2.417	5.26	2.584	5.26	2.729	5.26	2.512
5.26	2.417	5.26	2.585	5.26	2.729	5.26	2.512
5.26	2.418	5.26	2.585	5.26	2.731	5.26	2.513
5.27	2.418	5.27	2.584	5.27	2.728	5.27	2.512
5.27	2.418	5.27	2.585	5.27	2.729	5.27	2.513
5.27	2.417	5.27	2.585	5.27	2.729	5.27	2.511
5.28	2.417	5.28	2.586	5.28	2.73	5.28	2.512
5.28	2.417	5.28	2.585	5.28	2.729	5.28	2.513
5.28	2.417	5.28	2.585	5.28	2.728	5.28	2.511
5.28	2.416	5.28	2.584	5.28	2.729	5.28	2.513
5.29	2.417	5.29	2.585	5.29	2.729	5.29	2.513
5.29	2.418	5.29	2.585	5.29	2.729	5.29	2.513
5.29	2.417	5.29	2.584	5.29	2.73	5.29	2.513
5.29	2.416	5.29	2.584	5.29	2.729	5.29	2.513
5.3	2.417	5.3	2.584	5.3	2.729	5.3	2.513
5.3	2.417	5.3	2.585	5.3	2.728	5.3	2.514
5.3	2.417	5.3	2.584	5.3	2.73	5.3	2.513
5.31	2.415	5.31	2.585	5.31	2.729	5.31	2.513
5.31	2.416	5.31	2.584	5.31	2.728	5.31	2.514
5.31	2.416	5.31	2.584	5.31	2.729	5.31	2.512
5.31	2.416	5.31	2.585	5.31	2.73	5.31	2.513
5.32	2.416	5.32	2.585	5.32	2.728	5.32	2.514
5.32	2.416	5.32	2.585	5.32	2.729	5.32	2.513
5.32	2.416	5.32	2.584	5.32	2.731	5.32	2.513
5.33	2.416	5.33	2.584	5.33	2.728	5.33	2.513
5.33	2.417	5.33	2.585	5.33	2.728	5.33	2.513
5.33	2.417	5.33	2.586	5.33	2.728	5.33	2.513
5.33	2.416	5.33	2.584	5.33	2.729	5.33	2.513
5.34	2.417	5.34	2.584	5.34	2.729	5.34	2.511
5.34	2.417	5.34	2.584	5.34	2.73	5.34	2.511
5.34	2.416	5.34	2.584	5.34	2.729	5.34	2.512
5.34	2.416	5.34	2.584	5.34	2.728	5.34	2.513
5.35	2.416	5.35	2.584	5.35	2.73	5.35	2.511
5.35	2.416	5.35	2.584	5.35	2.729	5.35	2.511
5.35	2.417	5.35	2.584	5.35	2.728	5.35	2.511
5.36	2.417	5.36	2.584	5.36	2.729	5.36	2.511
5.36	2.416	5.36	2.584	5.36	2.731	5.36	2.51
5.36	2.416	5.36	2.584	5.36	2.729	5.36	2.51
5.36	2.416	5.36	2.584	5.36	2.729	5.36	2.51
5.37	2.416	5.37	2.584	5.37	2.729	5.37	2.511
5.37	2.415	5.37	2.585	5.37	2.728	5.37	2.511
5.37	2.416	5.37	2.583	5.37	2.728	5.37	2.51
5.38	2.417	5.38	2.584	5.38	2.729	5.37	2.511
5.38	2.417	5.38	2.584	5.38	2.729	5.38	2.511
5.38	2.416	5.38	2.584	5.38	2.731	5.38	2.511
5.38	2.416	5.38	2.584	5.38	2.728	5.38	2.511
5.39	2.416	5.39	2.584	5.39	2.729	5.39	2.511
5.39	2.416	5.39	2.584	5.39	2.73	5.39	2.512
5.39	2.416	5.39	2.583	5.39	2.731	5.39	2.512
5.39	2.416	5.39	2.584	5.39	2.729	5.39	2.512
5.4	2.417	5.4	2.584	5.4	2.729	5.4	2.511
5.4	2.415	5.4	2.584	5.4	2.73	5.4	2.511
5.4	2.416	5.4	2.584	5.4	2.731	5.4	2.511
5.41	2.417	5.41	2.584	5.41	2.732	5.41	2.511
5.41	2.416	5.41	2.584	5.41	2.729	5.41	2.511
5.41	2.415	5.41	2.584	5.41	2.729	5.41	2.51
5.41	2.416	5.41	2.584	5.41	2.729	5.41	2.512
5.42	2.415	5.42	2.583	5.42	2.729	5.42	2.511
5.42	2.416	5.42	2.583	5.42	2.729	5.42	2.511
5.42	2.417	5.42	2.583	5.42	2.729	5.42	2.511
5.43	2.416	5.43	2.584	5.43	2.728	5.42	2.511
5.43	2.416	5.43	2.583	5.43	2.729	5.43	2.511
5.43	2.416	5.43	2.584	5.43	2.728	5.43	2.513
5.43	2.416	5.43	2.584	5.43	2.729	5.43	2.512
5.44	2.416	5.44	2.584	5.44	2.73	5.44	2.512
5.44	2.416	5.44	2.582	5.44	2.73	5.44	2.512
5.44	2.416	5.44	2.584	5.44	2.73	5.44	2.511
5.44	2.416	5.44	2.584	5.44	2.729	5.44	2.513
5.45	2.415	5.45	2.584	5.45	2.731	5.45	2.513
5.45	2.416	5.45	2.583	5.45	2.731	5.45	2.511
5.45	2.415	5.45	2.584	5.45	2.729	5.45	2.513
5.46	2.415	5.46	2.583	5.46	2.729	5.46	2.512
5.46	2.415	5.46	2.584	5.46	2.73	5.46	2.512
5.46	2.415	5.46	2.583	5.46	2.73	5.46	2.511
5.46	2.416	5.46	2.583	5.46	2.73	5.46	2.511
5.47	2.416	5.47	2.584	5.47	2.729	5.47	2.511
5.47	2.416	5.47	2.582	5.47	2.729	5.47	2.511
5.47	2.415	5.47	2.583	5.47	2.729	5.47	2.511
5.48	2.415	5.48	2.583	5.48	2.731	5.47	2.511
5.48	2.415	5.48	2.583	5.48	2.729	5.48	2.512
5.48	2.415	5.48	2.582	5.48	2.729	5.48	2.513
5.48	2.416	5.48	2.583	5.48	2.731	5.48	2.512
5.49	2.416	5.49	2.584	5.49	2.729	5.49	2.513
5.49	2.416	5.49	2.583	5.49	2.731	5.49	2.513
5.49	2.415	5.49	2.584	5.49	2.729	5.49	2.514
5.49	2.415	5.49	2.583	5.49	2.731	5.49	2.513
5.5	2.416	5.5	2.583	5.5	2.729	5.5	2.513
5.5	2.416	5.5	2.583	5.5	2.73	5.5	2.514
5.5	2.416	5.5	2.582	5.5	2.732	5.5	2.514
5.51	2.415	5.51	2.582	5.51	2.73	5.51	2.514
5.51	2.415	5.51	2.583	5.51	2.731	5.51	2.514
5.51	2.414	5.51	2.584	5.51	2.73	5.51	2.514
5.51	2.415	5.51	2.583	5.51	2.73	5.51	2.513
5.52	2.415	5.52	2.583	5.52	2.73	5.52	2.515
5.52	2.416	5.52	2.583	5.52	2.732	5.52	2.514
5.52	2.415	5.52	2.582	5.52	2.731	5.52	2.515
5.53	2.415	5.53	2.582	5.53	2.731	5.53	2.513
5.53	2.415	5.53	2.582	5.53	2.729	5.53	2.514
5.53	2.415	5.53	2.582	5.53	2.729	5.53	2.513
5.53	2.415	5.53	2.582	5.53	2.733	5.53	2.514
5.54	2.415	5.54	2.582	5.54	2.73	5.54	2.515
5.54	2.415	5.54	2.582	5.54	2.729	5.54	2.514
5.54	2.415	5.54	2.582	5.54	2.73	5.54	2.515
5.54	2.414	5.54	2.582	5.54	2.731	5.54	2.515
5.55	2.415	5.55	2.582	5.55	2.732	5.55	2.515
5.55	2.416	5.55	2.582	5.55	2.729	5.55	2.514
5.55	2.415	5.55	2.583	5.55	2.73	5.55	2.515
[truncated: 360,295+ more rows]

## Sheet: Figure 2d
Species	Conc./ppm
Cl-	119859
Na+	61302.8
Br-	1045.82
SO4 2-	9384.14
K+	2006.51
Ca2+	822.765
Mg2+	7019.9

## Sheet: Figure 2e
1.0 A cm-2__Time/h		1.5 A cm-2__Time/h		2.0 A cm-2__Time/h
0	2.662	0	2.951	0	3.284
0	2.663	0	2.956	0	3.282
0.01	2.663	0.01	2.933	0.01	3.276
0.01	2.662	0.01	2.95	0.01	3.273
0.01	2.663	0.01	2.942	0.01	3.287
0.01	2.664	0.01	2.933	0.01	3.281
0.02	2.662	0.02	2.93	0.02	3.284
0.02	2.663	0.02	2.945	0.02	3.284
0.02	2.662	0.02	2.951	0.02	3.287
0.03	2.663	0.03	2.928	0.03	3.282
0.03	2.663	0.03	2.956	0.03	3.276
0.03	2.664	0.03	2.945	0.03	3.279
0.03	2.663	0.03	2.945	0.03	3.279
0.04	2.664	0.04	2.943	0.04	3.278
0.04	2.663	0.04	2.953	0.04	3.279
0.04	2.663	0.04	2.93	0.04	3.284
0.04	2.664	0.04	2.951	0.04	3.281
0.05	2.663	0.05	2.932	0.05	3.277
0.05	2.663	0.05	2.941	0.05	3.278
0.05	2.663	0.05	2.957	0.05	3.276
0.06	2.663	0.06	2.931	0.06	3.286
0.06	2.663	0.06	2.929	0.06	3.281
0.06	2.664	0.06	2.949	0.06	3.275
0.06	2.663	0.06	2.953	0.06	3.282
0.07	2.663	0.07	2.927	0.07	3.286
0.07	2.663	0.07	2.951	0.07	3.281
0.07	2.663	0.07	2.928	0.07	3.279
0.08	2.663	0.07	2.945	0.08	3.273
0.08	2.666	0.08	2.952	0.08	3.28
0.08	2.664	0.08	2.93	0.08	3.28
0.08	2.664	0.08	2.953	0.08	3.276
0.09	2.663	0.09	2.925	0.09	3.285
0.09	2.664	0.09	2.945	0.09	3.284
0.09	2.662	0.09	2.949	0.09	3.278
0.09	2.663	0.09	2.924	0.09	3.286
0.1	2.661	0.1	2.945	0.1	3.282
0.1	2.664	0.1	2.946	0.1	3.282
0.1	2.663	0.1	2.938	0.1	3.286
0.11	2.664	0.11	2.942	0.11	3.281
0.11	2.663	0.11	2.952	0.11	3.284
0.11	2.666	0.11	2.921	0.11	3.278
0.11	2.664	0.11	2.94	0.11	3.287
0.12	2.663	0.12	2.943	0.12	3.28
0.12	2.663	0.12	2.943	0.12	3.282
0.12	2.664	0.12	2.935	0.12	3.286
0.13	2.664	0.12	2.937	0.13	3.289
0.13	2.662	0.13	2.94	0.13	3.289
0.13	2.663	0.13	2.943	0.13	3.286
0.13	2.664	0.13	2.936	0.13	3.287
0.14	2.664	0.14	2.947	0.14	3.278
0.14	2.663	0.14	2.925	0.14	3.278
0.14	2.666	0.14	2.951	0.14	3.289
0.14	2.665	0.14	2.958	0.14	3.289
0.15	2.663	0.15	2.928	0.15	3.286
0.15	2.663	0.15	2.953	0.15	3.288
0.15	2.665	0.15	2.929	0.15	3.288
0.16	2.665	0.16	2.941	0.16	3.281
0.16	2.663	0.16	2.938	0.16	3.283
0.16	2.664	0.16	2.947	0.16	3.275
0.16	2.662	0.16	2.938	0.16	3.286
0.17	2.663	0.17	2.943	0.17	3.281
0.17	2.664	0.17	2.961	0.17	3.281
0.17	2.664	0.17	2.933	0.17	3.281
0.18	2.664	0.18	2.928	0.18	3.291
0.18	2.664	0.18	2.958	0.18	3.278
0.18	2.664	0.18	2.932	0.18	3.282
0.18	2.663	0.18	2.951	0.18	3.281
0.19	2.664	0.19	2.954	0.19	3.285
0.19	2.664	0.19	2.928	0.19	3.282
0.19	2.663	0.19	2.947	0.19	3.274
0.19	2.663	0.19	2.95	0.19	3.282
0.2	2.664	0.2	2.937	0.2	3.287
0.2	2.664	0.2	2.941	0.2	3.282
0.2	2.663	0.2	2.942	0.2	3.279
0.21	2.664	0.21	2.935	0.21	3.273
0.21	2.663	0.21	2.934	0.21	3.282
0.21	2.664	0.21	2.944	0.21	3.287
0.21	2.665	0.21	2.947	0.21	3.288
0.22	2.664	0.22	2.948	0.22	3.282
0.22	2.665	0.22	2.942	0.22	3.278
0.22	2.664	0.22	2.945	0.22	3.286
0.23	2.664	0.22	2.957	0.23	3.28
0.23	2.664	0.23	2.953	0.23	3.278
0.23	2.664	0.23	2.954	0.23	3.281
0.23	2.664	0.23	2.935	0.23	3.282
0.24	2.663	0.24	2.958	0.24	3.276
0.24	2.664	0.24	2.933	0.24	3.278
0.24	2.664	0.24	2.942	0.24	3.286
0.24	2.664	0.24	2.96	0.24	3.281
0.25	2.666	0.25	2.935	0.25	3.281
0.25	2.664	0.25	2.946	0.25	3.279
0.25	2.664	0.25	2.938	0.25	3.278
0.26	2.664	0.26	2.944	0.26	3.276
0.26	2.665	0.26	2.954	0.26	3.283
0.26	2.664	0.26	2.937	0.26	3.278
0.26	2.665	0.26	2.943	0.26	3.286
0.27	2.663	0.27	2.951	0.27	3.282
0.27	2.663	0.27	2.938	0.27	3.277
0.27	2.665	0.27	2.946	0.27	3.276
0.28	2.664	0.28	2.953	0.28	3.291
0.28	2.663	0.28	2.94	0.28	3.289
0.28	2.664	0.28	2.943	0.28	3.288
0.28	2.664	0.28	2.948	0.28	3.286
0.29	2.663	0.29	2.938	0.29	3.289
0.29	2.664	0.29	2.943	0.29	3.282
0.29	2.664	0.29	2.955	0.29	3.286
0.29	2.664	0.29	2.931	0.29	3.289
0.3	2.664	0.3	2.932	0.3	3.284
0.3	2.664	0.3	2.956	0.3	3.281
0.3	2.665	0.3	2.932	0.3	3.277
0.31	2.665	0.31	2.943	0.31	3.287
0.31	2.664	0.31	2.956	0.31	3.279
0.31	2.665	0.31	2.928	0.31	3.282
0.31	2.663	0.31	2.948	0.31	3.283
0.32	2.666	0.32	2.958	0.32	3.286
0.32	2.664	0.32	2.936	0.32	3.286
0.32	2.664	0.32	2.947	0.32	3.286
0.33	2.665	0.32	2.941	0.33	3.286
0.33	2.664	0.33	2.949	0.33	3.289
0.33	2.664	0.33	2.945	0.33	3.279
0.33	2.664	0.33	2.942	0.33	3.287
0.34	2.665	0.34	2.946	0.34	3.284
0.34	2.665	0.34	2.946	0.34	3.289
0.34	2.665	0.34	2.942	0.34	3.289
0.34	2.667	0.34	2.947	0.34	3.291
0.35	2.663	0.35	2.953	0.35	3.285
0.35	2.663	0.35	2.931	0.35	3.284
0.35	2.664	0.35	2.955	0.35	3.284
0.36	2.665	0.36	2.937	0.36	3.284
0.36	2.665	0.36	2.945	0.36	3.279
0.36	2.664	0.36	2.937	0.36	3.28
0.36	2.664	0.36	2.948	0.36	3.282
0.37	2.664	0.37	2.96	0.37	3.284
0.37	2.666	0.37	2.931	0.37	3.282
0.37	2.664	0.37	2.949	0.37	3.291
0.38	2.666	0.38	2.961	0.38	3.284
0.38	2.666	0.38	2.941	0.38	3.28
0.38	2.664	0.38	2.957	0.38	3.282
0.38	2.664	0.38	2.941	0.38	3.289
0.39	2.665	0.39	2.941	0.39	3.289
0.39	2.664	0.39	2.96	0.39	3.283
0.39	2.665	0.39	2.945	0.39	3.285
0.39	2.664	0.39	2.947	0.39	3.284
0.4	2.666	0.4	2.956	0.4	3.282
0.4	2.664	0.4	2.937	0.4	3.276
0.4	2.665	0.4	2.946	0.4	3.287
0.41	2.664	0.41	2.963	0.41	3.287
0.41	2.664	0.41	2.95	0.41	3.289
0.41	2.665	0.41	2.954	0.41	3.287
0.41	2.665	0.41	2.959	0.41	3.283
0.42	2.665	0.42	2.942	0.42	3.284
0.42	2.664	0.42	2.946	0.42	3.284
0.42	2.665	0.42	2.94	0.42	3.281
0.43	2.666	0.43	2.948	0.43	3.282
0.43	2.666	0.43	2.956	0.43	3.281
0.43	2.666	0.43	2.926	0.43	3.286
0.43	2.668	0.43	2.944	0.43	3.28
0.44	2.664	0.44	2.95	0.44	3.284
0.44	2.666	0.44	2.964	0.44	3.28
0.44	2.666	0.44	2.945	0.44	3.272
0.44	2.666	0.44	2.946	0.44	3.278
0.45	2.664	0.45	2.935	0.45	3.282
0.45	2.665	0.45	2.94	0.45	3.279
0.45	2.667	0.45	2.945	0.45	3.284
0.46	2.665	0.46	2.941	0.46	3.279
0.46	2.664	0.46	2.946	0.46	3.288
0.46	2.666	0.46	2.94	0.46	3.29
0.46	2.666	0.46	2.957	0.46	3.282
0.47	2.666	0.47	2.961	0.47	3.282
0.47	2.665	0.47	2.947	0.47	3.279
0.47	2.666	0.47	2.947	0.47	3.279
0.48	2.666	0.48	2.94	0.48	3.279
0.48	2.666	0.48	2.945	0.48	3.277
0.48	2.666	0.48	2.948	0.48	3.292
0.48	2.665	0.48	2.943	0.48	3.289
0.49	2.666	0.49	2.941	0.49	3.286
0.49	2.666	0.49	2.956	0.49	3.285
0.49	2.666	0.49	2.933	0.49	3.282
0.49	2.666	0.49	2.957	0.49	3.277
0.5	2.666	0.5	2.962	0.5	3.276
0.5	2.666	0.5	2.956	0.5	3.276
0.5	2.667	0.5	2.956	0.5	3.275
0.51	2.665	0.51	2.951	0.51	3.279
0.51	2.666	0.51	2.961	0.51	3.289
0.51	2.665	0.51	2.938	0.51	3.284
0.51	2.664	0.51	2.952	0.51	3.28
0.52	2.666	0.52	2.961	0.52	3.283
0.52	2.666	0.52	2.948	0.52	3.286
0.52	2.666	0.52	2.961	0.52	3.282
0.53	2.666	0.53	2.941	0.53	3.278
0.53	2.666	0.53	2.948	0.53	3.289
0.53	2.666	0.53	2.965	0.53	3.28
0.53	2.666	0.53	2.947	0.53	3.291
0.54	2.666	0.54	2.963	0.54	3.279
0.54	2.668	0.54	2.945	0.54	3.29
0.54	2.666	0.54	2.953	0.54	3.288
0.54	2.666	0.54	2.943	0.54	3.289
0.55	2.665	0.55	2.955	0.55	3.279
0.55	2.668	0.55	2.927	0.55	3.287
0.55	2.668	0.55	2.945	0.55	3.289
0.56	2.666	0.56	2.95	0.56	3.292
0.56	2.666	0.56	2.96	0.56	3.291
0.56	2.664	0.56	2.937	0.56	3.28
0.56	2.665	0.56	2.953	0.56	3.289
0.57	2.667	0.57	2.96	0.57	3.276
0.57	2.667	0.57	2.932	0.57	3.29
0.57	2.666	0.57	2.937	0.57	3.282
0.58	2.666	0.57	2.961	0.57	3.283
0.58	2.666	0.58	2.938	0.58	3.279
0.58	2.668	0.58	2.938	0.58	3.29
0.58	2.666	0.58	2.941	0.58	3.286
0.59	2.665	0.59	2.964	0.59	3.286
0.59	2.666	0.59	2.929	0.59	3.286
0.59	2.665	0.59	2.959	0.59	3.282
0.59	2.667	0.59	2.963	0.59	3.289
0.6	2.666	0.6	2.941	0.6	3.286
0.6	2.666	0.6	2.961	0.6	3.288
0.6	2.666	0.6	2.934	0.6	3.288
0.61	2.668	0.61	2.96	0.61	3.282
0.61	2.668	0.61	2.941	0.61	3.282
0.61	2.667	0.61	2.943	0.61	3.282
0.61	2.666	0.61	2.946	0.61	3.292
0.62	2.667	0.62	2.943	0.62	3.287
0.62	2.668	0.62	2.954	0.62	3.28
0.62	2.666	0.62	2.935	0.62	3.289
0.63	2.668	0.63	2.941	0.63	3.281
0.63	2.668	0.63	2.964	0.63	3.282
0.63	2.665	0.63	2.938	0.63	3.287
0.63	2.666	0.63	2.95	0.63	3.278
0.64	2.666	0.64	2.944	0.64	3.284
0.64	2.665	0.64	2.948	0.64	3.285
0.64	2.668	0.64	2.953	0.64	3.287
0.64	2.668	0.64	2.928	0.64	3.288
0.65	2.666	0.65	2.956	0.65	3.287
0.65	2.668	0.65	2.961	0.65	3.278
0.65	2.668	0.65	2.941	0.65	3.28
0.66	2.666	0.66	2.95	0.66	3.276
0.66	2.667	0.66	2.948	0.66	3.286
0.66	2.667	0.66	2.952	0.66	3.285
0.66	2.668	0.66	2.953	0.66	3.285
0.67	2.668	0.67	2.963	0.67	3.292
0.67	2.666	0.67	2.945	0.67	3.278
0.67	2.667	0.67	2.953	0.67	3.28
0.68	2.666	0.68	2.941	0.68	3.288
0.68	2.667	0.68	2.949	0.68	3.28
0.68	2.667	0.68	2.954	0.68	3.279
0.68	2.668	0.68	2.945	0.68	3.28
0.69	2.669	0.69	2.95	0.69	3.279
0.69	2.667	0.69	2.956	0.69	3.28
0.69	2.667	0.69	2.932	0.69	3.291
0.69	2.668	0.69	2.95	0.69	3.289
0.7	2.668	0.7	2.959	0.7	3.286
0.7	2.668	0.7	2.949	0.7	3.294
0.7	2.667	0.7	2.961	0.7	3.291
0.71	2.667	0.71	2.938	0.71	3.291
0.71	2.668	0.71	2.949	0.71	3.291
0.71	2.668	0.71	2.945	0.71	3.291
0.71	2.668	0.71	2.955	0.71	3.289
0.72	2.668	0.72	2.943	0.72	3.287
0.72	2.667	0.72	2.953	0.72	3.281
0.72	2.668	0.72	2.954	0.72	3.282
0.73	2.668	0.73	2.938	0.73	3.281
0.73	2.667	0.73	2.958	0.73	3.278
0.73	2.669	0.73	2.938	0.73	3.278
0.73	2.668	0.73	2.948	0.73	3.288
0.74	2.668	0.74	2.965	0.74	3.287
0.74	2.668	0.74	2.958	0.74	3.287
0.74	2.668	0.74	2.959	0.74	3.289
0.74	2.669	0.74	2.957	0.74	3.291
0.75	2.669	0.75	2.961	0.75	3.284
0.75	2.669	0.75	2.94	0.75	3.286
0.75	2.668	0.75	2.966	0.75	3.285
0.76	2.668	0.76	2.943	0.76	3.284
0.76	2.668	0.76	2.954	0.76	3.284
0.76	2.668	0.76	2.935	0.76	3.291
0.76	2.668	0.76	2.957	0.76	3.285
0.77	2.668	0.77	2.966	0.77	3.287
0.77	2.667	0.77	2.945	0.77	3.28
0.77	2.669	0.77	2.963	0.77	3.289
0.78	2.669	0.78	2.941	0.78	3.291
0.78	2.668	0.78	2.946	0.78	3.29
0.78	2.668	0.78	2.964	0.78	3.289
0.78	2.668	0.78	2.949	0.78	3.292
0.79	2.669	0.79	2.958	0.79	3.284
0.79	2.669	0.79	2.945	0.79	3.286
0.79	2.668	0.79	2.948	0.79	3.289
0.79	2.667	0.79	2.931	0.79	3.279
0.8	2.669	0.8	2.95	0.8	3.281
0.8	2.668	0.8	2.959	0.8	3.281
0.8	2.668	0.8	2.958	0.8	3.289
0.81	2.668	0.81	2.942	0.81	3.286
0.81	2.668	0.81	2.95	0.81	3.281
0.81	2.668	0.81	2.963	0.81	3.285
0.81	2.669	0.81	2.944	0.81	3.281
0.82	2.669	0.82	2.949	0.82	3.281
0.82	2.668	0.82	2.942	0.82	3.28
0.82	2.669	0.82	2.955	0.82	3.285
0.83	2.668	0.82	2.953	0.83	3.282
0.83	2.67	0.83	2.953	0.83	3.282
0.83	2.669	0.83	2.938	0.83	3.292
0.83	2.669	0.83	2.961	0.83	3.289
0.84	2.67	0.84	2.934	0.84	3.289
0.84	2.669	0.84	2.958	0.84	3.284
0.84	2.669	0.84	2.959	0.84	3.292
0.84	2.668	0.84	2.935	0.84	3.289
0.85	2.668	0.85	2.964	0.85	3.286
0.85	2.669	0.85	2.944	0.85	3.289
0.85	2.669	0.85	2.937	0.85	3.28
0.86	2.669	0.86	2.961	0.86	3.294
0.86	2.668	0.86	2.94	0.86	3.286
0.86	2.669	0.86	2.957	0.86	3.28
0.86	2.668	0.86	2.964	0.86	3.283
0.87	2.669	0.87	2.944	0.87	3.285
0.87	2.669	0.87	2.942	0.87	3.282
0.87	2.667	0.87	2.955	0.87	3.282
0.88	2.671	0.88	2.933	0.88	3.282
0.88	2.67	0.88	2.952	0.88	3.28
0.88	2.669	0.88	2.96	0.88	3.279
0.88	2.668	0.88	2.933	0.88	3.29
0.89	2.669	0.89	2.955	0.89	3.286
0.89	2.669	0.89	2.961	0.89	3.286
0.89	2.669	0.89	2.936	0.89	3.291
0.89	2.669	0.89	2.959	0.89	3.286
0.9	2.67	0.9	2.964	0.9	3.284
0.9	2.67	0.9	2.937	0.9	3.282
0.9	2.671	0.9	2.961	0.9	3.282
0.91	2.669	0.91	2.969	0.91	3.279
0.91	2.671	0.91	2.954	0.91	3.281
0.91	2.67	0.91	2.963	0.91	3.284
0.91	2.668	0.91	2.945	0.91	3.281
0.92	2.669	0.92	2.954	0.92	3.284
0.92	2.669	0.92	2.945	0.92	3.291
0.92	2.67	0.92	2.956	0.92	3.287
0.93	2.668	0.93	2.968	0.93	3.284
0.93	2.669	0.93	2.951	0.93	3.282
0.93	2.67	0.93	2.963	0.93	3.283
0.93	2.671	0.93	2.933	0.93	3.281
0.94	2.67	0.94	2.963	0.94	3.289
0.94	2.668	0.94	2.942	0.94	3.287
0.94	2.669	0.94	2.94	0.94	3.284
0.94	2.669	0.94	2.959	0.94	3.292
0.95	2.67	0.95	2.938	0.95	3.288
0.95	2.67	0.95	2.946	0.95	3.283
0.95	2.671	0.95	2.967	0.95	3.284
0.96	2.668	0.96	2.944	0.96	3.286
0.96	2.67	0.96	2.946	0.96	3.285
0.96	2.669	0.96	2.959	0.96	3.292
0.96	2.669	0.96	2.941	0.96	3.287
0.97	2.669	0.97	2.945	0.97	3.289
0.97	2.671	0.97	2.965	0.97	3.283
0.97	2.67	0.97	2.943	0.97	3.288
0.98	2.669	0.98	2.954	0.98	3.288
0.98	2.669	0.98	2.969	0.98	3.279
0.98	2.669	0.98	2.948	0.98	3.288
0.98	2.669	0.98	2.961	0.98	3.291
0.99	2.67	0.99	2.96	0.99	3.289
0.99	2.669	0.99	2.933	0.99	3.285
0.99	2.67	0.99	2.96	0.99	3.287
0.99	2.671	0.99	2.966	0.99	3.286
1	2.67	1	2.947	1	3.283
1	2.67	1	2.956	1	3.284
1	2.669	1	2.956	1	3.282
1.01	2.669	1.01	2.963	1.01	3.287
1.01	2.669	1.01	2.938	1.01	3.291
1.01	2.668	1.01	2.963	1.01	3.288
1.01	2.669	1.01	2.948	1.01	3.29
1.02	2.668	1.02	2.953	1.02	3.288
1.02	2.668	1.02	2.948	1.02	3.287
1.02	2.669	1.02	2.963	1.02	3.288
1.03	2.669	1.03	2.959	1.03	3.282
1.03	2.67	1.03	2.959	1.03	3.286
1.03	2.669	1.03	2.966	1.03	3.284
1.03	2.669	1.03	2.943	1.03	3.282
1.04	2.669	1.04	2.944	1.04	3.28
1.04	2.67	1.04	2.966	1.04	3.282
1.04	2.669	1.04	2.945	1.04	3.279
1.04	2.671	1.04	2.966	1.04	3.291
1.05	2.671	1.05	2.951	1.05	3.287
1.05	2.668	1.05	2.968	1.05	3.286
1.05	2.67	1.05	2.947	1.05	3.28
1.06	2.669	1.06	2.959	1.06	3.282
1.06	2.669	1.06	2.969	1.06	3.279
1.06	2.671	1.06	2.951	1.06	3.281
1.06	2.671	1.06	2.955	1.06	3.29
1.07	2.669	1.07	2.948	1.07	3.287
1.07	2.67	1.07	2.967	1.07	3.293
1.07	2.672	1.07	2.944	1.07	3.288
1.08	2.668	1.08	2.957	1.08	3.289
1.08	2.669	1.08	2.946	1.08	3.279
1.08	2.668	1.08	2.956	1.08	3.286
1.08	2.669	1.08	2.966	1.08	3.286
1.09	2.67	1.09	2.948	1.09	3.288
1.09	2.671	1.09	2.969	1.09	3.281
1.09	2.67	1.09	2.948	1.09	3.281
1.09	2.671	1.09	2.969	1.09	3.291
1.1	2.669	1.1	2.956	1.1	3.289
1.1	2.669	1.1	2.964	1.1	3.283
1.1	2.668	1.1	2.936	1.1	3.292
1.11	2.669	1.11	2.951	1.11	3.285
1.11	2.67	1.11	2.967	1.11	3.282
1.11	2.671	1.11	2.94	1.11	3.289
1.11	2.668	1.11	2.956	1.11	3.287
1.12	2.668	1.12	2.963	1.12	3.282
1.12	2.671	1.12	2.946	1.12	3.285
1.12	2.669	1.12	2.963	1.12	3.285
1.13	2.671	1.12	2.967	1.13	3.281
1.13	2.671	1.13	2.944	1.13	3.279
1.13	2.671	1.13	2.946	1.13	3.282
1.13	2.671	1.13	2.958	1.13	3.284
1.14	2.67	1.14	2.968	1.14	3.282
1.14	2.67	1.14	2.945	1.14	3.287
1.14	2.67	1.14	2.963	1.14	3.281
1.14	2.671	1.14	2.966	1.14	3.289
1.15	2.67	1.15	2.944	1.15	3.287
1.15	2.67	1.15	2.966	1.15	3.284
1.15	2.669	1.15	2.942	1.15	3.282
1.16	2.669	1.16	2.963	1.16	3.282
1.16	2.67	1.16	2.968	1.16	3.286
1.16	2.671	1.16	2.944	1.16	3.283
1.16	2.671	1.16	2.945	1.16	3.284
1.17	2.67	1.17	2.95	1.17	3.282
1.17	2.673	1.17	2.961	1.17	3.283
1.17	2.671	1.17	2.954	1.17	3.286
1.18	2.671	1.17	2.963	1.18	3.284
1.18	2.67	1.18	2.941	1.18	3.279
1.18	2.671	1.18	2.963	1.18	3.289
1.18	2.669	1.18	2.945	1.18	3.291
1.19	2.669	1.19	2.958	1.19	3.288
1.19	2.671	1.19	2.947	1.19	3.28
1.19	2.67	1.19	2.955	1.19	3.292
1.19	2.67	1.19	2.958	1.19	3.29
1.2	2.67	1.2	2.955	1.2	3.283
1.2	2.668	1.2	2.958	1.2	3.287
1.2	2.669	1.2	2.934	1.2	3.28
1.21	2.671	1.21	2.958	1.21	3.286
1.21	2.671	1.21	2.964	1.21	3.286
1.21	2.671	1.21	2.938	1.21	3.289
1.21	2.669	1.21	2.963	1.21	3.285
1.22	2.67	1.22	2.95	1.22	3.28
1.22	2.671	1.22	2.959	1.22	3.288
1.22	2.669	1.22	2.932	1.22	3.284
1.23	2.669	1.23	2.953	1.22	3.28
1.23	2.669	1.23	2.965	1.23	3.279
1.23	2.67	1.23	2.949	1.23	3.292
1.23	2.671	1.23	2.965	1.23	3.286
1.24	2.671	1.24	2.944	1.24	3.284
1.24	2.67	1.24	2.963	1.24	3.286
1.24	2.671	1.24	2.969	1.24	3.287
1.24	2.669	1.24	2.951	1.24	3.287
1.25	2.67	1.25	2.948	1.25	3.282
1.25	2.671	1.25	2.96	1.25	3.287
1.25	2.671	1.25	2.968	1.25	3.292
1.26	2.671	1.26	2.942	1.26	3.292
1.26	2.671	1.26	2.948	1.26	3.289
1.26	2.673	1.26	2.945	1.26	3.288
1.26	2.67	1.26	2.956	1.26	3.282
1.27	2.671	1.27	2.958	1.27	3.284
1.27	2.671	1.27	2.954	1.27	3.291
1.27	2.671	1.27	2.964	1.27	3.292
1.28	2.67	1.28	2.95	1.27	3.29
1.28	2.671	1.28	2.958	1.28	3.293
1.28	2.672	1.28	2.936	1.28	3.289
1.28	2.672	1.28	2.956	1.28	3.286
1.29	2.67	1.29	2.964	1.29	3.288
1.29	2.671	1.29	2.938	1.29	3.284
1.29	2.671	1.29	2.948	1.29	3.286
1.29	2.67	1.29	2.958	1.29	3.289
1.3	2.67	1.3	2.959	1.3	3.289
1.3	2.67	1.3	2.958	1.3	3.291
1.3	2.671	1.3	2.964	1.3	3.283
1.31	2.67	1.31	2.941	1.31	3.28
1.31	2.671	1.31	2.964	1.31	3.291
1.31	2.67	1.31	2.95	1.31	3.278
1.31	2.671	1.31	2.954	1.31	3.277
1.32	2.669	1.32	2.951	1.32	3.281
1.32	2.671	1.32	2.961	1.32	3.281
1.32	2.669	1.32	2.964	1.32	3.29
1.33	2.672	1.33	2.957	1.33	3.279
1.33	2.671	1.33	2.965	1.33	3.279
1.33	2.67	1.33	2.946	1.33	3.283
1.33	2.669	1.33	2.955	1.33	3.287
1.34	2.67	1.34	2.935	1.34	3.283
1.34	2.672	1.34	2.961	1.34	3.294
1.34	2.67	1.34	2.966	1.34	3.292
1.34	2.671	1.34	2.946	1.34	3.28
1.35	2.67	1.35	2.953	1.35	3.294
1.35	2.671	1.35	2.947	1.35	3.28
1.35	2.671	1.35	2.954	1.35	3.281
1.36	2.671	1.36	2.963	1.36	3.29
1.36	2.67	1.36	2.94	1.36	3.288
1.36	2.672	1.36	2.949	1.36	3.29
1.36	2.671	1.36	2.961	1.36	3.284
1.37	2.671	1.37	2.963	1.37	3.291
1.37	2.671	1.37	2.97	1.37	3.286
1.37	2.67	1.37	2.948	1.37	3.287
1.38	2.671	1.38	2.973	1.38	3.281
1.38	2.671	1.38	2.947	1.38	3.281
1.38	2.669	1.38	2.956	1.38	3.281
1.38	2.67	1.38	2.962	1.38	3.288
1.39	2.671	1.39	2.958	1.39	3.292
1.39	2.671	1.39	2.966	1.39	3.291
1.39	2.671	1.39	2.952	1.39	3.285
1.39	2.671	1.39	2.969	1.39	3.282
1.4	2.67	1.4	2.95	1.4	3.293
1.4	2.671	1.4	2.956	1.4	3.289
1.4	2.671	1.4	2.965	1.4	3.281
1.41	2.672	1.41	2.942	1.41	3.281
1.41	2.671	1.41	2.971	1.41	3.288
1.41	2.671	1.41	2.951	1.41	3.292
1.41	2.671	1.41	2.96	1.41	3.286
1.42	2.67	1.42	2.968	1.42	3.281
1.42	2.673	1.42	2.945	1.42	3.292
1.42	2.671	1.42	2.957	1.42	3.284
1.43	2.673	1.42	2.944	1.43	3.286
1.43	2.671	1.43	2.96	1.43	3.285
1.43	2.672	1.43	2.964	1.43	3.291
1.43	2.672	1.43	2.938	1.43	3.286
1.44	2.671	1.44	2.967	1.44	3.288
1.44	2.671	1.44	2.948	1.44	3.282
1.44	2.671	1.44	2.952	1.44	3.281
1.44	2.67	1.44	2.968	1.44	3.294
1.45	2.672	1.45	2.95	1.45	3.286
1.45	2.669	1.45	2.957	1.45	3.282
1.45	2.671	1.45	2.957	1.45	3.283
1.46	2.671	1.46	2.946	1.46	3.279
1.46	2.671	1.46	2.947	1.46	3.288
1.46	2.671	1.46	2.967	1.46	3.285
1.46	2.668	1.46	2.951	1.46	3.287
1.47	2.668	1.47	2.959	1.47	3.283
1.47	2.672	1.47	2.964	1.47	3.286
1.47	2.671	1.47	2.945	1.47	3.283
1.48	2.672	1.48	2.96	1.48	3.283
1.48	2.671	1.48	2.971	1.48	3.291
1.48	2.669	1.48	2.947	1.48	3.29
1.48	2.669	1.48	2.946	1.48	3.288
1.49	2.67	1.49	2.972	1.49	3.279
1.49	2.67	1.49	2.943	1.49	3.292
1.49	2.669	1.49	2.961	1.49	3.291
1.49	2.67	1.49	2.966	1.49	3.284
1.5	2.671	1.5	2.945	1.5	3.282
1.5	2.671	1.5	2.97	1.5	3.284
1.5	2.67	1.5	2.95	1.5	3.292
1.51	2.669	1.51	2.964	1.51	3.292
1.51	2.671	1.51	2.942	1.51	3.289
1.51	2.671	1.51	2.961	1.51	3.285
1.51	2.671	1.51	2.966	1.51	3.282
1.52	2.671	1.52	2.951	1.52	3.282
1.52	2.671	1.52	2.961	1.52	3.292
1.52	2.673	1.52	2.961	1.52	3.281
1.53	2.669	1.53	2.95	1.53	3.291
1.53	2.671	1.53	2.954	1.53	3.282
1.53	2.671	1.53	2.958	1.53	3.28
1.53	2.671	1.53	2.953	1.53	3.291
1.54	2.669	1.54	2.963	1.54	3.281
1.54	2.669	1.54	2.974	1.54	3.283
1.54	2.671	1.54	2.956	1.54	3.29
1.54	2.671	1.54	2.964	1.54	3.286
1.55	2.669	1.55	2.951	1.55	3.282
1.55	2.669	1.55	2.958	1.55	3.292
1.55	2.669	1.55	2.965	1.55	3.282
1.56	2.67	1.56	2.941	1.56	3.286
1.56	2.671	1.56	2.962	1.56	3.284
1.56	2.67	1.56	2.969	1.56	3.287
1.56	2.671	1.56	2.955	1.56	3.284
1.57	2.671	1.57	2.961	1.57	3.279
1.57	2.671	1.57	2.953	1.57	3.286
1.57	2.67	1.57	2.959	1.57	3.281
1.58	2.669	1.57	2.972	1.58	3.284
1.58	2.67	1.58	2.954	1.58	3.289
1.58	2.671	1.58	2.961	1.58	3.291
1.58	2.671	1.58	2.942	1.58	3.295
1.59	2.671	1.59	2.968	1.59	3.292
1.59	2.671	1.59	2.945	1.59	3.294
1.59	2.669	1.59	2.94	1.59	3.291
1.59	2.67	1.59	2.966	1.59	3.296
1.6	2.671	1.6	2.945	1.6	3.289
1.6	2.67	1.6	2.951	1.6	3.287
1.6	2.669	1.6	2.973	1.6	3.285
1.61	2.672	1.61	2.951	1.61	3.282
1.61	2.671	1.61	2.962	1.61	3.279
1.61	2.67	1.61	2.959	1.61	3.291
1.61	2.671	1.61	2.951	1.61	3.283
1.62	2.67	1.62	2.959	1.62	3.292
1.62	2.669	1.62	2.96	1.62	3.289
1.62	2.67	1.62	2.938	1.62	3.285
1.63	2.671	1.63	2.964	1.63	3.281
1.63	2.671	1.63	2.971	1.63	3.291
1.63	2.671	1.63	2.95	1.63	3.292
1.63	2.671	1.63	2.959	1.63	3.286
1.64	2.671	1.64	2.968	1.64	3.284
1.64	2.671	1.64	2.963	1.64	3.291
1.64	2.671	1.64	2.969	1.64	3.292
1.64	2.67	1.64	2.946	1.64	3.287
1.65	2.669	1.65	2.973	1.65	3.281
1.65	2.669	1.65	2.952	1.65	3.278
1.65	2.669	1.65	2.958	1.65	3.288
1.66	2.671	1.66	2.976	1.66	3.288
1.66	2.671	1.66	2.951	1.66	3.287
1.66	2.671	1.66	2.961	1.66	3.281
1.66	2.673	1.66	2.963	1.66	3.289
1.67	2.669	1.67	2.971	1.67	3.286
1.67	2.67	1.67	2.95	1.67	3.283
1.67	2.669	1.67	2.967	1.67	3.289
1.68	2.67	1.68	2.953	1.68	3.291
1.68	2.671	1.68	2.954	1.68	3.29
1.68	2.67	1.68	2.971	1.68	3.289
1.68	2.673	1.68	2.954	1.68	3.291
1.69	2.67	1.69	2.957	1.69	3.291
1.69	2.671	1.69	2.953	1.69	3.286
1.69	2.671	1.69	2.96	1.69	3.284
1.69	2.67	1.69	2.937	1.69	3.282
1.7	2.671	1.7	2.966	1.7	3.291
1.7	2.67	1.7	2.948	1.7	3.291
1.7	2.671	1.7	2.963	1.7	3.287
1.71	2.67	1.71	2.951	1.71	3.288
1.71	2.673	1.71	2.952	1.71	3.288
1.71	2.672	1.71	2.971	1.71	3.283
1.71	2.671	1.71	2.961	1.71	3.289
1.72	2.673	1.72	2.968	1.72	3.287
1.72	2.671	1.72	2.944	1.72	3.287
1.72	2.672	1.72	2.967	1.72	3.282
1.73	2.673	1.73	2.972	1.73	3.289
1.73	2.671	1.73	2.948	1.73	3.281
1.73	2.671	1.73	2.969	1.73	3.279
1.73	2.671	1.73	2.953	1.73	3.293
1.74	2.672	1.74	2.959	1.74	3.286
1.74	2.673	1.74	2.937	1.74	3.291
1.74	2.671	1.74	2.959	1.74	3.291
1.74	2.671	1.74	2.966	1.74	3.286
1.75	2.671	1.75	2.948	1.75	3.282
1.75	2.669	1.75	2.954	1.75	3.292
1.75	2.671	1.75	2.972	1.75	3.291
1.76	2.669	1.76	2.95	1.76	3.288
1.76	2.67	1.76	2.96	1.76	3.279
1.76	2.67	1.76	2.951	1.76	3.291
1.76	2.67	1.76	2.956	1.76	3.282
1.77	2.669	1.77	2.96	1.77	3.291
1.77	2.671	1.77	2.95	1.77	3.292
1.77	2.669	1.77	2.961	1.77	3.286
1.78	2.671	1.78	2.972	1.77	3.289
1.78	2.671	1.78	2.948	1.78	3.28
1.78	2.67	1.78	2.943	1.78	3.29
1.78	2.671	1.78	2.961	1.78	3.287
1.79	2.669	1.79	2.974	1.79	3.289
1.79	2.669	1.79	2.945	1.79	3.287
1.79	2.669	1.79	2.961	1.79	3.282
1.79	2.671	1.79	2.971	1.79	3.292
1.8	2.67	1.8	2.95	1.8	3.279
1.8	2.671	1.8	2.958	1.8	3.29
1.8	2.671	1.8	2.961	1.8	3.288
1.81	2.67	1.81	2.958	1.81	3.291
1.81	2.67	1.81	2.969	1.81	3.29
1.81	2.669	1.81	2.952	1.81	3.291
1.81	2.67	1.81	2.966	1.81	3.292
1.82	2.669	1.82	2.94	1.82	3.287
1.82	2.67	1.82	2.967	1.82	3.293
1.82	2.671	1.82	2.97	1.82	3.285
1.83	2.67	1.83	2.948	1.82	3.289
1.83	2.669	1.83	2.956	1.83	3.289
1.83	2.67	1.83	2.95	1.83	3.291
1.83	2.669	1.83	2.959	1.83	3.282
1.84	2.668	1.84	2.968	1.84	3.291
1.84	2.669	1.84	2.946	1.84	3.29
1.84	2.671	1.84	2.966	1.84	3.287
1.84	2.669	1.84	2.975	1.84	3.282
1.85	2.672	1.85	2.954	1.85	3.289
1.85	2.671	1.85	2.968	1.85	3.279
1.85	2.67	1.85	2.957	1.85	3.292
1.86	2.669	1.86	2.943	1.86	3.291
1.86	2.669	1.86	2.963	1.86	3.286
1.86	2.671	1.86	2.977	1.86	3.282
1.86	2.669	1.86	2.953	1.86	3.289
1.87	2.669	1.87	2.953	1.87	3.285
1.87	2.669	1.87	2.972	1.87	3.283
1.87	2.671	1.87	2.948	1.87	3.289
1.88	2.669	1.88	2.948	1.88	3.284
1.88	2.67	1.88	2.97	1.88	3.279
1.88	2.669	1.88	2.95	1.88	3.291
1.88	2.669	1.88	2.959	1.88	3.286
1.89	2.67	1.89	2.953	1.89	3.281
1.89	2.669	1.89	2.964	1.89	3.289
1.89	2.669	1.89	2.94	1.89	3.283
1.89	2.67	1.89	2.96	1.89	3.284
1.9	2.673	1.9	2.966	1.9	3.285
1.9	2.671	1.9	2.954	1.9	3.291
1.9	2.671	1.9	2.962	1.9	3.287
1.91	2.668	1.91	2.94	1.91	3.287
1.91	2.671	1.91	2.963	1.91	3.285
1.91	2.67	1.91	2.968	1.91	3.286
1.91	2.67	1.91	2.961	1.91	3.284
1.92	2.67	1.92	2.963	1.92	3.291
1.92	2.671	1.92	2.943	1.92	3.287
1.92	2.67	1.92	2.961	1.92	3.28
1.93	2.67	1.93	2.968	1.92	3.281
1.93	2.669	1.93	2.941	1.93	3.287
1.93	2.67	1.93	2.958	1.93	3.287
1.93	2.671	1.93	2.945	1.93	3.291
1.94	2.671	1.94	2.954	1.94	3.292
1.94	2.669	1.94	2.976	1.94	3.289
1.94	2.671	1.94	2.963	1.94	3.284
1.94	2.67	1.94	2.97	1.94	3.287
1.95	2.67	1.95	2.951	1.95	3.283
1.95	2.669	1.95	2.968	1.95	3.285
1.95	2.67	1.95	2.949	1.95	3.282
1.96	2.669	1.96	2.958	1.96	3.281
1.96	2.668	1.96	2.956	1.96	3.286
1.96	2.669	1.96	2.964	1.96	3.291
1.96	2.668	1.96	2.948	1.96	3.291
1.97	2.67	1.97	2.959	1.97	3.284
1.97	2.67	1.97	2.971	1.97	3.284
1.97	2.671	1.97	2.962	1.97	3.281
1.98	2.671	1.98	2.963	1.98	3.291
1.98	2.671	1.98	2.94	1.98	3.289
1.98	2.67	1.98	2.966	1.98	3.287
1.98	2.67	1.98	2.969	1.98	3.278
1.99	2.67	1.99	2.946	1.99	3.293
1.99	2.669	1.99	2.967	1.99	3.289
1.99	2.669	1.99	2.976	1.99	3.29
1.99	2.67	1.99	2.964	1.99	3.282
2	2.671	2	2.941	2	3.287
2	2.669	2	2.962	2	3.281
2	2.669	2	2.975	2	3.282
2.01	2.671	2.01	2.953	2.01	3.294
2.01	2.671	2.01	2.959	2.01	3.289
2.01	2.671	2.01	2.966	2.01	3.289
2.01	2.67	2.01	2.958	2.01	3.283
2.02	2.669	2.02	2.963	2.02	3.291
2.02	2.671	2.02	2.968	2.02	3.29
2.02	2.67	2.02	2.94	2.02	3.288
2.03	2.669	2.02	2.956	2.02	3.287
2.03	2.671	2.03	2.966	2.03	3.291
2.03	2.669	2.03	2.951	2.03	3.287
2.03	2.671	2.03	2.954	2.03	3.293
2.04	2.669	2.04	2.959	2.04	3.287
2.04	2.67	2.04	2.943	2.04	3.284
2.04	2.668	2.04	2.971	2.04	3.281
2.04	2.671	2.04	2.951	2.04	3.279
2.05	2.669	2.05	2.961	2.05	3.288
2.05	2.669	2.05	2.965	2.05	3.283
2.05	2.669	2.05	2.964	2.05	3.289
2.06	2.67	2.06	2.945	2.06	3.292
2.06	2.67	2.06	2.949	2.06	3.292
2.06	2.67	2.06	2.976	2.06	3.287
2.06	2.669	2.06	2.952	2.06	3.282
2.07	2.67	2.07	2.959	2.07	3.288
2.07	2.671	2.07	2.953	2.07	3.291
2.07	2.669	2.07	2.954	2.07	3.285
2.08	2.669	2.07	2.961	2.08	3.282
2.08	2.671	2.08	2.941	2.08	3.279
2.08	2.67	2.08	2.96	2.08	3.291
2.08	2.669	2.08	2.976	2.08	3.284
2.09	2.669	2.09	2.953	2.09	3.285
2.09	2.671	2.09	2.961	2.09	3.28
2.09	2.67	2.09	2.967	2.09	3.278
2.09	2.669	2.09	2.961	2.09	3.291
2.1	2.669	2.1	2.961	2.1	3.288
2.1	2.668	2.1	2.97	2.1	3.28
2.1	2.671	2.1	2.974	2.1	3.294
2.11	2.669	2.11	2.951	2.11	3.288
2.11	2.668	2.11	2.97	2.11	3.292
2.11	2.67	2.11	2.952	2.11	3.282
2.11	2.669	2.11	2.959	2.11	3.292
2.12	2.668	2.12	2.966	2.12	3.29
2.12	2.669	2.12	2.947	2.12	3.292
2.12	2.67	2.12	2.969	2.12	3.287
2.13	2.669	2.13	2.971	2.13	3.286
2.13	2.669	2.13	2.95	2.13	3.281
2.13	2.67	2.13	2.972	2.13	3.293
2.13	2.669	2.13	2.95	2.13	3.288
2.14	2.669	2.14	2.958	2.14	3.284
2.14	2.669	2.14	2.975	2.14	3.282
2.14	2.671	2.14	2.964	2.14	3.281
2.14	2.668	2.14	2.973	2.14	3.281
2.15	2.67	2.15	2.949	2.15	3.294
2.15	2.671	2.15	2.967	2.15	3.291
2.15	2.67	2.15	2.951	2.15	3.286
2.16	2.669	2.16	2.953	2.16	3.291
2.16	2.668	2.16	2.961	2.16	3.289
2.16	2.67	2.16	2.952	2.16	3.288
2.16	2.67	2.16	2.954	2.16	3.282
2.17	2.67	2.17	2.963	2.17	3.281
2.17	2.67	2.17	2.958	2.17	3.286
2.17	2.671	2.17	2.944	2.17	3.287
2.18	2.668	2.17	2.963	2.18	3.287
2.18	2.669	2.18	2.978	2.18	3.281
2.18	2.669	2.18	2.953	2.18	3.289
2.18	2.669	2.18	2.954	2.18	3.286
2.19	2.672	2.19	2.97	2.19	3.286
2.19	2.67	2.19	2.95	2.19	3.292
2.19	2.669	2.19	2.961	2.19	3.291
2.19	2.669	2.19	2.968	2.19	3.281
2.2	2.669	2.2	2.963	2.2	3.283
2.2	2.67	2.2	2.966	2.2	3.289
2.2	2.669	2.2	2.97	2.2	3.289
2.21	2.669	2.21	2.95	2.21	3.286
2.21	2.669	2.21	2.969	2.21	3.286
2.21	2.671	2.21	2.954	2.21	3.283
2.21	2.669	2.21	2.95	2.21	3.286
2.22	2.669	2.22	2.972	2.22	3.286
2.22	2.669	2.22	2.956	2.22	3.281
2.22	2.669	2.22	2.958	2.22	3.28
2.23	2.669	2.22	2.972	2.23	3.294
2.23	2.669	2.23	2.945	2.23	3.287
2.23	2.671	2.23	2.964	2.23	3.291
2.23	2.671	2.23	2.954	2.23	3.285
2.24	2.671	2.24	2.961	2.24	3.289
2.24	2.669	2.24	2.966	2.24	3.29
2.24	2.671	2.24	2.962	2.24	3.281
2.24	2.67	2.24	2.972	2.24	3.289
2.25	2.67	2.25	2.95	2.25	3.284
2.25	2.671	2.25	2.963	2.25	3.284
2.25	2.669	2.25	2.962	2.25	3.286
2.26	2.671	2.26	2.976	2.26	3.29
2.26	2.669	2.26	2.951	2.26	3.289
2.26	2.669	2.26	2.959	2.26	3.289
2.26	2.669	2.26	2.957	2.26	3.282
2.27	2.669	2.27	2.964	2.27	3.283
2.27	2.668	2.27	2.97	2.27	3.291
2.27	2.669	2.27	2.953	2.27	3.286
2.28	2.671	2.28	2.977	2.28	3.291
2.28	2.67	2.28	2.958	2.28	3.286
2.28	2.668	2.28	2.971	2.28	3.289
2.28	2.669	2.28	2.95	2.28	3.288
2.29	2.67	2.29	2.962	2.29	3.287
2.29	2.671	2.29	2.973	2.29	3.281
2.29	2.669	2.29	2.95	2.29	3.291
2.29	2.668	2.29	2.966	2.29	3.288
2.3	2.67	2.3	2.978	2.3	3.282
2.3	2.669	2.3	2.958	2.3	3.285
2.3	2.668	2.3	2.961	2.3	3.281
2.31	2.666	2.31	2.957	2.31	3.281
2.31	2.669	2.31	2.963	2.31	3.285
2.31	2.668	2.31	2.973	2.31	3.29
2.31	2.67	2.31	2.942	2.31	3.286
2.32	2.668	2.32	2.976	2.32	3.284
2.32	2.668	2.32	2.954	2.32	3.281
2.32	2.67	2.32	2.956	2.32	3.285
2.33	2.668	2.33	2.963	2.33	3.281
2.33	2.669	2.33	2.954	2.33	3.284
2.33	2.669	2.33	2.967	2.33	3.281
2.33	2.669	2.33	2.945	2.33	3.291
2.34	2.667	2.34	2.968	2.34	3.287
2.34	2.669	2.34	2.979	2.34	3.289
2.34	2.668	2.34	2.962	2.34	3.282
2.34	2.668	2.34	2.968	2.34	3.292
2.35	2.668	2.35	2.961	2.35	3.282
2.35	2.668	2.35	2.973	2.35	3.281
2.35	2.671	2.35	2.956	2.35	3.291
2.36	2.668	2.36	2.968	2.36	3.291
2.36	2.668	2.36	2.941	2.36	3.289
2.36	2.668	2.36	2.967	2.36	3.286
2.36	2.668	2.36	2.948	2.36	3.284
2.37	2.669	2.37	2.964	2.37	3.28
2.37	2.669	2.37	2.968	2.37	3.284
2.37	2.668	2.37	2.969	2.37	3.287
2.38	2.668	2.37	2.974	2.37	3.291
2.38	2.668	2.38	2.956	2.38	3.281
2.38	2.669	2.38	2.982	2.38	3.281
2.38	2.669	2.38	2.956	2.38	3.289
2.39	2.668	2.39	2.961	2.39	3.281
2.39	2.671	2.39	2.978	2.39	3.282
2.39	2.668	2.39	2.959	2.39	3.282
2.39	2.669	2.39	2.966	2.39	3.293
2.4	2.669	2.4	2.943	2.4	3.292
2.4	2.668	2.4	2.961	2.4	3.287
2.4	2.668	2.4	2.969	2.4	3.289
2.41	2.668	2.41	2.963	2.41	3.28
2.41	2.669	2.41	2.968	2.41	3.29
2.41	2.669	2.41	2.97	2.41	3.284
2.41	2.669	2.41	2.959	2.41	3.286
2.42	2.668	2.42	2.954	2.42	3.291
2.42	2.669	2.42	2.961	2.42	3.282
2.42	2.668	2.42	2.968	2.42	3.291
2.43	2.668	2.43	2.957	2.43	3.288
2.43	2.668	2.43	2.961	2.43	3.282
2.43	2.668	2.43	2.965	2.43	3.292
2.43	2.668	2.43	2.953	2.43	3.292
2.44	2.666	2.44	2.968	2.44	3.283
2.44	2.667	2.44	2.974	2.44	3.289
2.44	2.669	2.44	2.953	2.44	3.287
2.44	2.669	2.44	2.976	2.44	3.286
2.45	2.668	2.45	2.951	2.45	3.291
2.45	2.669	2.45	2.953	2.45	3.289
2.45	2.668	2.45	2.981	2.45	3.281
2.46	2.668	2.46	2.96	2.46	3.284
2.46	2.669	2.46	2.971	2.46	3.292
2.46	2.669	2.46	2.951	2.46	3.29
2.46	2.668	2.46	2.956	2.46	3.286
2.47	2.669	2.47	2.98	2.47	3.284
2.47	2.668	2.47	2.966	2.47	3.282
2.47	2.669	2.47	2.972	2.47	3.284
2.48	2.669	2.47	2.95	2.47	3.286
2.48	2.666	2.48	2.972	2.48	3.282
2.48	2.668	2.48	2.956	2.48	3.289
2.48	2.668	2.48	2.958	2.48	3.293
2.49	2.67	2.49	2.958	2.49	3.288
2.49	2.669	2.49	2.956	2.49	3.281
2.49	2.667	2.49	2.964	2.49	3.282
2.49	2.669	2.49	2.971	2.49	3.282
2.5	2.668	2.5	2.954	2.5	3.291
2.5	2.669	2.5	2.968	2.5	3.287
2.5	2.668	2.5	2.972	2.5	3.291
2.51	2.668	2.51	2.949	2.51	3.29
2.51	2.668	2.51	2.972	2.51	3.291
2.51	2.668	2.51	2.959	2.51	3.293
2.51	2.668	2.51	2.958	2.51	3.292
2.52	2.668	2.52	2.968	2.52	3.279
2.52	2.668	2.52	2.953	2.52	3.284
2.52	2.669	2.52	2.958	2.52	3.29
2.53	2.668	2.53	2.98	2.53	3.28
2.53	2.668	2.53	2.957	2.53	3.294
2.53	2.668	2.53	2.968	2.53	3.289
2.53	2.669	2.53	2.952	2.53	3.289
2.54	2.667	2.54	2.953	2.54	3.281
2.54	2.668	2.54	2.979	2.54	3.286
2.54	2.669	2.54	2.964	2.54	3.283
2.54	2.669	2.54	2.964	2.54	3.284
2.55	2.669	2.55	2.967	2.55	3.283
2.55	2.668	2.55	2.953	2.55	3.284
2.55	2.668	2.55	2.963	2.55	3.292
2.56	2.667	2.56	2.956	2.56	3.291
2.56	2.668	2.56	2.965	2.56	3.281
2.56	2.669	2.56	2.966	2.56	3.292
2.56	2.669	2.56	2.976	2.56	3.285
2.57	2.668	2.57	2.965	2.57	3.287
2.57	2.669	2.57	2.968	2.57	3.285
2.57	2.667	2.57	2.951	2.57	3.291
2.58	2.669	2.58	2.965	2.58	3.291
2.58	2.669	2.58	2.97	2.58	3.287
2.58	2.667	2.58	2.958	2.58	3.287
2.58	2.668	2.58	2.967	2.58	3.285
2.59	2.669	2.59	2.971	2.59	3.281
2.59	2.668	2.59	2.958	2.59	3.292
2.59	2.668	2.59	2.971	2.59	3.286
2.59	2.669	2.59	2.977	2.59	3.293
2.6	2.669	2.6	2.954	2.6	3.294
2.6	2.668	2.6	2.959	2.6	3.291
2.6	2.668	2.6	2.982	2.6	3.281
2.61	2.668	2.61	2.965	2.61	3.294
2.61	2.669	2.61	2.977	2.61	3.291
2.61	2.669	2.61	2.954	2.61	3.286
2.61	2.668	2.61	2.961	2.61	3.288
2.62	2.669	2.62	2.982	2.62	3.284
2.62	2.668	2.62	2.958	2.62	3.286
2.62	2.669	2.62	2.976	2.62	3.291
2.63	2.668	2.63	2.953	2.62	3.293
2.63	2.669	2.63	2.958	2.63	3.289
2.63	2.667	2.63	2.979	2.63	3.286
2.63	2.667	2.63	2.959	2.63	3.284
2.64	2.669	2.64	2.966	2.64	3.28
2.64	2.668	2.64	2.968	2.64	3.293
2.64	2.67	2.64	2.969	2.64	3.29
2.64	2.669	2.64	2.959	2.64	3.281
2.65	2.671	2.65	2.97	2.65	3.285
2.65	2.669	2.65	2.954	2.65	3.293
2.65	2.669	2.65	2.961	2.65	3.284
2.66	2.668	2.66	2.954	2.66	3.282
2.66	2.666	2.66	2.961	2.66	3.291
2.66	2.669	2.66	2.969	2.66	3.291
2.66	2.669	2.66	2.964	2.66	3.282
2.67	2.668	2.67	2.969	2.67	3.289
2.67	2.67	2.67	2.973	2.67	3.289
2.67	2.669	2.67	2.949	2.67	3.287
2.68	2.668	2.67	2.969	2.68	3.293
2.68	2.668	2.68	2.954	2.68	3.29
2.68	2.669	2.68	2.955	2.68	3.291
2.68	2.668	2.68	2.963	2.68	3.287
2.69	2.668	2.69	2.958	2.69	3.285
2.69	2.668	2.69	2.974	2.69	3.289
2.69	2.669	2.69	2.981	2.69	3.287
2.69	2.67	2.69	2.956	2.69	3.286
2.7	2.669	2.7	2.981	2.7	3.289
2.7	2.669	2.7	2.95	2.7	3.294
2.7	2.668	2.7	2.951	2.7	3.289
2.71	2.668	2.71	2.973	2.71	3.284
2.71	2.668	2.71	2.962	2.71	3.281
2.71	2.669	2.71	2.971	2.71	3.292
2.71	2.669	2.71	2.948	2.71	3.29
2.72	2.669	2.72	2.977	2.72	3.291
2.72	2.669	2.72	2.953	2.72	3.282
2.72	2.667	2.72	2.961	2.72	3.284
2.73	2.668	2.73	2.958	2.73	3.282
2.73	2.669	2.73	2.961	2.73	3.293
2.73	2.668	2.73	2.971	2.73	3.285
2.73	2.669	2.73	2.95	2.73	3.292
2.74	2.668	2.74	2.971	2.74	3.287
2.74	2.669	2.74	2.98	2.74	3.29
2.74	2.669	2.74	2.959	2.74	3.286
2.74	2.669	2.74	2.977	2.74	3.291
2.75	2.668	2.75	2.958	2.75	3.287
2.75	2.669	2.75	2.968	2.75	3.29
2.75	2.669	2.75	2.967	2.75	3.292
2.76	2.669	2.76	2.965	2.76	3.284
2.76	2.669	2.76	2.971	2.76	3.29
2.76	2.669	2.76	2.952	2.76	3.29
2.76	2.669	2.76	2.98	2.76	3.282
2.77	2.669	2.77	2.966	2.77	3.293
2.77	2.669	2.77	2.971	2.77	3.291
2.77	2.67	2.77	2.969	2.77	3.285
2.78	2.67	2.77	2.958	2.78	3.292
2.78	2.668	2.78	2.972	2.78	3.29
2.78	2.667	2.78	2.966	2.78	3.293
2.78	2.669	2.78	2.977	2.78	3.287
2.79	2.669	2.79	2.96	2.79	3.291
2.79	2.67	2.79	2.966	2.79	3.291
2.79	2.67	2.79	2.948	2.79	3.286
2.79	2.668	2.79	2.969	2.79	3.279
2.8	2.67	2.8	2.97	2.8	3.294
2.8	2.669	2.8	2.958	2.8	3.291
2.8	2.669	2.8	2.961	2.8	3.288
2.81	2.669	2.81	2.967	2.81	3.282
2.81	2.669	2.81	2.969	2.81	3.294
2.81	2.669	2.81	2.968	2.81	3.294
2.81	2.669	2.81	2.964	2.81	3.29
2.82	2.667	2.82	2.977	2.82	3.284
2.82	2.669	2.82	2.955	2.82	3.281
2.82	2.671	2.82	2.959	2.82	3.283
2.83	2.668	2.82	2.958	2.82	3.291
2.83	2.669	2.83	2.959	2.83	3.285
2.83	2.669	2.83	2.976	2.83	3.284
2.83	2.669	2.83	2.956	2.83	3.288
2.84	2.668	2.84	2.966	2.84	3.289
2.84	2.669	2.84	2.971	2.84	3.286
2.84	2.669	2.84	2.949	2.84	3.283
2.84	2.668	2.84	2.965	2.84	3.291
2.85	2.669	2.85	2.974	2.85	3.291
2.85	2.668	2.85	2.958	2.85	3.29
2.85	2.669	2.85	2.963	2.85	3.284
2.86	2.669	2.86	2.971	2.86	3.282
2.86	2.67	2.86	2.961	2.86	3.292
2.86	2.669	2.86	2.968	2.86	3.291
2.86	2.669	2.86	2.969	2.86	3.293
2.87	2.669	2.87	2.96	2.87	3.287
2.87	2.669	2.87	2.958	2.87	3.287
2.87	2.669	2.87	2.966	2.87	3.286
2.88	2.67	2.87	2.974	2.88	3.282
2.88	2.67	2.88	2.961	2.88	3.285
2.88	2.671	2.88	2.963	2.88	3.282
2.88	2.671	2.88	2.974	2.88	3.291
2.89	2.67	2.89	2.978	2.89	3.293
2.89	2.669	2.89	2.968	2.89	3.285
2.89	2.67	2.89	2.949	2.89	3.294
2.89	2.669	2.89	2.976	2.89	3.291
2.9	2.669	2.9	2.972	2.9	3.287
2.9	2.669	2.9	2.955	2.9	3.287
2.9	2.669	2.9	2.958	2.9	3.287
2.91	2.669	2.91	2.96	2.91	3.292
2.91	2.668	2.91	2.977	2.91	3.292
2.91	2.671	2.91	2.961	2.91	3.291
2.91	2.67	2.91	2.972	2.91	3.293
2.92	2.67	2.92	2.97	2.92	3.292
2.92	2.669	2.92	2.962	2.92	3.294
2.92	2.669	2.92	2.976	2.92	3.291
2.93	2.671	2.92	2.956	2.93	3.289
2.93	2.671	2.93	2.964	2.93	3.284
2.93	2.669	2.93	2.974	2.93	3.294
2.93	2.671	2.93	2.947	2.93	3.289
2.94	2.669	2.94	2.964	2.94	3.283
2.94	2.669	2.94	2.968	2.94	3.283
2.94	2.669	2.94	2.971	2.94	3.287
2.94	2.669	2.94	2.97	2.94	3.286
2.95	2.669	2.95	2.977	2.95	3.284
2.95	2.67	2.95	2.954	2.95	3.291
2.95	2.67	2.95	2.979	2.95	3.287
2.96	2.67	2.96	2.961	2.96	3.286
2.96	2.669	2.96	2.962	2.96	3.28
2.96	2.669	2.96	2.976	2.96	3.291
2.96	2.67	2.96	2.961	2.96	3.286
2.97	2.669	2.97	2.966	2.97	3.281
2.97	2.669	2.97	2.963	2.97	3.291
2.97	2.671	2.97	2.969	2.97	3.294
2.98	2.668	2.98	2.976	2.98	3.289
2.98	2.669	2.98	2.962	2.98	3.288
2.98	2.669	2.98	2.969	2.98	3.288
2.98	2.67	2.98	2.971	2.98	3.281
2.99	2.672	2.99	2.953	2.99	3.294
2.99	2.671	2.99	2.962	2.99	3.292
2.99	2.67	2.99	2.947	2.99	3.291
2.99	2.669	2.99	2.965	2.99	3.292
3	2.671	3	2.971	3	3.284
3	2.669	3	2.945	3	3.294
3	2.67	3	2.977	3	3.288
3.01	2.669	3.01	2.953	3.01	3.287
3.01	2.671	3.01	2.977	3.01	3.286
3.01	2.67	3.01	2.982	3.01	3.296
3.01	2.67	3.01	2.963	3.01	3.294
3.02	2.671	3.02	2.966	3.02	3.296
3.02	2.67	3.02	2.961	3.02	3.287
3.02	2.671	3.02	2.968	3.02	3.292
3.03	2.669	3.03	2.976	3.03	3.289
3.03	2.669	3.03	2.959	3.03	3.283
3.03	2.671	3.03	2.961	3.03	3.294
3.03	2.67	3.03	2.974	3.03	3.294
3.04	2.669	3.04	2.965	3.04	3.295
3.04	2.67	3.04	2.981	3.04	3.293
3.04	2.67	3.04	2.964	3.04	3.285
3.04	2.67	3.04	2.982	3.04	3.282
3.05	2.67	3.05	2.964	3.05	3.285
3.05	2.671	3.05	2.974	3.05	3.296
3.05	2.67	3.05	2.953	3.05	3.294
3.06	2.671	3.06	2.948	3.06	3.291
3.06	2.671	3.06	2.971	3.06	3.285
3.06	2.671	3.06	2.986	3.06	3.286
3.06	2.671	3.06	2.972	3.06	3.287
3.07	2.669	3.07	2.981	3.07	3.284
3.07	2.671	3.07	2.959	3.07	3.295
3.07	2.671	3.07	2.981	3.07	3.287
3.08	2.67	3.08	2.961	3.07	3.294
3.08	2.669	3.08	2.974	3.08	3.293
3.08	2.672	3.08	2.969	3.08	3.289
3.08	2.669	3.08	2.984	3.08	3.295
3.09	2.671	3.09	2.961	3.09	3.29
3.09	2.671	3.09	2.986	3.09	3.286
3.09	2.67	3.09	2.969	3.09	3.294
3.09	2.672	3.09	2.977	3.09	3.286
3.1	2.67	3.1	2.958	3.1	3.291
3.1	2.67	3.1	2.984	3.1	3.283
3.1	2.671	3.1	2.979	3.1	3.294
3.11	2.67	3.11	2.956	3.11	3.292
3.11	2.671	3.11	2.968	3.11	3.284
3.11	2.671	3.11	2.963	3.11	3.289
3.11	2.671	3.11	2.971	3.11	3.286
3.12	2.671	3.12	2.975	3.12	3.295
3.12	2.672	3.12	2.959	3.12	3.292
3.12	2.671	3.12	2.981	3.12	3.284
3.13	2.671	3.12	2.965	3.13	3.294
3.13	2.671	3.13	2.978	3.13	3.285
3.13	2.67	3.13	2.956	3.13	3.287
3.13	2.671	3.13	2.961	3.13	3.293
3.14	2.671	3.14	2.984	3.14	3.291
3.14	2.671	3.14	2.966	3.14	3.287
3.14	2.673	3.14	2.974	3.14	3.292
3.14	2.673	3.14	2.962	3.14	3.292
3.15	2.672	3.15	2.974	3.15	3.286
3.15	2.672	3.15	2.956	3.15	3.286
3.15	2.673	3.15	2.975	3.15	3.295
3.16	2.668	3.16	2.985	3.16	3.295
3.16	2.67	3.16	2.972	3.16	3.291
3.16	2.671	3.16	2.962	3.16	3.294
3.16	2.672	3.16	2.972	3.16	3.283
3.17	2.669	3.17	2.98	3.17	3.292
3.17	2.67	3.17	2.964	3.17	3.287
3.17	2.669	3.17	2.982	3.17	3.287
3.18	2.671	3.17	2.959	3.17	3.291
3.18	2.671	3.18	2.963	3.18	3.292
3.18	2.672	3.18	2.985	3.18	3.286
3.18	2.672	3.18	2.964	3.18	3.293
3.19	2.671	3.19	2.969	3.19	3.289
3.19	2.673	3.19	2.959	3.19	3.294
3.19	2.671	3.19	2.97	3.19	3.289
3.19	2.67	3.19	2.977	3.19	3.283
3.2	2.672	3.2	2.954	3.2	3.285
3.2	2.671	3.2	2.974	3.2	3.294
3.2	2.671	3.2	2.981	3.2	3.29
3.21	2.671	3.21	2.961	3.21	3.292
3.21	2.671	3.21	2.98	3.21	3.294
3.21	2.672	3.21	2.958	3.21	3.293
3.21	2.672	3.21	2.966	3.21	3.287
3.22	2.67	3.22	2.987	3.22	3.286
3.22	2.67	3.22	2.975	3.22	3.294
3.22	2.671	3.22	2.981	3.22	3.293
3.23	2.671	3.23	2.962	3.23	3.289
3.23	2.671	3.23	2.966	3.23	3.295
3.23	2.672	3.23	2.974	3.23	3.284
3.23	2.673	3.23	2.954	3.23	3.287
3.24	2.673	3.24	2.967	3.24	3.294
3.24	2.672	3.24	2.961	3.24	3.288
3.24	2.673	3.24	2.964	3.24	3.297
3.24	2.67	3.24	2.975	3.24	3.291
3.25	2.67	3.25	2.953	3.25	3.286
3.25	2.671	3.25	2.972	3.25	3.296
3.25	2.672	3.25	2.977	3.25	3.294
3.26	2.672	3.26	2.957	3.26	3.284
3.26	2.671	3.26	2.983	3.26	3.283
3.26	2.672	3.26	2.966	3.26	3.286
3.26	2.671	3.26	2.978	3.26	3.297
3.27	2.673	3.27	2.955	3.27	3.294
3.27	2.671	3.27	2.974	3.27	3.287
3.27	2.67	3.27	2.985	3.27	3.284
3.28	2.673	3.27	2.959	3.28	3.292
3.28	2.672	3.28	2.964	3.28	3.289
3.28	2.672	3.28	2.969	3.28	3.291
3.28	2.672	3.28	2.975	3.28	3.285
3.29	2.671	3.29	2.95	3.29	3.282
3.29	2.673	3.29	2.985	3.29	3.292
3.29	2.673	3.29	2.963	3.29	3.293
3.29	2.672	3.29	2.981	3.29	3.292
3.3	2.673	3.3	2.958	3.3	3.287
3.3	2.673	3.3	2.981	3.3	3.286
3.3	2.673	3.3	2.964	3.3	3.285
3.31	2.673	3.31	2.969	3.31	3.296
3.31	2.673	3.31	2.981	3.31	3.29
3.31	2.671	3.31	2.956	3.31	3.292
3.31	2.671	3.31	2.961	3.31	3.292
3.32	2.671	3.32	2.972	3.32	3.291
3.32	2.671	3.32	2.964	3.32	3.293
3.32	2.671	3.32	2.985	3.32	3.289
3.33	2.671	3.33	2.964	3.32	3.292
3.33	2.672	3.33	2.967	3.33	3.292
3.33	2.671	3.33	2.966	3.33	3.289
3.33	2.673	3.33	2.976	3.33	3.293
3.34	2.672	3.34	2.958	3.34	3.288
3.34	2.673	3.34	2.972	3.34	3.293
3.34	2.671	3.34	2.984	3.34	3.29
3.34	2.674	3.34	2.964	3.34	3.286
3.35	2.671	3.35	2.971	3.35	3.295
3.35	2.67	3.35	2.981	3.35	3.291
3.35	2.672	3.35	2.958	3.35	3.287
3.36	2.671	3.36	2.968	3.36	3.294
3.36	2.672	3.36	2.981	3.36	3.294
3.36	2.671	3.36	2.959	3.36	3.29
3.36	2.671	3.36	2.964	3.36	3.286
3.37	2.673	3.37	2.974	3.37	3.295
3.37	2.67	3.37	2.976	3.37	3.284
3.37	2.672	3.37	2.982	3.37	3.291
3.38	2.671	3.37	2.963	3.38	3.29
3.38	2.671	3.38	2.972	3.38	3.285
3.38	2.674	3.38	2.963	3.38	3.293
3.38	2.671	3.38	2.977	3.38	3.286
3.39	2.672	3.39	2.962	3.39	3.293
3.39	2.673	3.39	2.966	3.39	3.291
3.39	2.67	3.39	2.974	3.39	3.285
3.39	2.673	3.39	2.951	3.39	3.294
3.4	2.673	3.4	2.973	3.4	3.292
3.4	2.671	3.4	2.987	3.4	3.286
3.4	2.672	3.4	2.964	3.4	3.295
3.41	2.672	3.41	2.972	3.41	3.291
3.41	2.673	3.41	2.951	3.41	3.285
3.41	2.673	3.41	2.978	3.41	3.299
3.41	2.671	3.41	2.961	3.41	3.291
3.42	2.673	3.42	2.972	3.42	3.291
3.42	2.672	3.42	2.99	3.42	3.286
3.42	2.672	3.42	2.968	3.42	3.295
3.43	2.671	3.43	2.976	3.43	3.289
3.43	2.672	3.43	2.96	3.43	3.29
3.43	2.672	3.43	2.961	3.43	3.282
3.43	2.671	3.43	2.985	3.43	3.294
3.44	2.673	3.44	2.969	3.44	3.287
3.44	2.672	3.44	2.975	3.44	3.294
3.44	2.673	3.44	2.969	3.44	3.291
3.44	2.673	3.44	2.984	3.44	3.287
3.45	2.67	3.45	2.962	3.45	3.287
3.45	2.672	3.45	2.98	3.45	3.284
3.45	2.674	3.45	2.963	3.45	3.284
3.46	2.671	3.46	2.97	3.46	3.289
3.46	2.672	3.46	2.977	3.46	3.292
3.46	2.671	3.46	2.956	3.46	3.286
3.46	2.673	3.46	2.961	3.46	3.286
3.47	2.672	3.47	2.987	3.47	3.293
3.47	2.672	3.47	2.958	3.47	3.294
3.47	2.674	3.47	2.96	3.47	3.291
3.48	2.672	3.48	2.983	3.47	3.288
3.48	2.672	3.48	2.97	3.48	3.296
3.48	2.673	3.48	2.978	3.48	3.294
3.48	2.673	3.48	2.96	3.48	3.291
3.49	2.671	3.49	2.966	3.49	3.284
3.49	2.673	3.49	2.982	3.49	3.296
3.49	2.673	3.49	2.963	3.49	3.294
3.49	2.674	3.49	2.969	3.49	3.293
3.5	2.673	3.5	2.966	3.5	3.291
3.5	2.671	3.5	2.969	3.5	3.283
3.5	2.673	3.5	2.952	3.5	3.299
3.51	2.673	3.51	2.98	3.51	3.284
3.51	2.671	3.51	2.986	3.51	3.283
3.51	2.672	3.51	2.966	3.51	3.283
3.51	2.672	3.51	2.973	3.51	3.284
3.52	2.671	3.52	2.969	3.52	3.286
3.52	2.673	3.52	2.977	3.52	3.29
3.52	2.672	3.52	2.956	3.52	3.286
3.53	2.673	3.53	2.964	3.53	3.294
3.53	2.674	3.53	2.989	3.53	3.292
3.53	2.673	3.53	2.972	3.53	3.286
3.53	2.673	3.53	2.984	3.53	3.299
3.54	2.673	3.54	2.964	3.54	3.283
3.54	2.671	3.54	2.981	3.54	3.293
3.54	2.673	3.54	2.963	3.54	3.287
3.54	2.672	3.54	2.972	3.54	3.286
3.55	2.672	3.55	2.974	3.55	3.294
3.55	2.673	3.55	2.968	3.55	3.286
3.55	2.673	3.55	2.981	3.55	3.285
3.56	2.674	3.56	2.961	3.56	3.285
3.56	2.674	3.56	2.961	3.56	3.282
3.56	2.674	3.56	2.972	3.56	3.292
3.56	2.673	3.56	2.989	3.56	3.287
3.57	2.673	3.57	2.965	3.57	3.294
3.57	2.674	3.57	2.977	3.57	3.291
3.57	2.671	3.57	2.964	3.57	3.282
3.58	2.672	3.58	2.972	3.58	3.294
3.58	2.673	3.58	2.981	3.58	3.293
3.58	2.674	3.58	2.96	3.58	3.293
3.58	2.674	3.58	2.963	3.58	3.287
3.59	2.673	3.59	2.971	3.59	3.294
3.59	2.673	3.59	2.954	3.59	3.29
3.59	2.673	3.59	2.964	3.59	3.284
3.59	2.673	3.59	2.966	3.59	3.284
3.6	2.672	3.6	2.976	3.6	3.291
3.6	2.673	3.6	2.97	3.6	3.286
3.6	2.672	3.6	2.977	3.6	3.293
3.61	2.673	3.61	2.951	3.61	3.292
3.61	2.673	3.61	2.972	3.61	3.284
3.61	2.673	3.61	2.982	3.61	3.293
3.61	2.674	3.61	2.965	3.61	3.292
3.62	2.672	3.62	2.981	3.62	3.291
3.62	2.672	3.62	2.963	3.62	3.286
3.62	2.675	3.62	2.975	3.62	3.284
3.63	2.674	3.63	2.977	3.63	3.293
3.63	2.674	3.63	2.974	3.63	3.289
3.63	2.674	3.63	2.984	3.63	3.291
3.63	2.674	3.63	2.961	3.63	3.284
3.64	2.674	3.64	2.967	3.64	3.284
3.64	2.673	3.64	2.965	3.64	3.293
3.64	2.673	3.64	2.969	3.64	3.291
3.64	2.673	3.64	2.976	3.64	3.284
3.65	2.673	3.65	2.958	3.65	3.292
3.65	2.673	3.65	2.983	3.65	3.291
3.65	2.673	3.65	2.964	3.65	3.284
3.66	2.672	3.66	2.973	3.66	3.292
3.66	2.673	3.66	2.971	3.66	3.293
3.66	2.671	3.66	2.987	3.66	3.285
3.66	2.672	3.66	2.974	3.66	3.293
3.67	2.673	3.67	2.982	3.67	3.29
3.67	2.674	3.67	2.958	3.67	3.283
3.67	2.672	3.67	2.984	3.67	3.292
3.68	2.671	3.68	2.964	3.68	3.288
3.68	2.672	3.68	2.966	3.68	3.284
3.68	2.672	3.68	2.975	3.68	3.28
3.68	2.673	3.68	2.985	3.68	3.291
3.69	2.673	3.69	2.966	3.69	3.288
3.69	2.672	3.69	2.974	3.69	3.291
3.69	2.673	3.69	2.955	3.69	3.292
3.69	2.673	3.69	2.984	3.69	3.287
3.7	2.672	3.7	2.969	3.7	3.293
3.7	2.673	3.7	2.983	3.7	3.283
3.7	2.672	3.7	2.965	3.7	3.291
3.71	2.673	3.71	2.99	3.71	3.289
3.71	2.671	3.71	2.972	3.71	3.293
3.71	2.674	3.71	2.983	3.71	3.285
3.71	2.671	3.71	2.962	3.71	3.282
3.72	2.671	3.72	2.963	3.72	3.284
3.72	2.671	3.72	2.968	3.72	3.285
3.72	2.672	3.72	2.987	3.72	3.285
3.73	2.673	3.72	2.975	3.73	3.287
3.73	2.673	3.73	2.958	3.73	3.283
3.73	2.672	3.73	2.97	3.73	3.282
3.73	2.673	3.73	2.988	3.73	3.283
3.74	2.671	3.74	2.972	3.74	3.282
3.74	2.673	3.74	2.987	3.74	3.287
3.74	2.673	3.74	2.964	3.74	3.282
3.74	2.673	3.74	2.97	3.74	3.282
3.75	2.671	3.75	2.977	3.75	3.289
3.75	2.675	3.75	2.969	3.75	3.292
3.75	2.672	3.75	2.982	3.75	3.285
3.76	2.671	3.76	2.962	3.76	3.282
3.76	2.673	3.76	2.967	3.76	3.292
3.76	2.673	3.76	2.972	3.76	3.283
3.76	2.671	3.76	2.965	3.76	3.282
3.77	2.672	3.77	2.968	3.77	3.281
3.77	2.671	3.77	2.975	3.77	3.291
3.77	2.672	3.77	2.97	3.77	3.286
3.78	2.673	3.78	2.977	3.78	3.292
3.78	2.672	3.78	2.976	3.78	3.291
3.78	2.672	3.78	2.973	3.78	3.291
3.78	2.672	3.78	2.988	3.78	3.288
3.79	2.67	3.79	2.959	3.79	3.29
3.79	2.671	3.79	2.981	3.79	3.293
3.79	2.673	3.79	2.963	3.79	3.282
3.79	2.672	3.79	2.973	3.79	3.29
3.8	2.671	3.8	2.982	3.8	3.286
3.8	2.67	3.8	2.963	3.8	3.282
3.8	2.671	3.8	2.97	3.8	3.289
3.81	2.673	3.81	2.985	3.81	3.287
3.81	2.673	3.81	2.957	3.81	3.289
3.81	2.671	3.81	2.983	3.81	3.29
3.81	2.673	3.81	2.966	3.81	3.284
3.82	2.671	3.82	2.971	3.82	3.287
3.82	2.671	3.82	2.99	3.82	3.292
3.82	2.671	3.82	2.969	3.82	3.29
3.83	2.673	3.83	2.984	3.82	3.287
3.83	2.671	3.83	2.962	3.83	3.289
3.83	2.671	3.83	2.965	3.83	3.286
3.83	2.671	3.83	2.974	3.83	3.282
3.84	2.671	3.84	2.972	3.84	3.292
3.84	2.671	3.84	2.988	3.84	3.284
3.84	2.671	3.84	2.965	3.84	3.289
3.84	2.671	3.84	2.978	3.84	3.288
3.85	2.67	3.85	2.99	3.85	3.282
3.85	2.672	3.85	2.971	3.85	3.291
3.85	2.671	3.85	2.977	3.85	3.286
3.86	2.669	3.86	2.976	3.86	3.282
3.86	2.671	3.86	2.968	3.86	3.292
3.86	2.672	3.86	2.978	3.86	3.283
3.86	2.672	3.86	2.966	3.86	3.291
3.87	2.671	3.87	2.975	3.87	3.285
3.87	2.669	3.87	2.976	3.87	3.284
3.87	2.671	3.87	2.953	3.87	3.29
3.88	2.672	3.87	2.966	3.88	3.29
3.88	2.669	3.88	2.965	3.88	3.286
3.88	2.671	3.88	2.974	3.88	3.292
3.88	2.672	3.88	2.96	3.88	3.289
3.89	2.672	3.89	2.973	3.89	3.284
3.89	2.671	3.89	2.985	3.89	3.279
3.89	2.671	3.89	2.988	3.89	3.281
3.89	2.671	3.89	2.968	3.89	3.284
3.9	2.672	3.9	2.986	3.9	3.29
3.9	2.669	3.9	2.966	3.9	3.289
3.9	2.671	3.9	2.964	3.9	3.289
3.91	2.671	3.91	2.969	3.91	3.294
3.91	2.671	3.91	2.99	3.91	3.284
3.91	2.673	3.91	2.961	3.91	3.28
3.91	2.668	3.91	2.987	3.91	3.291
3.92	2.669	3.92	2.972	3.92	3.292
3.92	2.67	3.92	2.954	3.92	3.281
3.92	2.671	3.92	2.981	3.92	3.288
3.93	2.671	3.93	2.988	3.93	3.286
3.93	2.67	3.93	2.968	3.93	3.292
3.93	2.669	3.93	2.978	3.93	3.287
3.93	2.671	3.93	2.957	3.93	3.286
3.94	2.669	3.94	2.984	3.94	3.282
3.94	2.669	3.94	2.964	3.94	3.284
3.94	2.67	3.94	2.974	3.94	3.291
3.94	2.67	3.94	2.964	3.94	3.28
3.95	2.67	3.95	2.982	3.95	3.292
3.95	2.67	3.95	2.959	3.95	3.292
3.95	2.669	3.95	2.972	3.95	3.292
3.96	2.669	3.96	2.982	3.96	3.291
3.96	2.669	3.96	2.987	3.96	3.292
3.96	2.668	3.96	2.963	3.96	3.289
3.96	2.669	3.96	2.991	3.96	3.283
3.97	2.669	3.97	2.97	3.97	3.282
3.97	2.669	3.97	2.979	3.97	3.281
3.97	2.669	3.97	2.989	3.97	3.281
3.98	2.669	3.98	2.967	3.98	3.279
3.98	2.671	3.98	2.966	3.98	3.289
3.98	2.669	3.98	2.98	3.98	3.288
3.98	2.67	3.98	2.986	3.98	3.287
3.99	2.668	3.99	2.968	3.99	3.281
3.99	2.669	3.99	2.975	3.99	3.289
3.99	2.669	3.99	2.987	3.99	3.288
3.99	2.669	3.99	2.968	3.99	3.284
4	2.669	4	2.982	4	3.28
4	2.669	4	2.959	4	3.282
4	2.67	4	2.983	4	3.289
4.01	2.669	4.01	2.962	4.01	3.282
4.01	2.669	4.01	2.957	4.01	3.281
4.01	2.669	4.01	2.977	4.01	3.288
4.01	2.669	4.01	2.989	4.01	3.278
4.02	2.668	4.02	2.963	4.02	3.279
4.02	2.671	4.02	2.973	4.02	3.288
4.02	2.668	4.02	2.953	4.02	3.288
4.03	2.67	4.02	2.971	4.03	3.282
4.03	2.671	4.03	2.98	4.03	3.283
4.03	2.668	4.03	2.968	4.03	3.281
4.03	2.669	4.03	2.977	4.03	3.29
4.04	2.67	4.04	2.982	4.04	3.283
4.04	2.668	4.04	2.974	4.04	3.289
4.04	2.668	4.04	2.983	4.04	3.282
4.04	2.669	4.04	2.983	4.04	3.285
4.05	2.669	4.05	2.967	4.05	3.282
4.05	2.669	4.05	2.972	4.05	3.288
4.05	2.669	4.05	2.977	4.05	3.288
4.06	2.67	4.06	2.971	4.06	3.284
4.06	2.669	4.06	2.984	4.06	3.282
4.06	2.668	4.06	2.967	4.06	3.284
4.06	2.669	4.06	2.966	4.06	3.282
4.07	2.668	4.07	2.989	4.07	3.282
4.07	2.667	4.07	2.972	4.07	3.279
4.07	2.67	4.07	2.984	4.07	3.291
4.08	2.668	4.07	2.969	4.07	3.282
4.08	2.668	4.08	2.969	4.08	3.292
4.08	2.668	4.08	2.977	4.08	3.292
4.08	2.668	4.08	2.992	4.08	3.285
4.09	2.668	4.09	2.969	4.09	3.284
4.09	2.668	4.09	2.979	4.09	3.29
4.09	2.668	4.09	2.99	4.09	3.293
4.09	2.668	4.09	2.967	4.09	3.291
4.1	2.668	4.1	2.977	4.1	3.287
4.1	2.669	4.1	2.984	4.1	3.289
4.1	2.668	4.1	2.961	4.1	3.286
4.11	2.668	4.11	2.982	4.11	3.282
4.11	2.666	4.11	2.99	4.11	3.281
4.11	2.669	4.11	2.962	4.11	3.288
4.11	2.668	4.11	2.973	4.11	3.284
4.12	2.668	4.12	2.953	4.12	3.29
4.12	2.671	4.12	2.979	4.12	3.289
4.12	2.669	4.12	2.985	4.12	3.284
4.13	2.666	4.13	2.954	4.13	3.283
4.13	2.667	4.13	2.978	4.13	3.287
4.13	2.667	4.13	2.986	4.13	3.287
4.13	2.668	4.13	2.965	4.13	3.282
4.14	2.668	4.14	2.989	4.14	3.289
4.14	2.667	4.14	2.969	4.14	3.284
4.14	2.667	4.14	2.981	4.14	3.282
4.14	2.669	4.14	2.956	4.14	3.285
4.15	2.668	4.15	2.979	4.15	3.288
4.15	2.668	4.15	2.989	4.15	3.287
4.15	2.666	4.15	2.962	4.15	3.284
4.16	2.668	4.16	2.972	4.16	3.29
4.16	2.668	4.16	2.967	4.16	3.286
4.16	2.668	4.16	2.97	4.16	3.291
4.16	2.668	4.16	2.981	4.16	3.287
4.17	2.665	4.17	2.961	4.17	3.284
4.17	2.666	4.17	2.974	4.17	3.281
4.17	2.669	4.17	2.982	4.17	3.292
4.18	2.668	4.18	2.987	4.18	3.291
4.18	2.668	4.18	2.963	4.18	3.291
4.18	2.666	4.18	2.969	4.18	3.284
4.18	2.668	4.18	2.986	4.18	3.291
4.19	2.666	4.19	2.973	4.19	3.288
4.19	2.667	4.19	2.983	4.19	3.289
4.19	2.666	4.19	2.959	4.19	3.285
4.19	2.668	4.19	2.982	4.19	3.294
4.2	2.666	4.2	2.986	4.2	3.289
4.2	2.667	4.2	2.966	4.2	3.292
4.2	2.666	4.2	2.989	4.2	3.292
4.21	2.667	4.21	2.971	4.21	3.283
4.21	2.667	4.21	2.979	4.21	3.291
4.21	2.666	4.21	2.953	4.21	3.285
4.21	2.666	4.21	2.975	4.21	3.281
4.22	2.668	4.22	2.982	4.22	3.282
4.22	2.666	4.22	2.966	4.22	3.292
4.22	2.667	4.22	2.981	4.22	3.289
4.23	2.667	4.23	2.954	4.22	3.284
4.23	2.666	4.23	2.978	4.23	3.281
4.23	2.667	4.23	2.989	4.23	3.286
4.23	2.667	4.23	2.972	4.23	3.281
4.24	2.666	4.24	2.982	4.24	3.294
4.24	2.666	4.24	2.961	4.24	3.292
4.24	2.666	4.24	2.962	4.24	3.281
4.24	2.666	4.24	2.974	4.24	3.286
4.25	2.666	4.25	2.973	4.25	3.294
4.25	2.666	4.25	2.98	4.25	3.293
4.25	2.666	4.25	2.987	4.25	3.283
4.26	2.668	4.26	2.964	4.26	3.293
4.26	2.667	4.26	2.972	4.26	3.291
4.26	2.668	4.26	2.978	4.26	3.291
4.26	2.668	4.26	2.974	4.26	3.287
4.27	2.666	4.27	2.985	4.27	3.284
4.27	2.668	4.27	2.966	4.27	3.291
4.27	2.666	4.27	2.982	4.27	3.291
4.28	2.665	4.28	2.969	4.28	3.291
4.28	2.666	4.28	2.984	4.28	3.291
4.28	2.668	4.28	2.989	4.28	3.29
4.28	2.668	4.28	2.969	4.28	3.288
4.29	2.666	4.29	2.984	4.29	3.284
4.29	2.667	4.29	2.963	4.29	3.294
4.29	2.667	4.29	2.968	4.29	3.289
4.29	2.666	4.29	2.966	4.29	3.285
4.3	2.665	4.3	2.976	4.3	3.292
4.3	2.666	4.3	2.984	4.3	3.283
4.3	2.666	4.3	2.963	4.3	3.291
4.31	2.666	4.31	2.978	4.31	3.289
4.31	2.668	4.31	2.99	4.31	3.284
4.31	2.668	4.31	2.971	4.31	3.292
4.31	2.668	4.31	2.982	4.31	3.286
4.32	2.666	4.32	2.958	4.32	3.283
4.32	2.668	4.32	2.992	4.32	3.291
4.32	2.664	4.32	2.967	4.32	3.284
4.33	2.667	4.33	2.974	4.33	3.291
4.33	2.665	4.33	2.977	4.33	3.289
4.33	2.666	4.33	2.959	4.33	3.279
4.33	2.666	4.33	2.987	4.33	3.294
4.34	2.666	4.34	2.972	4.34	3.29
4.34	2.664	4.34	2.985	4.34	3.294
4.34	2.666	4.34	2.961	4.34	3.294
4.34	2.667	4.34	2.989	4.34	3.291
4.35	2.666	4.35	2.97	4.35	3.288
4.35	2.665	4.35	2.982	4.35	3.284
4.35	2.664	4.35	2.981	4.35	3.286
4.36	2.665	4.36	2.974	4.36	3.287
4.36	2.665	4.36	2.987	4.36	3.287
4.36	2.665	4.36	2.968	4.36	3.287
4.36	2.664	4.36	2.98	4.36	3.292
4.37	2.667	4.37	2.969	4.37	3.291
4.37	2.664	4.37	2.984	4.37	3.291
4.37	2.665	4.37	2.989	4.37	3.285
4.38	2.666	4.37	2.964	4.38	3.292
4.38	2.665	4.38	2.982	4.38	3.285
4.38	2.666	4.38	2.99	4.38	3.289
4.38	2.666	4.38	2.976	4.38	3.284
4.39	2.664	4.39	2.984	4.39	3.295
4.39	2.664	4.39	2.972	4.39	3.289
4.39	2.665	4.39	2.981	4.39	3.284
4.39	2.666	4.39	2.991	4.39	3.292
4.4	2.664	4.4	2.966	4.4	3.286
4.4	2.665	4.4	2.971	4.4	3.294
4.4	2.664	4.4	2.994	4.4	3.289
4.41	2.664	4.41	2.968	4.41	3.296
4.41	2.665	4.41	2.974	4.41	3.294
4.41	2.664	4.41	2.982	4.41	3.294
4.41	2.666	4.41	2.961	4.41	3.295
4.42	2.666	4.42	2.973	4.42	3.287
4.42	2.666	4.42	2.991	4.42	3.292
4.42	2.666	4.42	2.968	4.42	3.294
4.43	2.666	4.43	2.971	4.43	3.294
4.43	2.665	4.43	2.983	4.43	3.291
4.43	2.665	4.43	2.972	4.43	3.287
4.43	2.665	4.43	2.984	4.43	3.295
4.44	2.666	4.44	2.968	4.44	3.291
4.44	2.666	4.44	2.971	4.44	3.284
4.44	2.664	4.44	2.982	4.44	3.282
4.44	2.666	4.44	2.965	4.44	3.294
4.45	2.666	4.45	2.986	4.45	3.292
4.45	2.665	4.45	2.968	4.45	3.286
4.45	2.664	4.45	2.977	4.45	3.295
4.46	2.665	4.46	2.981	4.46	3.285
4.46	2.666	4.46	2.956	4.46	3.289
4.46	2.664	4.46	2.977	4.46	3.294
4.46	2.664	4.46	2.987	4.46	3.286
4.47	2.664	4.47	2.971	4.47	3.284
4.47	2.664	4.47	2.985	4.47	3.292
4.47	2.664	4.47	2.963	4.47	3.285
4.48	2.663	4.47	2.968	4.48	3.292
4.48	2.664	4.48	2.994	4.48	3.289
4.48	2.664	4.48	2.976	4.48	3.284
4.48	2.666	4.48	2.987	4.48	3.294
4.49	2.664	4.49	2.959	4.49	3.286
4.49	2.664	4.49	2.974	4.49	3.295
4.49	2.664	4.49	2.985	4.49	3.287
4.49	2.664	4.49	2.958	4.49	3.291
4.5	2.666	4.5	2.961	4.5	3.286
4.5	2.664	4.5	2.99	4.5	3.295
4.5	2.663	4.5	2.974	4.5	3.293
4.51	2.664	4.51	2.971	4.51	3.291
4.51	2.665	4.51	2.981	4.51	3.297
4.51	2.664	4.51	2.989	4.51	3.294
4.51	2.663	4.51	2.984	4.51	3.291
4.52	2.664	4.52	2.967	4.52	3.296
4.52	2.664	4.52	2.972	4.52	3.291
4.52	2.664	4.52	2.981	4.52	3.285
4.53	2.664	4.53	2.976	4.53	3.294
4.53	2.665	4.53	2.983	4.53	3.294
4.53	2.663	4.53	2.965	4.53	3.289
4.53	2.664	4.53	2.987	4.53	3.284
4.54	2.663	4.54	2.99	4.54	3.292
4.54	2.664	4.54	2.979	4.54	3.29
4.54	2.666	4.54	2.958	4.54	3.289
4.54	2.664	4.54	2.981	4.54	3.286
4.55	2.665	4.55	2.99	4.55	3.295
4.55	2.664	4.55	2.968	4.55	3.289
4.55	2.663	4.55	2.984	4.55	3.295
4.56	2.665	4.56	2.962	4.56	3.295
4.56	2.664	4.56	2.975	4.56	3.294
4.56	2.664	4.56	2.959	4.56	3.287
4.56	2.663	4.56	2.978	4.56	3.287
4.57	2.663	4.57	2.988	4.57	3.295
4.57	2.663	4.57	2.963	4.57	3.29
4.57	2.663	4.57	2.969	4.57	3.286
4.58	2.664	4.58	2.992	4.58	3.291
4.58	2.664	4.58	2.979	4.58	3.288
4.58	2.665	4.58	2.987	4.58	3.285
4.58	2.665	4.58	2.972	4.58	3.287
4.59	2.664	4.59	2.975	4.59	3.291
4.59	2.663	4.59	2.981	4.59	3.295
4.59	2.665	4.59	2.991	4.59	3.294
4.59	2.664	4.59	2.967	4.59	3.292
4.6	2.664	4.6	2.982	4.6	3.297
4.6	2.663	4.6	2.956	4.6	3.292
4.6	2.664	4.6	2.974	4.6	3.296
4.61	2.665	4.61	2.991	4.61	3.291
4.61	2.664	4.61	2.995	4.61	3.287
4.61	2.662	4.61	2.974	4.61	3.296
4.61	2.664	4.61	2.981	4.61	3.296
4.62	2.664	4.62	2.986	4.62	3.288
4.62	2.665	4.62	2.978	4.62	3.299
4.62	2.665	4.62	2.99	4.62	3.284
4.63	2.663	4.63	2.966	4.63	3.295
4.63	2.664	4.63	2.981	4.63	3.285
4.63	2.665	4.63	2.976	4.63	3.287
4.63	2.663	4.63	2.992	4.63	3.294
4.64	2.663	4.64	2.968	4.64	3.294
4.64	2.664	4.64	2.971	4.64	3.296
4.64	2.663	4.64	2.992	4.64	3.293
4.64	2.663	4.64	2.974	4.64	3.294
4.65	2.663	4.65	2.983	4.65	3.291
4.65	2.664	4.65	2.986	4.65	3.29
4.65	2.664	4.65	2.964	4.65	3.295
4.66	2.663	4.66	2.985	4.66	3.286
4.66	2.663	4.66	2.964	4.66	3.295
4.66	2.663	4.66	2.979	4.66	3.29
4.66	2.664	4.66	2.971	4.66	3.294
4.67	2.663	4.67	2.98	4.67	3.295
4.67	2.663	4.67	2.985	4.67	3.297
4.67	2.663	4.67	2.964	4.67	3.292
4.68	2.664	4.67	2.987	4.67	3.295
4.68	2.663	4.68	2.966	4.68	3.294
4.68	2.664	4.68	2.972	4.68	3.288
4.68	2.666	4.68	2.984	4.68	3.29
4.69	2.663	4.69	2.961	4.69	3.293
4.69	2.663	4.69	2.98	4.69	3.289
4.69	2.664	4.69	2.987	4.69	3.284
4.69	2.663	4.69	2.966	4.69	3.296
4.7	2.664	4.7	2.976	4.7	3.29
4.7	2.664	4.7	2.973	4.7	3.297
4.7	2.663	4.7	2.979	4.7	3.293
4.71	2.662	4.71	2.963	4.71	3.299
4.71	2.664	4.71	2.979	4.71	3.299
4.71	2.664	4.71	2.971	4.71	3.295
4.71	2.664	4.71	2.972	4.71	3.286
4.72	2.663	4.72	2.987	4.72	3.299
4.72	2.663	4.72	2.971	4.72	3.292
4.72	2.663	4.72	2.976	4.72	3.286
4.73	2.663	4.73	2.977	4.73	3.296
4.73	2.663	4.73	2.972	4.73	3.292
4.73	2.664	4.73	2.981	4.73	3.289
4.73	2.663	4.73	2.973	4.73	3.29
4.74	2.662	4.74	2.975	4.74	3.294
4.74	2.664	4.74	2.988	4.74	3.289
4.74	2.663	4.74	2.966	4.74	3.295
4.74	2.662	4.74	2.974	4.74	3.292
4.75	2.662	4.75	2.976	4.75	3.294
4.75	2.664	4.75	2.959	4.75	3.295
4.75	2.663	4.75	2.985	4.75	3.295
4.76	2.663	4.76	2.987	4.76	3.287
4.76	2.662	4.76	2.966	4.76	3.295
4.76	2.663	4.76	2.994	4.76	3.29
4.76	2.661	4.76	2.97	4.76	3.289
4.77	2.665	4.77	2.984	4.77	3.296
4.77	2.663	4.77	2.964	4.77	3.294
4.77	2.664	4.77	2.977	4.77	3.294
4.78	2.661	4.78	2.99	4.77	3.299
4.78	2.664	4.78	2.974	4.78	3.296
4.78	2.664	4.78	2.986	4.78	3.29
4.78	2.661	4.78	2.973	4.78	3.299
4.79	2.663	4.79	2.985	4.79	3.296
4.79	2.662	4.79	2.968	4.79	3.291
4.79	2.662	4.79	2.97	4.79	3.3
4.79	2.661	4.79	2.992	4.79	3.296
4.8	2.663	4.8	2.97	4.8	3.289
4.8	2.663	4.8	2.984	4.8	3.289
4.8	2.663	4.8	2.966	4.8	3.296
4.81	2.663	4.81	2.972	4.81	3.294
4.81	2.662	4.81	2.995	4.81	3.289
4.81	2.662	4.81	2.974	4.81	3.291
4.81	2.663	4.81	2.987	4.81	3.297
4.82	2.663	4.82	2.987	4.82	3.295
4.82	2.662	4.82	2.981	4.82	3.292
4.82	2.663	4.82	2.996	4.82	3.289
4.83	2.664	4.83	2.982	4.83	3.297
4.83	2.663	4.83	2.982	4.83	3.289
4.83	2.663	4.83	2.972	4.83	3.297
4.83	2.661	4.83	2.987	4.83	3.294
4.84	2.663	4.84	2.994	4.84	3.291
4.84	2.663	4.84	2.971	4.84	3.289
4.84	2.663	4.84	2.974	4.84	3.296
4.84	2.662	4.84	2.97	4.84	3.286
4.85	2.662	4.85	2.96	4.85	3.294
4.85	2.663	4.85	2.985	4.85	3.289
4.85	2.661	4.85	2.991	4.85	3.288
4.86	2.663	4.86	2.972	4.86	3.297
4.86	2.663	4.86	2.995	4.86	3.296
4.86	2.663	4.86	2.973	4.86	3.286
4.86	2.663	4.86	2.985	4.86	3.3
4.87	2.662	4.87	2.963	4.87	3.294
4.87	2.664	4.87	2.981	4.87	3.286
4.87	2.663	4.87	2.984	4.87	3.292
4.88	2.663	4.87	2.979	4.87	3.3
4.88	2.661	4.88	2.99	4.88	3.293
4.88	2.663	4.88	2.966	4.88	3.302
4.88	2.661	4.88	2.965	4.88	3.296
4.89	2.661	4.89	2.994	4.89	3.286
4.89	2.661	4.89	2.972	4.89	3.29
4.89	2.661	4.89	2.974	4.89	3.3
4.89	2.662	4.89	2.984	4.89	3.296
4.9	2.661	4.9	2.966	4.9	3.289
4.9	2.661	4.9	2.963	4.9	3.299
4.9	2.663	4.9	2.989	4.9	3.295
4.91	2.661	4.91	2.971	4.91	3.29
4.91	2.663	4.91	2.982	4.91	3.299
4.91	2.663	4.91	2.989	4.91	3.291
4.91	2.662	4.91	2.961	4.91	3.297
4.92	2.663	4.92	2.972	4.92	3.288
4.92	2.661	4.92	2.993	4.92	3.297
4.92	2.662	4.92	2.977	4.92	3.297
4.93	2.661	4.93	2.984	4.93	3.287
4.93	2.661	4.93	2.959	4.93	3.297
4.93	2.663	4.93	2.979	4.93	3.288
4.93	2.661	4.93	2.982	4.93	3.299
4.94	2.66	4.94	2.98	4.94	3.293
4.94	2.665	4.94	2.976	4.94	3.299
4.94	2.66	4.94	2.985	4.94	3.287
4.94	2.661	4.94	2.995	4.94	3.297
4.95	2.661	4.95	2.981	4.95	3.296
4.95	2.663	4.95	2.968	4.95	3.292
4.95	2.661	4.95	2.967	4.95	3.294
4.96	2.663	4.96	2.981	4.96	3.293
4.96	2.662	4.96	2.981	4.96	3.297
4.96	2.664	4.96	2.993	4.96	3.289
4.96	2.664	4.96	2.971	4.96	3.3
4.97	2.661	4.97	2.981	4.97	3.29
4.97	2.662	4.97	2.961	4.97	3.299
4.97	2.662	4.97	2.984	4.97	3.287
4.98	2.661	4.98	2.989	4.97	3.291
4.98	2.661	4.98	2.968	4.98	3.289
4.98	2.661	4.98	2.971	4.98	3.291
4.98	2.663	4.98	2.995	4.98	3.297
4.99	2.662	4.99	2.968	4.99	3.292
4.99	2.661	4.99	2.974	4.99	3.291
4.99	2.661	4.99	2.972	4.99	3.297
4.99	2.661	4.99	2.982	4.99	3.287
5	2.661	5	2.99	5	3.292
5	2.662	5	2.963	5	3.292
5	2.662	5	2.974	5	3.299
5.01	2.662	5.01	2.962	5.01	3.296
5.01	2.661	5.01	2.971	5.01	3.297
5.01	2.661	5.01	2.979	5.01	3.291
5.01	2.661	5.01	2.969	5.01	3.297
5.02	2.661	5.02	2.986	5.02	3.29
5.02	2.661	5.02	2.968	5.02	3.302
5.02	2.661	5.02	2.964	5.02	3.289
5.03	2.661	5.03	2.969	5.03	3.296
5.03	2.662	5.03	2.993	5.03	3.294
5.03	2.661	5.03	2.975	5.03	3.295
5.03	2.662	5.03	2.991	5.03	3.291
5.04	2.66	5.04	2.973	5.04	3.299
5.04	2.661	5.04	2.981	5.04	3.29
5.04	2.662	5.04	2.994	5.04	3.302
5.04	2.661	5.04	2.971	5.04	3.297
5.05	2.661	5.05	2.988	5.05	3.295
5.05	2.662	5.05	2.968	5.05	3.3
5.05	2.661	5.05	2.972	5.05	3.297
5.06	2.661	5.06	2.984	5.06	3.294
5.06	2.661	5.06	2.963	5.06	3.299
5.06	2.663	5.06	2.987	5.06	3.291
5.06	2.662	5.06	2.972	5.06	3.291
5.07	2.661	5.07	2.987	5.07	3.296
5.07	2.661	5.07	2.995	5.07	3.289
5.07	2.661	5.07	2.976	5.07	3.295
5.08	2.662	5.08	2.988	5.08	3.292
5.08	2.661	5.08	2.972	5.08	3.3
5.08	2.66	5.08	2.987	5.08	3.289
5.08	2.662	5.08	2.969	5.08	3.301
5.09	2.662	5.09	2.995	5.09	3.294
5.09	2.66	5.09	2.976	5.09	3.299
5.09	2.661	5.09	2.985	5.09	3.294
5.09	2.662	5.09	2.99	5.09	3.299
5.1	2.66	5.1	2.968	5.1	3.295
5.1	2.661	5.1	2.97	5.1	3.29
5.1	2.661	5.1	2.994	5.1	3.297
5.11	2.66	5.11	2.98	5.11	3.292
5.11	2.661	5.11	2.987	5.11	3.299
5.11	2.66	5.11	2.966	5.11	3.295
5.11	2.663	5.11	2.976	5.11	3.297
5.12	2.661	5.12	2.985	5.12	3.296
5.12	2.661	5.12	2.983	5.12	3.292
5.12	2.661	5.12	2.994	5.12	3.299
5.13	2.661	5.12	2.979	5.13	3.294
5.13	2.661	5.13	2.982	5.13	3.291
5.13	2.663	5.13	2.973	5.13	3.302
5.13	2.66	5.13	2.984	5.13	3.299
5.14	2.663	5.14	2.99	5.14	3.29
5.14	2.661	5.14	2.97	5.14	3.296
5.14	2.661	5.14	2.984	5.14	3.3
5.14	2.664	5.14	2.984	5.14	3.291
5.15	2.66	5.15	2.993	5.15	3.291
5.15	2.661	5.15	2.971	5.15	3.3
5.15	2.661	5.15	2.981	5.15	3.296
5.16	2.66	5.16	2.984	5.16	3.296
5.16	2.663	5.16	2.969	5.16	3.297
5.16	2.659	5.16	2.975	5.16	3.299
5.16	2.66	5.16	2.963	5.16	3.295
5.17	2.663	5.17	2.977	5.17	3.292
5.17	2.661	5.17	2.995	5.17	3.291
5.17	2.661	5.17	2.974	5.17	3.296
5.18	2.661	5.18	2.987	5.18	3.289
5.18	2.662	5.18	2.964	5.18	3.301
5.18	2.662	5.18	2.989	5.18	3.299
5.18	2.66	5.18	2.977	5.18	3.288
5.19	2.661	5.19	2.976	5.19	3.297
5.19	2.661	5.19	2.991	5.19	3.292
5.19	2.663	5.19	2.969	5.19	3.29
5.19	2.662	5.19	2.978	5.19	3.299
5.2	2.661	5.2	2.982	5.2	3.3
5.2	2.662	5.2	2.98	5.2	3.291
5.2	2.66	5.2	2.992	5.2	3.291
5.21	2.662	5.21	2.982	5.21	3.297
5.21	2.662	5.21	2.984	5.21	3.295
5.21	2.661	5.21	2.965	5.21	3.301
5.21	2.662	5.21	2.968	5.21	3.294
5.22	2.66	5.22	2.995	5.22	3.297
5.22	2.661	5.22	2.977	5.22	3.288
5.22	2.662	5.22	2.984	5.22	3.3
5.23	2.663	5.23	2.968	5.23	3.297
5.23	2.661	5.23	2.994	5.23	3.288
5.23	2.662	5.23	2.972	5.23	3.297
5.23	2.662	5.23	2.982	5.23	3.289
5.24	2.662	5.24	2.968	5.24	3.3
5.24	2.663	5.24	2.971	5.24	3.291
5.24	2.663	5.24	2.994	5.24	3.297
5.24	2.661	5.24	2.977	5.24	3.299
5.25	2.662	5.25	2.985	5.25	3.29
5.25	2.662	5.25	2.97	5.25	3.301
5.25	2.661	5.25	2.981	5.25	3.29
5.26	2.661	5.26	2.976	5.26	3.296
5.26	2.663	5.26	2.984	5.26	3.29
5.26	2.662	5.26	2.961	5.26	3.297
5.26	2.663	5.26	2.985	5.26	3.29
5.27	2.664	5.27	2.997	5.27	3.297
5.27	2.663	5.27	2.976	5.27	3.3
5.27	2.662	5.27	2.987	5.27	3.297
5.28	2.662	5.28	2.974	5.28	3.294
5.28	2.661	5.28	2.967	5.28	3.297
5.28	2.661	5.28	2.967	5.28	3.295
5.28	2.663	5.28	2.994	5.28	3.291
5.29	2.662	5.29	2.972	5.29	3.302
5.29	2.663	5.29	2.969	5.29	3.299
5.29	2.663	5.29	2.98	5.29	3.289
5.29	2.663	5.29	2.974	5.29	3.297
5.3	2.663	5.3	2.974	5.3	3.289
5.3	2.663	5.3	2.988	5.3	3.299
5.3	2.663	5.3	2.968	5.3	3.295
5.31	2.663	5.31	2.974	5.31	3.3
5.31	2.664	5.31	2.972	5.31	3.297
5.31	2.663	5.31	2.98	5.31	3.294
5.31	2.663	5.31	2.989	5.31	3.3
5.32	2.663	5.32	2.972	5.32	3.289
5.32	2.663	5.32	2.984	5.32	3.294
5.32	2.664	5.32	2.982	5.32	3.297
5.33	2.661	5.32	2.976	5.33	3.3
5.33	2.664	5.33	2.989	5.33	3.292
5.33	2.662	5.33	2.974	5.33	3.302
5.33	2.663	5.33	2.99	5.33	3.294
5.34	2.663	5.34	2.995	5.34	3.29
5.34	2.663	5.34	2.977	5.34	3.3
5.34	2.664	5.34	2.985	5.34	3.294
5.34	2.662	5.34	2.987	5.34	3.292
5.35	2.664	5.35	2.975	5.35	3.294
5.35	2.663	5.35	2.99	5.35	3.289
5.35	2.663	5.35	2.964	5.35	3.3
5.36	2.664	5.36	2.972	5.36	3.303
5.36	2.663	5.36	2.984	5.36	3.3
5.36	2.663	5.36	2.983	5.36	3.291
5.36	2.664	5.36	2.991	5.36	3.295
5.37	2.665	5.37	2.976	5.37	3.299
5.37	2.662	5.37	2.978	5.37	3.29
5.37	2.664	5.37	2.967	5.37	3.297
5.38	2.663	5.38	2.99	5.38	3.289
5.38	2.663	5.38	2.972	5.38	3.289
5.38	2.663	5.38	2.977	5.38	3.291
5.38	2.664	5.38	2.985	5.38	3.3
5.39	2.663	5.39	2.975	5.39	3.296
5.39	2.663	5.39	2.977	5.39	3.292
5.39	2.664	5.39	2.972	5.39	3.292
5.39	2.664	5.39	2.982	5.39	3.291
5.4	2.664	5.4	2.99	5.4	3.291
5.4	2.664	5.4	2.975	5.4	3.297
5.4	2.663	5.4	2.98	5.4	3.301
5.41	2.662	5.41	2.963	5.41	3.302
5.41	2.663	5.41	2.988	5.41	3.299
5.41	2.664	5.41	2.998	5.41	3.294
5.41	2.665	5.41	2.976	5.41	3.3
5.42	2.663	5.42	2.992	5.42	3.294
5.42	2.666	5.42	2.966	5.42	3.303
5.42	2.663	5.42	2.975	5.42	3.29
5.43	2.664	5.43	2.974	5.43	3.302
5.43	2.663	5.43	2.968	5.43	3.292
5.43	2.663	5.43	2.974	5.43	3.289
5.43	2.664	5.43	2.99	5.43	3.3
5.44	2.663	5.44	2.979	5.44	3.297
5.44	2.663	5.44	2.987	5.44	3.29
5.44	2.663	5.44	2.97	5.44	3.289
5.44	2.664	5.44	2.994	5.44	3.3
5.45	2.666	5.45	2.978	5.45	3.295
5.45	2.664	5.45	2.985	5.45	3.291
5.45	2.664	5.45	2.964	5.45	3.299
5.46	2.663	5.46	2.974	5.46	3.289
5.46	2.665	5.46	2.992	5.46	3.301
5.46	2.664	5.46	2.972	5.46	3.3
5.46	2.664	5.46	2.983	5.46	3.297
5.47	2.664	5.47	2.99	5.47	3.292
5.47	2.664	5.47	2.974	5.47	3.3
5.47	2.662	5.47	2.989	5.47	3.294
5.48	2.664	5.47	2.97	5.48	3.3
5.48	2.665	5.48	2.985	5.48	3.291
5.48	2.663	5.48	2.977	5.48	3.302
5.48	2.666	5.48	2.981	5.48	3.292
5.49	2.664	5.49	2.988	5.49	3.299
5.49	2.664	5.49	2.965	5.49	3.301
5.49	2.664	5.49	2.995	5.49	3.296
5.49	2.669	5.49	2.982	5.49	3.294
5.5	2.67	5.5	2.992	5.5	3.296
5.5	2.669	5.5	2.969	5.5	3.299
5.5	2.669	5.5	2.987	5.5	3.289
5.51	2.669	5.51	2.996	5.51	3.3
5.51	2.669	5.51	2.971	5.51	3.291
5.51	2.671	5.51	2.999	5.51	3.3
5.51	2.672	5.51	2.979	5.51	3.292
5.52	2.672	5.52	2.992	5.52	3.297
5.52	2.673	5.52	2.976	5.52	3.299
5.52	2.671	5.52	2.968	5.52	3.294
5.53	2.67	5.53	2.969	5.53	3.299
5.53	2.677	5.53	2.99	5.53	3.292
5.53	2.676	5.53	2.974	5.53	3.299
5.53	2.675	5.53	2.98	5.53	3.296
5.54	2.676	5.54	2.995	5.54	3.294
5.54	2.677	5.54	2.976	5.54	3.29
5.54	2.676	5.54	2.983	5.54	3.295
5.54	2.675	5.54	2.997	5.54	3.291
5.55	2.674	5.55	2.975	5.55	3.3
5.55	2.674	5.55	2.984	5.55	3.295
[truncated: 178,003 more rows]

## Sheet: Figure 2f
(+) CoFeAl-LDH || Ni foam (-)__ Current density/A cm-2	Voltage/V	(+) CoFe-LDH || Ni foam (-)__ Current density/A cm-2	Voltage/V
-0.01268	0.0015	2.0794e-05	0.00467
-0.01128	0.00374	0.000196784	0.00517
-0.00964	0.00815	0.000505015	0.00554
-0.00828	0.013	0.000794685	0.00595
-0.00722	0.01801	0.00108	0.00639
-0.00636	0.02303	0.00131	0.00687
-0.00563	0.02803	0.00153	0.00734
-0.00497	0.03303	0.00176	0.00782
-0.00437	0.03802	0.00198	0.00831
-0.0038	0.043	0.00219	0.00884
-0.0033	0.04799	0.00239	0.0094
-0.00281	0.05298	0.00257	0.00994
-0.00234	0.05798	0.00276	0.0104
-0.00194	0.06297	0.00298	0.01086
-0.00158	0.06796	0.00314	0.0114
-0.00121	0.07295	0.00324	0.01191
-0.0008325	0.07795	0.00338	0.0124
-0.00047	0.08294	0.00356	0.01297
-0.00012625	0.08793	0.00371	0.01354
0.000194749	0.09292	0.00386	0.01399
0.0004875	0.09791	0.004	0.01449
0.00075	0.10291	0.00411	0.01501
0.0009925	0.1079	0.00424	0.0155
0.00121	0.11289	0.00437	0.01607
0.00143	0.11789	0.00447	0.01657
0.00165	0.12289	0.00454	0.01704
0.00188	0.12788	0.00465	0.01756
0.00212	0.13287	0.00472	0.01805
0.00233	0.13786	0.0048	0.01862
0.00249	0.14285	0.00488	0.01913
0.00263	0.14785	0.00493	0.01957
0.00279	0.15284	0.005	0.02005
0.00299	0.15784	0.00504	0.02061
0.00314	0.16283	0.00508	0.02114
0.00325	0.16783	0.00515	0.02159
0.00339	0.17282	0.00521	0.02208
0.00354	0.17781	0.00526	0.02264
0.00365	0.18281	0.00528	0.02315
0.00375	0.1878	0.00536	0.0236
0.00388	0.1928	0.00543	0.02412
0.00397	0.19779	0.00549	0.02464
0.00407	0.20279	0.00552	0.02511
0.00419	0.20778	0.00561	0.02559
0.00427	0.21277	0.00571	0.02613
0.00435	0.21777	0.00579	0.02663
0.00444	0.22276	0.00587	0.02709
0.00452	0.22777	0.00596	0.02761
0.00461	0.23277	0.00599	0.02811
0.00468	0.23776	0.00606	0.02856
0.00476	0.24275	0.00613	0.02909
0.00483	0.24775	0.00616	0.0296
0.00489	0.25274	0.00618	0.03006
0.00496	0.25774	0.00622	0.03061
0.00503	0.26274	0.00625	0.03108
0.0051	0.26773	0.00629	0.03158
0.00517	0.27273	0.00632	0.0321
0.00523	0.27772	0.00635	0.03256
0.00529	0.28271	0.00637	0.03308
0.00536	0.28771	0.00642	0.0336
0.00542	0.2927	0.00649	0.03409
0.00549	0.2977	0.00652	0.03458
0.00556	0.3027	0.00662	0.03506
0.00563	0.30769	0.00672	0.03557
0.00571	0.31269	0.00679	0.03606
0.00578	0.31769	0.00686	0.03656
0.00586	0.32269	0.00692	0.03705
0.00594	0.32768	0.00695	0.03755
0.00602	0.33268	0.00697	0.03806
0.00611	0.33767	0.00703	0.03855
0.00619	0.34267	0.007	0.03905
0.00628	0.34767	0.00707	0.03954
0.00637	0.35266	0.00708	0.04005
0.00645	0.35766	0.00714	0.04053
0.00655	0.36265	0.00718	0.04105
0.00665	0.36764	0.00721	0.04155
0.00674	0.37264	0.00728	0.04204
0.00684	0.37764	0.00732	0.04254
0.00694	0.38263	0.00737	0.04302
0.00705	0.38763	0.00745	0.04353
0.00716	0.39263	0.00753	0.04405
0.00726	0.39763	0.00762	0.04453
0.00737	0.40262	0.00765	0.04501
0.00748	0.40762	0.00771	0.04554
0.00759	0.41262	0.00773	0.04602
0.0077	0.41761	0.00773	0.04653
0.00781	0.42261	0.00774	0.04704
0.00792	0.4276	0.00778	0.04752
0.00803	0.4326	0.00778	0.04801
0.00815	0.43759	0.00786	0.04851
0.00826	0.44258	0.00788	0.04901
0.00837	0.44758	0.00795	0.0495
0.00848	0.45257	0.008	0.05001
0.0086	0.45757	0.00806	0.05052
0.00872	0.46257	0.00815	0.05101
0.00883	0.46757	0.00826	0.05151
0.00893	0.47256	0.00832	0.05199
0.00904	0.47756	0.00834	0.05249
0.00915	0.48255	0.00835	0.05299
0.00925	0.48754	0.00838	0.05351
0.00935	0.49254	0.00838	0.05403
0.00944	0.49753	0.00843	0.0545
0.00953	0.50253	0.00843	0.05501
0.00962	0.50753	0.00849	0.05551
0.0097	0.51252	0.00849	0.05599
0.00977	0.51752	0.00856	0.05652
0.00984	0.52251	0.00861	0.05699
0.0099	0.52751	0.00872	0.05749
0.00997	0.53251	0.00883	0.058
0.01003	0.53751	0.0089	0.05847
0.01009	0.5425	0.00894	0.05897
0.01015	0.5475	0.00898	0.0595
0.01021	0.55249	0.00898	0.06
0.01027	0.55749	0.009	0.06049
0.01032	0.56249	0.00901	0.06097
0.01037	0.56748	0.00906	0.06148
0.01042	0.57248	0.00908	0.06197
0.01047	0.57748	0.00913	0.06247
0.01051	0.58247	0.00916	0.06297
0.01055	0.58747	0.00925	0.06345
0.0106	0.59247	0.00938	0.06396
0.01064	0.59746	0.00942	0.06446
0.01067	0.60246	0.00946	0.06494
0.01071	0.60745	0.00948	0.06545
0.01074	0.61245	0.00954	0.06597
0.01077	0.61745	0.00956	0.06646
0.01079	0.62244	0.0096	0.06696
0.01081	0.62744	0.00965	0.06744
0.01083	0.63244	0.00968	0.06793
0.01086	0.63743	0.00972	0.06845
0.01088	0.64243	0.00976	0.06895
0.01089	0.64742	0.00985	0.06946
0.0109	0.65242	0.00999	0.06996
0.01092	0.65742	0.01004	0.07045
0.01093	0.66241	0.01007	0.07096
0.01095	0.66741	0.01008	0.07146
0.01096	0.6724	0.01011	0.07194
0.01097	0.6774	0.01012	0.07244
0.01098	0.6824	0.01016	0.07293
0.011	0.68739	0.01022	0.07344
0.01102	0.69239	0.01023	0.07394
0.01104	0.69739	0.0103	0.07445
0.01105	0.70239	0.01038	0.07495
0.01107	0.70738	0.01051	0.07543
0.0111	0.71238	0.01059	0.07594
0.01112	0.71738	0.01058	0.07644
0.01115	0.72237	0.01064	0.07693
0.01117	0.72737	0.01066	0.07744
0.01119	0.73236	0.01073	0.07793
0.01122	0.73736	0.01076	0.07841
0.01125	0.74235	0.01078	0.07892
0.01127	0.74735	0.01084	0.07941
0.0113	0.75235	0.0109	0.07992
0.01132	0.75734	0.01101	0.08044
0.01136	0.76234	0.01113	0.08094
0.01139	0.76734	0.01118	0.08142
0.01141	0.77233	0.0112	0.08192
0.01144	0.77733	0.01122	0.0824
0.01148	0.78232	0.01124	0.08291
0.01151	0.78732	0.01125	0.08342
0.01153	0.79231	0.01129	0.08391
0.01157	0.79731	0.01137	0.08442
0.01161	0.8023	0.01142	0.0849
0.01165	0.8073	0.01153	0.08541
0.01168	0.8123	0.01164	0.08591
0.01172	0.81729	0.01165	0.08639
0.01176	0.82229	0.01168	0.08691
0.0118	0.82728	0.01169	0.08742
0.01185	0.83228	0.01174	0.08791
0.01189	0.83727	0.01179	0.08838
0.01192	0.84227	0.01181	0.08889
0.01196	0.84727	0.01187	0.08941
0.012	0.85226	0.01198	0.08989
0.01204	0.85726	0.0121	0.09037
0.01208	0.86226	0.01215	0.0909
0.01214	0.86725	0.01217	0.0914
0.01218	0.87225	0.01217	0.09189
0.01223	0.87725	0.01222	0.09239
0.01228	0.88224	0.01227	0.09289
0.01233	0.88724	0.0123	0.09338
0.01239	0.89223	0.01233	0.09389
0.01245	0.89723	0.0124	0.09438
0.01252	0.90223	0.01252	0.09488
0.01259	0.90722	0.01258	0.0954
0.01268	0.91222	0.0126	0.09588
0.01277	0.91721	0.01261	0.09636
0.01286	0.92221	0.01262	0.09687
0.01295	0.92721	0.01266	0.09736
0.01305	0.93221	0.01268	0.09787
0.01317	0.93721	0.01273	0.09837
0.01331	0.94221	0.01283	0.09886
0.01346	0.9472	0.01295	0.09937
0.01363	0.9522	0.01295	0.09988
0.01381	0.95719	0.01298	0.10037
0.01401	0.96219	0.01298	0.10086
0.01423	0.96719	0.013	0.10137
0.01447	0.97218	0.013	0.10187
0.01475	0.97718	0.01301	0.10237
0.01505	0.98217	0.01306	0.10286
0.01539	0.98717	0.01313	0.10336
0.01577	0.99217	0.01318	0.10387
0.01618	0.99717	0.01316	0.10433
0.01664	1.00216	0.01319	0.10484
0.01715	1.00716	0.01319	0.10536
0.01771	1.01216	0.01322	0.10585
0.01831	1.01716	0.01323	0.10635
0.01898	1.02215	0.01324	0.10684
0.0197	1.02714	0.01329	0.10736
0.02047	1.03214	0.01334	0.10786
0.02131	1.03714	0.01333	0.10835
0.02221	1.04214	0.01334	0.10885
0.02316	1.04713	0.01334	0.10932
0.02418	1.05212	0.01334	0.10983
0.02526	1.05712	0.01332	0.11034
0.0264	1.06212	0.01331	0.11085
0.0276	1.06711	0.01336	0.11133
0.02886	1.07211	0.01344	0.11182
0.03017	1.0771	0.01342	0.11234
0.03154	1.0821	0.01344	0.11285
0.03295	1.0871	0.01341	0.11333
0.0344	1.0921	0.01342	0.11384
0.03589	1.09709	0.0134	0.11434
0.03741	1.10209	0.01341	0.11483
0.03896	1.10708	0.01343	0.11533
0.04055	1.11208	0.01344	0.11583
0.04216	1.11707	0.01348	0.11632
0.04379	1.12207	0.01345	0.11682
0.04544	1.12707	0.01347	0.11734
0.0471	1.13207	0.01346	0.11782
0.04879	1.13706	0.01347	0.11831
0.0505	1.14205	0.01345	0.11883
0.05223	1.14705	0.01346	0.11932
0.05398	1.15204	0.01348	0.11981
0.05576	1.15704	0.01351	0.1203
0.05756	1.16204	0.0135	0.12081
0.05939	1.16704	0.0135	0.12129
0.06123	1.17204	0.01346	0.12179
0.06308	1.17703	0.01346	0.12231
0.06496	1.18203	0.01342	0.12279
0.06691	1.18702	0.01344	0.1233
0.06889	1.19202	0.01345	0.12381
0.07089	1.19702	0.01347	0.12429
0.0729	1.20202	0.01346	0.12479
0.07495	1.20701	0.01342	0.12529
0.07702	1.21201	0.01336	0.12581
0.07911	1.217	0.01334	0.12631
0.08121	1.222	0.0133	0.12679
0.08331	1.227	0.0133	0.1273
0.08543	1.23199	0.01331	0.1278
0.08756	1.23699	0.01332	0.1283
0.08969	1.24199	0.01329	0.12879
0.09182	1.24698	0.01325	0.12928
0.09396	1.25197	0.01321	0.12978
0.09611	1.25696	0.01317	0.13027
0.09828	1.26195	0.01315	0.13076
0.10044	1.26695	0.01313	0.13127
0.10262	1.27195	0.01314	0.13177
0.10481	1.27694	0.01314	0.13229
0.10702	1.28194	0.01312	0.1328
0.10925	1.28693	0.0131	0.13327
0.11151	1.29193	0.01305	0.13377
0.1138	1.29692	0.01299	0.13428
0.11612	1.30192	0.01299	0.13477
0.11847	1.30692	0.01294	0.13526
0.12086	1.31191	0.01296	0.13577
0.12332	1.31691	0.01296	0.13628
0.12585	1.32191	0.01296	0.13678
0.12845	1.32691	0.01292	0.13728
0.13111	1.3319	0.01283	0.13777
0.13383	1.3369	0.01278	0.13824
0.13661	1.3419	0.01276	0.13877
0.13944	1.34689	0.01274	0.13928
0.14234	1.35189	0.01268	0.13975
0.14529	1.35689	0.01271	0.14026
0.14832	1.36188	0.01268	0.14076
0.1514	1.36688	0.01269	0.14124
0.15454	1.37187	0.01266	0.14175
0.15772	1.37687	0.0126	0.14226
0.16095	1.38187	0.01253	0.14276
0.16421	1.38686	0.01247	0.14326
0.16752	1.39186	0.01245	0.14373
0.17087	1.39685	0.0124	0.14424
0.17426	1.40185	0.0124	0.14475
0.17769	1.40685	0.01242	0.14525
0.18114	1.41185	0.01243	0.14575
0.18461	1.41684	0.0124	0.14625
0.18806	1.42184	0.01233	0.14674
0.19148	1.42683	0.01226	0.14724
0.19497	1.43183	0.01223	0.14774
0.19857	1.43683	0.01219	0.14824
0.2022	1.44182	0.01217	0.14873
0.20581	1.44682	0.01216	0.14922
0.2094	1.45182	0.01216	0.14974
0.21302	1.45681	0.01216	0.15025
0.21668	1.4618	0.01215	0.15075
0.22032	1.4668	0.0121	0.15122
0.22394	1.4718	0.01205	0.15173
0.22755	1.4768	0.012	0.15224
0.23116	1.48179	0.012	0.15273
0.23475	1.48679	0.01192	0.15322
0.2383	1.49179	0.01193	0.1537
0.24183	1.49679	0.01193	0.15423
0.24537	1.50179	0.01194	0.15473
0.24889	1.50678	0.01193	0.15523
0.25238	1.51178	0.0119	0.15573
0.25585	1.51678	0.01184	0.15621
0.2593	1.52177	0.01181	0.15672
0.26273	1.52677	0.01179	0.15722
0.26615	1.53177	0.01175	0.15772
0.26956	1.53676	0.01176	0.15822
0.27295	1.54176	0.01176	0.1587
0.27633	1.54675	0.01176	0.15922
0.27969	1.55175	0.01176	0.15972
0.283	1.55675	0.01174	0.16021
0.28629	1.56175	0.01169	0.16071
0.28961	1.56675	0.01165	0.1612
0.29294	1.57175	0.01161	0.16172
0.29627	1.57674	0.01159	0.16222
0.29958	1.58174	0.01153	0.16271
0.30286	1.58674	0.01153	0.16322
0.30609	1.59173	0.01152	0.16369
0.30927	1.59673	0.01154	0.16421
0.31242	1.60172	0.01155	0.16472
0.31555	1.60672	0.01153	0.16518
0.31865	1.61172	0.01148	0.16571
0.32171	1.61671	0.01141	0.1662
0.32472	1.62171	0.01139	0.16668
0.32768	1.6267	0.01135	0.1672
0.33057	1.6317	0.01132	0.1677
0.33338	1.6367	0.01132	0.16821
0.3361	1.6417	0.01134	0.16871
0.33874	1.6467	0.01135	0.16919
0.34128	1.65169	0.01135	0.16969
0.34375	1.65669	0.01134	0.1702
0.34612	1.66169	0.0113	0.17068
0.34841	1.66669	0.01123	0.17118
0.35054	1.67168	0.01121	0.17171
0.35248	1.67668	0.01118	0.17218
0.35444	1.68167	0.01115	0.17268
0.35664	1.68667	0.01114	0.1732
0.35899	1.69166	0.01115	0.1737
0.36134	1.69666	0.01115	0.17419
0.36371	1.70166	0.01115	0.17468
0.36626	1.70665	0.01115	0.17518
0.36906	1.71166	0.01113	0.17569
0.37206	1.71665	0.01108	0.17616
0.37523	1.72165	0.01106	0.17666
0.37863	1.72665	0.01104	0.17717
0.38232	1.73164	0.01099	0.17767
0.38629	1.73664	0.01102	0.17817
0.39056	1.74163	0.01103	0.17867
0.39515	1.74663	0.01104	0.17914
0.40011	1.75163	0.01103	0.17963
0.40542	1.75663	0.01101	0.18016
0.41108	1.76162	0.01095	0.18067
0.41706	1.76662	0.01092	0.18116
0.42338	1.77162	0.0109	0.18166
0.43002	1.77661	0.01092	0.18215
0.43699	1.7816	0.01085	0.18266
0.44425	1.7866	0.01086	0.18316
0.45179	1.7916	0.01084	0.18365
0.45957	1.7966	0.01084	0.18416
0.46756	1.8016	0.01087	0.18466
0.47573	1.8066	0.01082	0.18516
0.48409	1.81159	0.0108	0.18566
0.49268	1.81659	0.01077	0.18615
0.50146	1.82158	0.01075	0.18664
0.5104	1.82658	0.01075	0.18716
0.51945	1.83158	0.01071	0.18765
0.52861	1.83657	0.01069	0.18816
0.53789	1.84157	0.01068	0.18865
0.54725	1.84657	0.01072	0.18913
0.55667	1.85157	0.01072	0.18965
0.56614	1.85656	0.01071	0.19014
0.5757	1.86156	0.01069	0.19064
0.58536	1.86655	0.01066	0.19114
0.59512	1.87155	0.01066	0.19164
0.60496	1.87655	0.01062	0.19213
0.61486	1.88155	0.01062	0.19262
0.62482	1.88655	0.01057	0.19314
0.63486	1.89154	0.01057	0.19364
0.645	1.89653	0.01057	0.19414
0.65523	1.90153	0.01057	0.19464
0.66555	1.90653	0.01063	0.19512
0.67593	1.91152	0.01056	0.19565
0.68636	1.91652	0.01055	0.19614
0.69684	1.92152	0.01051	0.19661
0.70738	1.92651	0.0105	0.19712
0.71805	1.93151	0.01048	0.19763
0.72887	1.9365	0.01044	0.19813
0.73974	1.9415	0.01042	0.19862
0.7506	1.9465	0.01043	0.19912
0.76151	1.9515	0.01044	0.19961
0.77254	1.9565	0.01047	0.20011
0.78367	1.9615	0.0105	0.20061
0.79485	1.96649	0.01049	0.2011
0.80608	1.97149	0.01045	0.2016
0.81736	1.97648	0.0104	0.20211
0.82868	1.98148	0.01038	0.20261
0.84001	1.98648	0.01034	0.20311
0.85136	1.99148	0.01032	0.2036
0.86274	1.99647	0.01032	0.20411
0.87418	2.00147	0.01032	0.20461
0.88566	2.00647	0.01033	0.20508
0.89712	2.01146	0.01034	0.20559
0.90858	2.01646	0.01033	0.2061
0.92008	2.02145	0.01033	0.2066
0.93163	2.02645	0.0103	0.20711
0.9432	2.03145	0.01028	0.20759
0.95477	2.03644	0.01028	0.20809
0.96633	2.04144	0.01028	0.2086
0.97789	2.04644	0.01023	0.20908
0.98944	2.05143	0.01025	0.2096
1.00099	2.05643	0.01024	0.2101
1.01258	2.06143	0.01027	0.21058
1.02425	2.06642	0.01028	0.21111
1.03601	2.07142	0.01028	0.21162
1.04783	2.07642	0.01024	0.21209
1.05968	2.08141	0.01022	0.21258
1.07152	2.08641	0.01018	0.21308
1.08334	2.0914	0.01017	0.21358
1.09517	2.0964	0.01018	0.21409
1.10702	2.1014	0.01013	0.21458
1.11892	2.1064	0.01017	0.21507
1.13086	2.1114	0.01014	0.21557
1.14281	2.11639	0.01018	0.21607
1.15475	2.12139	0.01016	0.21659
1.16669	2.12639	0.01017	0.2171
1.17858	2.13139	0.01016	0.21757
1.19044	2.13639	0.01014	0.21808
1.20232	2.14138	0.0101	0.21859
1.21427	2.14638	0.01009	0.21907
1.22623	2.15137	0.01004	0.21957
1.2382	2.15637	0.01003	0.22007
1.25017	2.16137	0.01002	0.22058
1.26213	2.16636	0.01003	0.22107
1.27408	2.17136	0.01005	0.22156
1.28613	2.17636	0.01006	0.22207
1.29838	2.18136	0.01009	0.22257
1.31074	2.18636	0.01005	0.22306
1.32304	2.19136	0.01005	0.22356
1.33526	2.19636	0.01002	0.22407
1.34753	2.20135	0.00998	0.22456
1.35993	2.20635	0.00997	0.22506
1.37243	2.21135	0.00996	0.22557
1.38496	2.21635	0.00993	0.22606
1.39753	2.22134	0.00996	0.22657
1.41013	2.22634	0.00996	0.22705
1.42275	2.23133	0.00997	0.22755
1.43541	2.23633	0.01	0.22806
1.44809	2.24133	0.00997	0.22856
1.4608	2.24633	0.00997	0.22905
1.47355	2.25132	0.00992	0.22954
1.4863	2.25632	0.00993	0.23004
1.49908	2.26132	0.0099	0.23056
1.51194	2.26631	0.00988	0.23106
1.52486	2.27131	0.00983	0.23153
1.53779	2.27631	0.00984	0.23203
1.55073	2.28131	0.00986	0.23255
1.56372	2.2863	0.00991	0.23306
1.57675	2.2913	0.00994	0.23353
1.58978	2.2963	0.00993	0.23404
1.60273	2.30129	0.00991	0.23455
1.61558	2.30629	0.00985	0.23505
1.62839	2.31129	0.00982	0.23554
1.64136	2.31628	0.00981	0.23603
1.65454	2.32128	0.00982	0.23654
1.66783	2.32628	0.00978	0.23703
1.68118	2.33128	0.00981	0.23754
1.69455	2.33627	0.0098	0.23804
1.70789	2.34127	0.00982	0.23853
1.72118	2.34627	0.00982	0.23904
1.73443	2.35127	0.00984	0.23954
1.74766	2.35627	0.00982	0.24002
1.76093	2.36126	0.00979	0.24053
1.77422	2.36626	0.00974	0.24103
1.78747	2.37125	0.00971	0.24151
1.80066	2.37625	0.0097	0.24203
1.81378	2.38125	0.00969	0.24252
1.82686	2.38625	0.00967	0.24303
1.83995	2.39124	0.00966	0.24352
1.8531	2.39624	0.0097	0.24402
1.86627	2.40123	0.00975	0.24451
1.87955	2.40623	0.00974	0.24503
1.89303	2.41123	0.00976	0.24554
1.90649	2.41623	0.00972	0.24602
1.91967	2.42123	0.00971	0.24652
1.93269	2.42622	0.00967	0.24701
1.94577	2.43122	0.00964	0.24752
1.95909	2.43622	0.00962	0.24801
1.97268	2.44121	0.00959	0.24851
1.98632	2.44621	0.00959	0.24901
1.99976	2.45121	0.0096	0.24951
2.01296	2.45621	0.00963	0.25001
2.02601	2.46121	0.00962	0.2505
2.03911	2.4662	0.00966	0.25101
2.05248	2.4712	0.00962	0.25151
2.06618	2.4762	0.00962	0.25201
2.08008	2.4812	0.00959	0.25251
2.09386	2.48619	0.00959	0.253
2.10734	2.49119	0.00955	0.2535
2.12073	2.49618	0.00957	0.254
2.13417	2.50118	0.00952	0.25452
2.14756	2.50617	0.00953	0.25502
2.16077	2.51116	0.00952	0.25549
2.17384	2.51616	0.00955	0.256
2.18711	2.52116	0.00956	0.2565
2.20083	2.52615	0.00957	0.25699
2.21462	2.53115	0.00955	0.25749
2.22798	2.53615	0.00955	0.25799
2.24099	2.54115	0.00952	0.2585
2.25398	2.54614	0.00949	0.25899
2.26709	2.55114	0.00948	0.25948
2.28017	2.55613	0.00948	0.25999
2.29319	2.56113	0.00943	0.26049
2.30621	2.56613	0.00946	0.26099
2.31932	2.57113	0.00945	0.26148
2.33267	2.57613	0.00947	0.262
2.34637	2.58112	0.00948	0.26249
2.36043	2.58613	0.00949	0.26296
2.37462	2.59112	0.00947	0.26346
2.38866	2.59612	0.00946	0.26396
2.40243	2.60112	0.00941	0.26446
2.41589	2.60612	0.00941	0.26496
2.42914	2.61112	0.0094	0.26547
2.44244	2.61611	0.0094	0.26598
2.45604	2.62111	0.00937	0.26647
2.46991	2.62611	0.00937	0.26695
2.4839	2.63111	0.00936	0.26747
2.4978	2.63611	0.00939	0.26798
2.5114	2.64111	0.00939	0.26848
2.5247	2.64611	0.00942	0.26899
2.53785	2.65111	0.00938	0.26947
2.55105	2.6561	0.00938	0.26995
2.56433	2.6611	0.00932	0.27046
2.57768	2.6661	0.00932	0.27098
2.591	2.67109	0.00929	0.27146
2.60423	2.67609	0.00932	0.27195
2.6175	2.68109	0.00925	0.27247
2.6308	2.68609	0.00929	0.27297
2.6441	2.69109	0.00928	0.27346
2.65745	2.69609	0.0093	0.27393
2.67075	2.70109	0.00929	0.27446
2.68395	2.70609	0.00931	0.27496
2.69705	2.71108	0.0093	0.27545
2.71033	2.71608	0.00929	0.27596
2.72395	2.72108	0.00928	0.27644
2.73775	2.72608	0.00928	0.27693
2.75128	2.73108	0.00924	0.27744
2.7644	2.73608	0.00925	0.27796
2.7776	2.74108	0.00919	0.27845
2.79113	2.74608	0.0092	0.27892
2.8048	2.75108	0.00919	0.27943
2.81828	2.75608	0.00921	0.27994
2.83143	2.76108	0.00923	0.28043
2.84465	2.76608	0.00923	0.28093
2.85818	2.77108	0.00924	0.28144
2.8719	2.77607	0.00921	0.28192
2.8855	2.78107	0.00919	0.28243
2.89883	2.78606	0.00915	0.28295
2.91203	2.79106	0.00914	0.28342
2.92548	2.79606	0.00914	0.28393
2.93913	2.80106	0.00911	0.28446
2.95273	2.80606	0.0091	0.28495
2.96613	2.81106	0.00909	0.28543
2.9795	2.81606	0.0091	0.28595
2.99313	2.82105	0.00912	0.28644
3.00715	2.82605	0.00917	0.28692
3.02148	2.83104	0.00917	0.28741
3.03583	2.83604	0.00917	0.28792
3.04995	2.84103	0.00914	0.28844
3.06388	2.84603	0.00909	0.28893
3.07773	2.85102	0.00909	0.28941
3.09173	2.85602	0.00907	0.28992
3.1059	2.86101	0.00908	0.29041
3.12015	2.866	0.00904	0.29093
3.13433	2.871	0.00905	0.29143
3.1483	2.87599	0.00902	0.29192
3.1622	2.88099	0.00903	0.29242
3.17613	2.88599	0.00902	0.29291
3.19018	2.89098	0.00903	0.29342
3.20415	2.89598	0.00904	0.29393
3.21803	2.90097	0.00904	0.29442
3.23183	2.90597	0.00901	0.29491
3.24563	2.91096	0.009	0.29542
3.25943	2.91595	0.00898	0.29593
3.27305	2.92094	0.00895	0.2964
3.28648	2.92594	0.00894	0.29691
3.30005	2.93093	0.00893	0.29742
3.31395	2.93592	0.00893	0.29789
3.3279	2.94091	0.00893	0.29838
3.34175	2.94591	0.00896	0.29891
3.35593	2.9509	0.00898	0.29941
3.3705	2.95589	0.009	0.29989
3.38513	2.96088	0.00897	0.30041
3.3994	2.96587	0.00895	0.30089
3.41345	2.97086	0.0089	0.30138
3.42758	2.97586	0.00889	0.30188
3.44193	2.98085	0.00886	0.30238
3.45643	2.98584	0.00885	0.30288
3.471	2.99082	0.00883	0.30339
3.4855	2.99581	0.00881	0.30389
3.49983	3.00081	0.00882	0.30439
3.51405	3.0058	0.00885	0.30491
3.5283	3.01079	0.00889	0.30538
3.54255	3.01579	0.00889	0.30588
3.55675	3.02078	0.0089	0.30639
3.57083	3.02577	0.00889	0.30689
3.58483	3.03076	0.00886	0.30739
3.59883	3.03575	0.00881	0.30787
3.61285	3.04075	0.00882	0.30838
3.62675	3.04574	0.00879	0.3089
3.64053	3.05074	0.00882	0.30939
3.65433	3.05573	0.00876	0.30988
3.66835	3.06072	0.00877	0.31039
3.68258	3.06572	0.00875	0.31089
3.69685	3.07071	0.00878	0.31138
3.71138	3.07571	0.0088	0.31188
3.72648	3.0807	0.00882	0.31237
3.74228	3.08569	0.00881	0.31286
3.75833	3.09069	0.00882	0.31339
3.77405	3.09568	0.0088	0.3139
3.78895	3.10067	0.00875	0.31437
3.80295	3.10567	0.00876	0.31489
3.81633	3.11067	0.00871	0.31539
3.8298	3.11566	0.00872	0.31587
3.84403	3.12066	0.00866	0.31638
3.85893	3.12565	0.00867	0.31687
3.87395	3.13065	0.00866	0.31737
3.88858	3.13565	0.00867	0.31787
3.9024	3.14065	0.00869	0.31838
3.91545	3.14564	0.00872	0.31886
3.9281	3.15063	0.00873	0.31936
3.9407	3.15563	0.00873	0.31988
3.95343	3.16062	0.00872	0.32037
3.96658	3.16561	0.00866	0.32088
3.98	3.17061	0.00867	0.32138
3.99333	3.17561	0.00863	0.32187
4.00648	3.1806	0.00865	0.32236
4.01933	3.1856	0.00858	0.32287
4.032	3.19059	0.0086	0.32338
4.04493	3.19559	0.00859	0.3239
4.05855	3.20059	0.0086	0.32438
4.07263	3.20559	0.00861	0.32485
4.08675	3.21058	0.00863	0.32535
4.10073	3.21558	0.00864	0.32585
4.11463	3.22057	0.00864	0.32635
4.12863	3.22557	0.0086	0.32685
4.14295	3.23056	0.00856	0.32736
4.15745	3.23556	0.00855	0.32787
4.17175	3.24055	0.00853	0.32834
4.18568	3.24555	0.00852	0.32884
4.19943	3.25054	0.0085	0.32933
4.2133	3.25554	0.00849	0.32984
4.22738	3.26054	0.00849	0.33035
4.24163	3.26553	0.0085	0.33083
4.2562	3.27053	0.00854	0.33134
4.27125	3.27553	0.00855	0.33184
4.28625	3.28052	0.00856	0.33234
4.30058	3.28552	0.00854	0.33285
4.31415	3.29051	0.00854	0.33334
4.32765	3.29551	0.0085	0.33383
4.34163	3.30051	0.00847	0.33434
4.35583	3.3055	0.00847	0.33483
4.36965	3.3105	0.00843	0.33534
4.38285	3.31549	0.00845	0.33584
4.3958	3.32049	0.00841	0.33634
4.4094	3.32549	0.00841	0.33684
4.42385	3.33049	0.0084	0.33731
4.43848	3.33548	0.00843	0.33781
4.4522	3.34048	0.00848	0.33831
4.46465	3.34547	0.00847	0.33881
4.4765	3.35047	0.00849	0.33931
4.48893	3.35547	0.00845	0.33982
4.50215	3.36047	0.00843	0.34031
4.51518	3.36547	0.00838	0.34083
4.52708	3.37046	0.00836	0.34133
4.53815	3.37546	0.00835	0.34183
4.5493	3.38046	0.00832	0.34233
4.56098	3.38545	0.00831	0.34281
4.5731	3.39045	0.00831	0.34331
4.58525	3.39545	0.00832	0.34382
4.5971	3.40044	0.00832	0.34432
4.60868	3.40544	0.00835	0.34483
4.62015	3.41043	0.00834	0.34531
4.63148	3.41543	0.00835	0.34582
4.64258	3.42042	0.00835	0.34631
4.65408	3.42542	0.00836	0.3468
4.66645	3.43042	0.00833	0.34731
4.67925	3.43542	0.00828	0.34781
4.69218	3.44042	0.00827	0.34831
4.70558	3.44542	0.00826	0.34882
4.7196	3.45041	0.00825	0.34931
4.73375	3.45541	0.00823	0.3498
4.74743	3.4604	0.00823	0.35031
4.76098	3.4654	0.00823	0.35079
4.77508	3.4704	0.00826	0.35129
4.78963	3.4754	0.0083	0.35181
4.80433	3.48039	0.00829	0.35231
4.81903	3.48539	0.0083	0.35279
4.83328	3.49024	0.00829	0.3533
4.84095	3.49317	0.00826	0.3538
4.83895	3.49257	0.00822	0.35429
4.8357	3.49179	0.00819	0.3548
4.8246	3.48861	0.00819	0.35531
4.81015	3.48412	0.00816	0.3558
4.7943	3.47926	0.00817	0.35629
4.7777	3.47432	0.00813	0.35678
4.76113	3.46936	0.00813	0.3573
4.74525	3.4644	0.00812	0.35781
4.72993	3.45942	0.00814	0.3583
4.7142	3.45444	0.00817	0.35878
4.69725	3.44946	0.00818	0.35929
4.6798	3.44448	0.00819	0.35978
4.6633	3.43949	0.00816	0.36026
4.64795	3.4345	0.00816	0.36079
4.63348	3.42951	0.00812	0.36128
4.6197	3.42452	0.00809	0.36177
4.60595	3.41953	0.00808	0.36228
4.59125	3.41454	0.00805	0.36279
4.57543	3.40955	0.00806	0.36327
4.55923	3.40455	0.00803	0.36378
4.5436	3.39957	0.00806	0.36427
4.52898	3.39458	0.00804	0.36475
4.5148	3.38958	0.00806	0.36529
4.50008	3.38459	0.00808	0.3658
4.48415	3.3796	0.0081	0.36627
4.46735	3.37461	0.00812	0.36677
4.45063	3.36961	0.0081	0.36724
4.43455	3.36462	0.00809	0.36776
4.41893	3.35963	0.00805	0.36827
4.40313	3.35463	0.00804	0.36876
4.38653	3.34963	0.00802	0.36928
4.3691	3.34464	0.00801	0.36979
4.35158	3.33965	0.00799	0.37027
4.33443	3.33465	0.00797	0.37077
4.31728	3.32966	0.00796	0.37126
4.29983	3.32467	0.00797	0.37173
4.28218	3.31968	0.00799	0.37226
4.26478	3.31468	0.00803	0.37278
4.24798	3.30969	0.00803	0.37326
4.23198	3.3047	0.00805	0.37375
4.21658	3.2997	0.00803	0.37426
4.20125	3.29471	0.00803	0.37475
4.18568	3.28971	0.008	0.37524
4.16995	3.28472	0.00797	0.37574
4.1543	3.27973	0.00795	0.37624
4.13863	3.27473	0.00795	0.37674
4.1228	3.26974	0.00792	0.37724
4.1072	3.26474	0.00791	0.37775
4.0921	3.25975	0.0079	0.37824
4.07715	3.25475	0.00791	0.37873
4.06185	3.24976	0.00792	0.37925
4.04593	3.24477	0.00793	0.37974
4.02965	3.23978	0.00793	0.38023
4.01375	3.23479	0.00797	0.38074
3.99838	3.22979	0.00796	0.38124
3.98308	3.22479	0.00797	0.38173
3.96725	3.2198	0.00794	0.38223
3.9509	3.2148	0.00789	0.38274
3.93458	3.20981	0.00786	0.38325
3.9187	3.20481	0.00783	0.38375
3.9031	3.19981	0.00782	0.38425
3.88715	3.19482	0.00782	0.38473
3.87063	3.18982	0.00781	0.38522
3.85388	3.18483	0.00781	0.38573
3.8378	3.17983	0.00781	0.38622
3.82278	3.17484	0.00782	0.38674
3.80818	3.16984	0.00785	0.38725
3.79313	3.16485	0.00785	0.38773
3.77723	3.15986	0.00787	0.38823
3.7609	3.15486	0.00784	0.38871
3.74483	3.14987	0.00784	0.38923
3.72905	3.14487	0.00782	0.38973
3.71305	3.13988	0.00779	0.39021
3.6965	3.13488	0.0078	0.39072
3.67958	3.12989	0.00775	0.39123
3.66258	3.12489	0.00773	0.39172
3.64568	3.1199	0.00771	0.39221
3.62888	3.1149	0.00769	0.39271
3.6122	3.10991	0.00768	0.39319
3.59553	3.10491	0.00767	0.3937
3.57888	3.09992	0.00771	0.39422
3.56228	3.09492	0.00775	0.39472
3.54563	3.08992	0.00775	0.39521
3.5287	3.08493	0.00775	0.3957
3.51168	3.07994	0.00775	0.39623
3.49515	3.07494	0.00775	0.3967
3.4791	3.06995	0.00773	0.39719
3.46328	3.06495	0.00768	0.39771
3.44753	3.05996	0.00769	0.39821
3.4318	3.05496	0.00765	0.39871
3.41615	3.04996	0.00764	0.39921
3.40063	3.04497	0.00763	0.39972
3.38523	3.03997	0.00762	0.4002
3.36985	3.03497	0.00764	0.40072
3.3545	3.02998	0.00761	0.40122
3.33913	3.02498	0.00763	0.4017
3.32368	3.01999	0.00764	0.4022
3.30825	3.01499	0.00766	0.40269
3.29293	3.01	0.00765	0.40319
3.27753	3.005	0.00765	0.40371
3.2619	3.00001	0.00764	0.40422
3.24618	2.99502	0.00763	0.40471
3.23048	2.99002	0.00758	0.40519
3.21473	2.98503	0.00757	0.40569
3.1989	2.98003	0.00755	0.40619
3.183	2.97503	0.00754	0.40667
3.1672	2.97004	0.00753	0.40718
3.15145	2.96504	0.0075	0.40769
3.13555	2.96004	0.00753	0.40819
3.1195	2.95505	0.0075	0.40869
3.10348	2.95005	0.00754	0.40919
3.08745	2.94506	0.00754	0.40967
3.07145	2.94007	0.00755	0.41019
3.05563	2.93507	0.00758	0.41069
3.04018	2.93007	0.00756	0.41118
3.02505	2.92508	0.00756	0.41167
3.00988	2.92009	0.00754	0.41216
2.99438	2.91509	0.0075	0.41268
2.9787	2.9101	0.00749	0.41317
2.96305	2.9051	0.00747	0.41367
2.94738	2.90011	0.00744	0.41418
2.93168	2.89511	0.00743	0.41467
2.91613	2.89011	0.00741	0.41516
2.90055	2.88511	0.00741	0.41566
2.8848	2.88012	0.00741	0.41618
2.86878	2.87512	0.00743	0.41665
2.85245	2.87013	0.00745	0.41714
2.8359	2.86513	0.00744	0.41767
2.8193	2.86013	0.00748	0.41816
2.80295	2.85514	0.00747	0.41865
2.78688	2.85014	0.00748	0.41917
2.77085	2.84515	0.00746	0.41967
2.7547	2.84015	0.00743	0.42015
2.73838	2.83515	0.00741	0.42067
2.72213	2.83016	0.00739	0.42115
2.7063	2.82516	0.00738	0.42164
2.69088	2.82017	0.00739	0.42217
2.67565	2.81518	0.00735	0.42264
2.6605	2.81018	0.00735	0.42313
2.6455	2.80518	0.00732	0.42365
2.63063	2.80018	0.00732	0.42416
2.61583	2.79518	0.00733	0.42465
2.60118	2.79019	0.00736	0.42513
2.58678	2.78519	0.00737	0.42564
2.57248	2.78019	0.00738	0.42617
2.55813	2.77519	0.00737	0.42666
2.5437	2.7702	0.00737	0.42713
2.5294	2.76521	0.00734	0.42763
2.51523	2.76021	0.00731	0.42814
2.50113	2.75521	0.00727	0.42863
2.48712	2.75022	0.00725	0.42915
2.47319	2.74522	0.00724	0.42963
2.45928	2.74023	0.00723	0.43012
2.44541	2.73523	0.00722	0.43064
2.43162	2.73023	0.00721	0.43114
2.41796	2.72523	0.0072	0.43165
2.40434	2.72024	0.00721	0.43214
2.39075	2.71524	0.00722	0.43264
2.37724	2.71025	0.00724	0.43313
2.36378	2.70525	0.00726	0.43364
2.35034	2.70025	0.00727	0.43414
2.33699	2.69526	0.00727	0.43464
2.32383	2.69027	0.00724	0.43513
2.31095	2.68527	0.0072	0.43562
2.29826	2.68027	0.00719	0.43611
2.28561	2.67528	0.00718	0.43662
2.27298	2.67028	0.00716	0.43713
2.26032	2.66529	0.00715	0.43762
2.24762	2.66029	0.00712	0.43811
2.2349	2.6553	0.00709	0.43862
2.22219	2.6503	0.0071	0.43913
2.2095	2.6453	0.0071	0.43962
2.19678	2.6403	0.0071	0.44011
2.18398	2.63531	0.00713	0.44061
2.17113	2.63031	0.00717	0.44111
2.15823	2.62532	0.00716	0.44161
2.14529	2.62032	0.00715	0.44213
2.13232	2.61533	0.00715	0.44262
2.11939	2.61033	0.00714	0.44311
2.1065	2.60533	0.00715	0.44363
2.09363	2.60034	0.0071	0.44412
2.08076	2.59535	0.00709	0.4446
2.06786	2.59035	0.00707	0.4451
2.05485	2.58536	0.00705	0.4456
2.0419	2.58036	0.00704	0.44611
2.02921	2.57536	0.00703	0.44661
2.01675	2.57036	0.00702	0.44712
2.00438	2.56537	0.00702	0.44761
1.99203	2.56037	0.00702	0.44809
1.97974	2.55538	0.00704	0.4486
1.96751	2.55038	0.00706	0.44908
1.95529	2.54539	0.00706	0.44959
1.94308	2.54039	0.00706	0.45009
1.93088	2.5354	0.00706	0.45059
1.91874	2.5304	0.00706	0.4511
1.9066	2.52541	0.00703	0.45159
1.89442	2.52041	0.00698	0.4521
1.88223	2.51542	0.00697	0.45261
1.87008	2.51042	0.00695	0.45311
1.858	2.50543	0.00693	0.45362
1.84598	2.50044	0.00693	0.45409
1.83399	2.49545	0.00691	0.45457
1.82197	2.49046	0.0069	0.4551
1.80987	2.48546	0.00689	0.45559
1.7977	2.48047	0.00689	0.45608
1.78548	2.47547	0.0069	0.45659
1.7733	2.47047	0.00692	0.45709
1.76114	2.46548	0.00697	0.45757
1.74894	2.46048	0.00696	0.45809
1.73664	2.45549	0.00698	0.45861
1.72429	2.45049	0.00696	0.45908
1.71204	2.44549	0.00696	0.45956
1.69997	2.4405	0.00692	0.46008
1.68802	2.4355	0.00689	0.46059
1.67611	2.43051	0.00687	0.46108
1.66413	2.42552	0.00685	0.46159
1.65209	2.42052	0.00683	0.46208
1.64006	2.41552	0.00681	0.46256
1.62802	2.41052	0.00681	0.46306
1.61595	2.40552	0.00679	0.46358
1.60388	2.40053	0.00678	0.46409
1.59186	2.39553	0.00677	0.46457
1.57985	2.39053	0.00679	0.46506
1.56779	2.38554	0.00684	0.46558
1.55564	2.38055	0.00682	0.46608
1.54344	2.37555	0.00685	0.46657
1.53122	2.37055	0.00684	0.46707
1.51903	2.36556	0.00684	0.46754
1.50686	2.36057	0.00683	0.46804
1.49471	2.35557	0.0068	0.46857
1.48258	2.35057	0.00677	0.46906
1.47045	2.34558	0.00674	0.46956
1.45833	2.34058	0.00674	0.47006
1.44625	2.33559	0.00673	0.47056
1.43435	2.33059	0.00672	0.47105
1.4227	2.3256	0.00671	0.47155
1.41115	2.3206	0.0067	0.47207
1.39953	2.31561	0.00669	0.47258
1.3879	2.31061	0.00669	0.47306
1.37642	2.30562	0.0067	0.47355
1.3651	2.30062	0.00671	0.47405
1.35386	2.29563	0.00674	0.47455
1.34268	2.29063	0.00674	0.47506
1.33152	2.28564	0.00676	0.47556
1.32034	2.28064	0.00675	0.47604
1.30913	2.27564	0.00676	0.47655
1.29791	2.27065	0.00673	0.47706
1.2867	2.26565	0.00671	0.47757
1.27551	2.26065	0.0067	0.47805
1.26432	2.25565	0.00669	0.47853
1.25313	2.25065	0.00664	0.47906
1.24194	2.24566	0.00662	0.47954
1.23073	2.24067	0.0066	0.48004
1.21951	2.23567	0.00659	0.48053
1.20826	2.23068	0.00657	0.48102
1.19703	2.22568	0.00656	0.48153
1.18582	2.22068	0.00659	0.48202
1.17458	2.21569	0.00663	0.48253
1.16332	2.2107	0.00666	0.48304
1.15204	2.2057	0.00666	0.48352
1.14076	2.2007	0.00666	0.48402
1.12954	2.19571	0.00666	0.48453
1.11839	2.19071	0.00661	0.48503
1.10728	2.18571	0.00663	0.48553
1.0962	2.18071	0.00659	0.48603
1.08511	2.17571	0.00659	0.48654
1.074	2.17072	0.00655	0.48702
1.06287	2.16573	0.00655	0.48752
1.05172	2.16073	0.00653	0.48803
1.04056	2.15573	0.00652	0.48851
1.02943	2.15073	0.00651	0.48901
1.01835	2.14574	0.00651	0.48952
1.00732	2.14074	0.00652	0.49002
0.99629	2.13575	0.00651	0.49053
0.98524	2.13075	0.00653	0.49103
0.97423	2.12576	0.00653	0.49151
0.96328	2.12076	0.00655	0.49201
0.95239	2.11576	0.00659	0.49253
0.94155	2.11077	0.00657	0.493
0.93077	2.10577	0.0066	0.4935
0.92006	2.10077	0.00654	0.494
0.90941	2.09578	0.00655	0.4945
0.89878	2.09078	0.00651	0.49499
0.88819	2.08578	0.00649	0.49549
0.87775	2.08079	0.00647	0.49601
0.86755	2.07579	0.00646	0.4965
0.85745	2.0708	0.00645	0.49701
0.84736	2.0658	0.00644	0.49752
0.83728	2.06081	0.00644	0.498
0.82726	2.05581	0.00644	0.4985
0.81727	2.05082	0.00644	0.49902
0.80727	2.04582	0.00643	0.4995
0.79728	2.04083	0.00644	0.50001
0.78729	2.03583	0.00646	0.5005
0.77733	2.03084	0.00648	0.50099
0.76737	2.02584	0.0065	0.5015
0.7574	2.02085	0.00648	0.502
0.7474	2.01585	0.00651	0.50251
0.73736	2.01085	0.00644	0.503
0.72731	2.00586	0.00646	0.50349
0.71726	2.00086	0.00643	0.50399
0.70722	1.99587	0.00643	0.50449
0.69722	1.99087	0.00641	0.50498
0.68723	1.98587	0.00639	0.50549
0.67727	1.98087	0.00638	0.506
0.66733	1.97588	0.00638	0.50648
0.65741	1.97088	0.00638	0.50697
0.6475	1.96589	0.00638	0.50748
0.63761	1.96089	0.00637	0.50799
0.62772	1.9559	0.00634	0.50848
0.61785	1.9509	0.00635	0.50898
0.60806	1.9459	0.00636	0.50948
0.59837	1.9409	0.00638	0.50998
0.58877	1.93591	0.00638	0.51049
0.57919	1.93091	0.00641	0.51096
0.56959	1.92591	0.00639	0.51146
0.55997	1.92092	0.00639	0.51197
0.55036	1.91592	0.00636	0.51247
0.54078	1.91093	0.00634	0.51297
0.53123	1.90594	0.00633	0.51349
0.52171	1.90094	0.00631	0.51396
0.51222	1.89595	0.0063	0.51446
0.50275	1.89095	0.00625	0.51497
0.49332	1.88596	0.0063	0.51547
0.48393	1.88096	0.00626	0.51597
0.47456	1.87596	0.00627	0.51645
0.4652	1.87096	0.00624	0.51698
0.45586	1.86597	0.00625	0.51748
0.44661	1.86097	0.00626	0.51796
0.43743	1.85598	0.00627	0.51847
0.4283	1.85098	0.00628	0.51896
0.41918	1.84599	0.00628	0.51945
0.41008	1.84099	0.00629	0.51995
0.40107	1.83599	0.00629	0.52047
0.3922	1.83099	0.00629	0.52095
0.38345	1.826	0.00629	0.52144
0.37469	1.82101	0.00628	0.52196
0.3659	1.81601	0.00626	0.52246
0.35713	1.81101	0.00625	0.52295
0.34843	1.80602	0.00621	0.52344
0.33979	1.80102	0.00622	0.52395
0.33118	1.79602	0.00618	0.52446
0.32259	1.79103	0.0062	0.52494
0.31404	1.78603	0.00618	0.52545
0.30553	1.78103	0.00618	0.52596
0.29704	1.77604	0.00617	0.52645
0.28859	1.77104	0.00616	0.52694
0.28018	1.76605	0.00617	0.52743
0.27181	1.76105	0.00618	0.52795
0.26349	1.75605	0.00621	0.52846
0.25522	1.75105	0.00621	0.52894
0.24701	1.74606	0.00624	0.52944
0.23886	1.74106	0.00622	0.52993
0.23078	1.73607	0.00625	0.53044
0.22276	1.73107	0.00622	0.53093
0.21479	1.72608	0.00623	0.53144
0.20689	1.72108	0.00618	0.53196
0.19905	1.71609	0.00618	0.53241
0.19127	1.71109	0.00615	0.53292
0.18354	1.7061	0.00614	0.53345
0.17592	1.7011	0.00611	0.53395
0.1684	1.6961	0.00606	0.53443
0.16096	1.69111	0.00606	0.53492
0.15357	1.68611	0.00604	0.53545
0.14624	1.68111	0.00606	0.53595
0.13898	1.67612	0.00605	0.53642
0.13181	1.67112	0.00607	0.53693
0.12472	1.66613	0.00606	0.53745
0.11773	1.66113	0.0061	0.53791
0.11083	1.65614	0.00607	0.5384
0.10404	1.65114	0.00613	0.53893
0.09733	1.64614	0.0061	0.53944
0.09071	1.64115	0.00613	0.53992
0.08419	1.63615	0.00611	0.54041
0.07775	1.63115	0.00612	0.54092
0.07142	1.62615	0.00607	0.54142
0.0652	1.62116	0.00607	0.54192
0.05909	1.61616	0.00603	0.54243
0.05311	1.61117	0.00602	0.54291
0.04723	1.60617	0.006	0.5434
0.04146	1.60118	0.00599	0.54391
0.03579	1.59618	0.00598	0.54443
0.03022	1.59118	0.00597	0.54494
0.02477	1.58619	0.00597	0.54541
0.01949	1.58119	0.00596	0.5459
0.01436	1.5762	0.00597	0.54642
0.00932	1.5712	0.00599	0.5469
0.00435	1.5662	0.00602	0.5474
-0.0005325	1.5612	0.00603	0.5479
-0.0053	1.55621	0.00603	0.5484
-0.00997	1.55121	0.00605	0.54891
-0.01453	1.54621	0.00605	0.54941
-0.01899	1.54121	0.00606	0.54989
-0.02334	1.53622	0.00602	0.55038
-0.02758	1.53122	0.00599	0.5509
-0.0317	1.52622	0.00598	0.5514
-0.03572	1.52123	0.00595	0.55191
-0.03963	1.51623	0.00593	0.55238
-0.04343	1.51124	0.00592	0.55288
-0.04713	1.50624	0.0059	0.55339
-0.05073	1.50125	0.00587	0.55388
-0.05422	1.49625	0.00588	0.55439
-0.0576	1.49125	0.00584	0.55489
-0.06089	1.48625	0.00588	0.5554
-0.06408	1.48126	0.00585	0.5559
-0.06718	1.47626	0.00588	0.5564
-0.0702	1.47126	0.00589	0.55688
-0.07313	1.46627	0.00593	0.5574
-0.07597	1.46127	0.00593	0.5579
-0.07873	1.45628	0.00597	0.55839
-0.08141	1.45128	0.00593	0.55889
-0.08402	1.44628	0.00598	0.55939
-0.08656	1.44129	0.00594	0.55989
-0.08903	1.43629	0.00593	0.56038
-0.09144	1.4313	0.00588	0.56089
-0.09379	1.4263	0.00586	0.56138
-0.09607	1.4213	0.00584	0.56189
-0.0983	1.41631	0.00583	0.56238
-0.10048	1.41132	0.00581	0.56287
-0.10262	1.40632	0.0058	0.56337
-0.10472	1.40132	0.00578	0.56388
-0.10679	1.39632	0.00578	0.56438
-0.10883	1.39133	0.00577	0.56486
-0.11083	1.38633	0.00577	0.56535
-0.11281	1.38134	0.00576	0.56587
-0.11478	1.37634	0.00577	0.56637
-0.11673	1.37134	0.0058	0.56686
-0.11867	1.36635	0.00581	0.56737
-0.12061	1.36136	0.00583	0.56788
-0.12257	1.35636	0.00585	0.56836
-0.12453	1.35136	0.00583	0.56888
-0.12649	1.34637	0.00586	0.56938
-0.12846	1.34137	0.00584	0.56985
-0.13047	1.33637	0.00584	0.57036
-0.13261	1.33137	0.00582	0.57085
-0.13489	1.32638	0.0058	0.57136
-0.13714	1.32139	0.00577	0.57186
-0.13928	1.31639	0.00575	0.57236
-0.14137	1.31139	0.00573	0.57285
-0.14349	1.3064	0.00572	0.57336
-0.14566	1.3014	0.00571	0.57384
-0.14784	1.2964	0.00571	0.57435
-0.15002	1.29141	0.0057	0.57486
-0.15224	1.28641	0.0057	0.57535
-0.15449	1.28142	0.0057	0.57585
-0.15675	1.27642	0.0057	0.57634
-0.15902	1.27142	0.00572	0.57686
-0.16132	1.26643	0.00575	0.57734
-0.16365	1.26143	0.00578	0.57782
-0.16601	1.25644	0.0058	0.57834
-0.16837	1.25145	0.00581	0.57885
-0.17076	1.24646	0.00581	0.57936
-0.17317	1.24147	0.00582	0.57984
-0.1756	1.23647	0.00579	0.58035
-0.17805	1.23147	0.00575	0.58085
-0.18052	1.22647	0.00573	0.58135
-0.18303	1.22147	0.00571	0.58183
-0.18556	1.21648	0.00568	0.58232
-0.18812	1.21149	0.00568	0.58285
[truncated: 14,062 more rows]

## Sheet: Figure 2g
1 A cm-2__(+) CoFe-LDH || Ni foam (-)__Time/hour	Voltage/V	1 A cm-2__(+) CoFeAl-LDH || Ni foam (-)__Time/hour	Voltage/V
[truncated: 180,002 more rows]

[truncated: 33 more sheets: Figure 3a, Figure 3b, Figure 3c, Figure 3d, Figure 3e, Figure 3f, Figure 4a, Figure 4b, Figure 4c, Figure 4d, Figure 5c, Supplementary Figure 1b, Supplementary Figure 7, Supplementary Figure 8, Supplementary Figure 9, Supplementary Figure 10, Supplementary Figure 13, Supplementary Figure 16, Supplementary Figure 17, Supplementary Figure 18 …]
